# Supplementary material for: Perturbation of the yeast N-acetyltransferase NatB induces elevation of protein phosphorylation levels
Source: BMC Genomics. 2010 Dec 2;11:685. doi: 10.1186/1471-2164-11-685 (PMC3091791; doi:10.1186/1471-2164-11-685)
Supplement: Additional file 1 — Table S1. N-acetylation. displays an inventory of acetylated protein N-termini in S. cerevisiae. [file 1471-2164-11-685-S1.XLS]

## Sheet: Sheet1
Supplementary table 1, Inventory of unique acetylated protein N-termini
15N / 14N Ratios were determined using Msquant. In experiment 1 the wildtype was labeled with 15N while nat3Δ was labeled with 14N. In experiment 2 the labels were swapped.
Ratio outliers between biological replicates were determined using PCA analysis. A 95% confidence interval was calculated for ratio data from both biological replicates to assess consistency between replicates
The position of the N-acetylated residue is idicated in the "start" column
Average ratios were calculated using the individual 2log ratios of the two biological replicates
accession	name	sequence	start	ratio exp1 (2log)	ratio exp2 (2log)	average ratio (2log)	in 95% confidence interval	MASCOT score	localization
YGL048C	RPT6	TAAVTSSNIVLETHESGIKPYFEQ	2	N/A	9.966	-9.966	N/A	49	cytoplasm
YBR143C	SUP45	MDNEVE	1	N/A	9.604	-9.604	N/A	40	cytoplasm
YNL189W	SRP1	MDNGTDSSTS	1	N/A	8.035	-8.035	N/A	67	cytoplasm
YLR264W	RPS28B	MDSKTPVTLA	1	-7.966	N/A	-7.966	N/A	32	cytoplasm
YLR438C-A	LSM3	METPLDLL	1	N/A	7.537	-7.537	N/A	40	nucleolus
YHR028C	DAP2	MEGGEEEVE	1	N/A	7.419	-7.419	N/A	69	cytoplasm
YPL111W	CAR1	METGPHYNYY	1	-6.506	8.177	-7.3415	yes	66	cytoplasm
YLR118C		MNGLRVAA	1	N/A	7.119	-7.119	N/A	48	cytoplasm
YMR074C		MDPELQAI	1	N/A	6.928	-6.928	N/A	60	cytoplasm
YER055C	HIS1	MDLVNHLTD	1	-9.966	3.87	-6.918	no	55	N/A
YLL026W	HSP104	MNDQTQFTE	1	-6.381	7.019	-6.7	yes	79	cytoplasm
YDL029W	ARP2	MDPHNPIVLDQGTGFV	1	-5.211	7.823	-6.517	yes	54	cytoskeleton
YGR275W	RTT102	MDPQTLIT	1	N/A	6.25	-6.25	N/A	30	nucleus
YFL038C	YPT1	MNSEYDYLF	1	N/A	6.179	-6.179	N/A	40	cytoplasm
YOR323C	PRO2	SGNAAILKGG	139	N/A	6.072	-6.072	N/A	41	cytoplasm
YGR078C	PAC10	MDTLFNSTE	1	-5.381	6.583	-5.982	yes	47	cytoplasm
YIL076W	SEC28	MDYFNI	1	N/A	5.911	-5.911	N/A	33	cytoplasm
YOR320C	GNT1	QPINLQ	246	-5.878	N/A	-5.878	N/A	41	cytoplasm
YNL313C		METLLHA	1	N/A	5.753	-5.753	N/A	45	cytoplasm
YJL136C	RPS21B	MENDKGQLVELYVP	1	-4.54	6.586	-5.563	yes	88	cytoplasm
YCL001W	RER1	MDYDSSDTMNGGSSNPLIT	1	-1.092	9.966	-5.529	no	97	cytoplasm
YOL129W	VPS68	MEADDHVSLFRFPF	1	-5.322	N/A	-5.322	N/A	58	cytoplasm
YJL041W	NSP1	MNFNTPQQN	1	N/A	5.281	-5.281	N/A	42	endomembrane system
YOL086W-A		MNDDEDRAQL	1	N/A	5.128	-5.128	N/A	34	N/A
YMR303C	ADH2	MSIPETQKAI	1	N/A	4.953	-4.953	N/A	33	cytoplasm
YER133W	GLC7	MDSQPVDVDNIID	1	-4.442	4.957	-4.6995	yes	74	cellular bud
YDL100C	GET3	MDLTVEPNLHSLITSTTH	1	-2.699	6.669	-4.684	yes	82	cytoplasm
YIL088C	AVT7	MEATSSALSSTANLV	1	-4.608	N/A	-4.608	N/A	46	cytoplasm
YPL262W	FUM1	MNSSFRTETDAFGEIHVPAD	24	-4.54	N/A	-4.54	N/A	41	cytoplasm
YGR180C	RNR4	MEAHNQFL	1	-4.083	4.828	-4.4555	yes	44	cytoplasm
YKR057W	RPS21A	MENDKGQLVELYVPR	1	-1.747	7.055	-4.401	no	96	cytoplasm
YPR181C	SEC23	MDFETNEDINGV	1	-4.322	4.22	-4.271	yes	51	cytoplasm
YLR178C	TFS1	MNQAIDFAQASIDSYK	1	-4.293	4.163	-4.228	yes	69	cytoplasm
YFL023W	BUD27	MDLLAASVESTL	1	N/A	3.96	-3.96	N/A	67	cytoplasm
YDR394W	RPT3	MEELGIVTPVE	1	-6.644	1.034	-3.839	no	43	N/A
YHR060W	VMA22	MDTTDEQYL	10	N/A	3.687	-3.687	N/A	53	cytoplasm
YLR423C	ATG17	MNEADVT	1	N/A	3.684	-3.684	N/A	30	cytoplasm
YGR231C	PHB2	MNRSPGEFQRYA	1	N/A	3.623	-3.623	N/A	34	cytoplasm
YLR430W	SEN1	MNSNNPDNNNSNNINNNN	1	-3.523	N/A	-3.523	N/A	54	nucleus
YLR119W	SRN2	MDVVPSPGLPEKVNE	31	-3.523	N/A	-3.523	N/A	36	cytoplasm
YNL044W	YIP3	MNQLGALAQVS	1	N/A	3.474	-3.474	N/A	51	cytoplasm
YBL082C	ALG3	MEGEQSPQGE	1	-0.429	5.854	-3.1415	no	67	endoplasmic reticulum
YLR078C	BOS1	MNALYNHAV	1	-3.442	2.651	-3.0465	yes	51	cytoplasm
YPR021C	AGC1	MEQINSNS	1	-2.977	N/A	-2.977	N/A	38	cytoplasm
YDR017C	KCS1	MDTSHEIHD	1	-2.943	N/A	-2.943	N/A	39	cytoplasm
YDL116W	NUP84	MELSPTYQTE	1	-2.889	N/A	-2.889	N/A	38	endomembrane system
YJR089W	BIR1	MDGQIDKME	1	-2.878	N/A	-2.878	N/A	35	chromosome
YDL188C	PPH22	MDMEIDDPMHGSDEDQLSPTLDEDMNSDDGKNNT	1	-2.847	N/A	-2.847	N/A	34	chromosome
YDR470C	UGO1	MNNNNVTEATS	1	-4.381	1.036	-2.69	no	89	cytoplasm
YLR007W	NSE1	MEVHEEQVSAPVTGDATA	1	-2.68	N/A	-2.68	N/A	85	chromosome
YCR002C	CDC10	MDPLSSVQPASYVGFDTITNQIEH	1	-2.591	N/A	-2.591	N/A	70	cell cortex
YDR129C	SAC6	MNIVKLQR	1	-2.466	N/A	-2.466	N/A	32	cell cortex
YDL128W	VCX1	MDATTPLLTVANSHPARNP	1	-2.466	N/A	-2.466	N/A	79	cytoplasm
YOR045W	TOM6	MDGMFAMPGAAAGAASPQQP	1	-3.54	1.26	-2.4	yes	117	cytoplasm
YBL075C	SSA3	TFDIDANGILNVSALE	475	-2.373	N/A	-2.373	N/A	32	cytoplasm
YDR370C		STEQDAVLGLAKDLEGI	2	N/A	2.257	-2.257	N/A	36	cytoplasm
YMR190C	SGS1	MVTKPSHN	1	N/A	2.143	-2.143	N/A	41	chromosome
YAR027W	UIP3	MQTPSENTDV	1	-2.095	N/A	-2.095	N/A	37	endomembrane system
YNL092W		MDENEFDNQREN	1	-2.059	N/A	-2.059	N/A	50	N/A
YOL109W	ZEO1	ETAAQDVQQ	9	N/A	1.922	-1.922	N/A	58	cytoplasm
YGL242C		MNTEGASLSEQLLDAA	1	-1.894	N/A	-1.894	N/A	61	N/A
YLR056W	ERG3	MDLVLEVADHYVLDDLYA	1	-1.771	N/A	-1.771	N/A	66	endoplasmic reticulum
YMR173W	DDR48	AENMIGED	32	N/A	1.737	-1.737	N/A	46	cytoplasm
YJL168C	SET2	FINSYMD	697	N/A	1.635	-1.635	N/A	41	nucleus
YJL005W	CYR1	SSKPDTGSEISGPQ	2	N/A	1.618	-1.618	N/A	52	mitochondrion
YER012W	PRE1	MDIILGI	1	N/A	1.551	-1.551	N/A	44	nucleus
YGL008C	PMA1	ASSVSAHQPTQE	13	N/A	1.533	-1.533	N/A	45	membrane
YCR012W	PGK1	IIADAFSADANT	285	N/A	1.515	-1.515	N/A	50	cytoplasm
YEL056W	HAT2	MENQEKPLSVDEEYDLW	1	-1.45	N/A	-1.45	N/A	47	cytoplasm
YOR375C	GDH1	SEPEFQQAYEEVVS	2	N/A	1.421	-1.421	N/A	40	cytoplasm
YGL026C	TRP5	SEQLRQ	2	N/A	1.415	-1.415	N/A	41	cytoplasm
YOL109W	ZEO1	AETAAQDVQQ	8	N/A	1.382	-1.382	N/A	39	cytoplasm
YOL109W	ZEO1	SEIQN	2	N/A	1.381	-1.381	N/A	46	cytoplasm
YMR311C	GLC8	MGGILKN	1	-1.279	N/A	-1.279	N/A	36	cytoplasm
YBR241C		AETERLMPNGGSRET	2	N/A	1.276	-1.276	N/A	31	cytoplasm
YDR320C-A	DAD4	MENPHEQVQA	1	-1.245	N/A	-1.245	N/A	30	chromosome
YBR151W	APD1	PLLNSSKTP	69	N/A	1.229	-1.229	N/A	33	cytoplasm
YAL012W	CYS3	TLQESDKFAT	2	N/A	1.217	-1.217	N/A	50	cytoplasm
YER057C	HMF1	SCVAVAALPLGVDMEMEAIAAER	106	-1.191	N/A	-1.191	N/A	55	cytoplasm
YDR007W	TRP1	SVINFTGSSGPLV	2	N/A	1.176	-1.176	N/A	31	cytoplasm
YAL038W	CDC19	DDKIMYVDY	122	-1.133	N/A	-1.133	N/A	34	cytoplasm
YDL022W	GPD1	SAAADRLNLTSGHLNAG	2	-0.486	1.765	-1.1255	yes	62	cytoplasm
YAL038W	CDC19	TNNPETLVAL	31	-1.105	N/A	-1.105	N/A	68	cytoplasm
YCR012W	PGK1	SSMVGFDLPQRAAGFLLE	172	-1.089	N/A	-1.089	N/A	48	cytoplasm
YPR035W	GLN1	DMYDDVYGWP	138	-1.08	N/A	-1.08	N/A	53	cytoplasm
YOL151W	GRE2	SVFVSGANGFIAQH	2	N/A	1.073	-1.073	N/A	75	cytoplasm
YDL141W	BPL1	MNVLVYNGPGTTPGSV	1	-1.05	N/A	-1.05	N/A	39	cytoplasm
YGR061C	ADE6	TDYILPGP	2	N/A	1.032	-1.032	N/A	62	cytoplasm
YDR050C	TPI1	ARTFFVGGNF	2	-0.54	1.454	-0.997	yes	52	cytoplasm
YNL016W	PUB1	SENNEEQHQQQQQQQPVAVETPSAVEAPASADPSSEQ	2	N/A	0.983	-0.983	N/A	59	cytoplasm
YBR196C	PGI1	SNNSFTNF	2	-0.966	0.98	-0.973	yes	65	cytoplasm
YPL190C	NAB3	SDENHNSDVQD	2	-0.971	N/A	-0.971	N/A	39	nucleus
YBR196C	PGI1	TFTTAETITNANTA	220	-0.966	N/A	-0.966	N/A	39	cytoplasm
YKL182W	FAS1	VFTGQGSQEQGMGMDLY	1665	-0.952	N/A	-0.952	N/A	38	cytoplasm
YKL182W	FAS1	DYEAGASHGNPVVDFL	1505	-0.952	N/A	-0.952	N/A	36	cytoplasm
YCL050C	APA1	SIPADIASLISDKY	2	N/A	0.941	-0.941	N/A	92	cytoplasm
YPR035W	GLN1	AEASIE	2	N/A	0.932	-0.932	N/A	44	cytoplasm
YBR117C	TKL2	MAQFSDIDK	1	N/A	0.928	-0.928	N/A	40	cytoplasm
YJL130C	URA2	ATIAPTAPITPPMESTGD	2	-0.811	1.03	-0.9205	yes	69	cytoplasm
YDR532C		VKNQIIR	251	N/A	0.913	-0.913	N/A	34	chromosome
YLR438W	CAR2	SEATLSS	2	N/A	0.908	-0.908	N/A	59	cytoplasm
YDL185W	TFP1	AGAIENA	2	-0.398	1.397	-0.8975	yes	67	cytoplasm
YER094C	PUP3	SDPSSINGGIVVAMTG	2	0.39	2.18	-0.895	yes	101	N/A
YLR218C		SETGETSEYY	56	N/A	0.893	-0.893	N/A	42	cytoplasm
YGR192C	TDH3	DASAGIQLSP	294	-0.889	N/A	-0.889	N/A	68	cell wall
YMR205C	PFK2	DATIGAYSALD	355	-0.878	N/A	-0.878	N/A	35	cytoplasm
YMR116C	ASC1	TASPDGTLIASAG	203	-0.876	N/A	-0.876	N/A	38	cytoplasm
YMR031C		SLISAVEDRDIHNIG	2	N/A	0.874	-0.874	N/A	31	cytoplasm
YHR064C	SSZ1	SSPVIGITFGNTSS	2	N/A	0.847	-0.847	N/A	60	cytoplasm
YLL024C	SSA2	SKLYQAGGAPEGAAPGGFPGGAPPAPEAEGPTVEEVD	603	N/A	0.845	-0.845	N/A	43	cell wall
YJL130C	URA2	NDLESYLNQAVEVS	1152	-0.811	N/A	-0.811	N/A	94	cytoplasm
YDL043C	PRP11	NYLEGVGSK	2	N/A	0.804	-0.804	N/A	30	nucleus
YOR271C	FSF1	ASSVPGPIDLPES	2	N/A	0.771	-0.771	N/A	30	mitochondrion
YER139C	RTR1	ATIEDIKETALIPFQ	2	N/A	0.767	-0.767	N/A	44	cytoplasm
YDL185W	TFP1	VYEETAGLTVGDPVLRTG	73	-0.761	N/A	-0.761	N/A	60	cytoplasm
YDL185W	TFP1	EETAGLTVGDPVLRTG	75	-0.761	N/A	-0.761	N/A	52	cytoplasm
YGR248W	SOL4	ESLIGGGETANR	117	-0.759	N/A	-0.759	N/A	37	cytoplasm
YPL228W	CET1	SYTDNPPQT	2	N/A	0.756	-0.756	N/A	47	nucleus
YDR170C	SEC7	SEQNSVVNAE	2	N/A	0.754	-0.754	N/A	42	cytoplasm
YDL131W	LYS21	SENNEFQSVTESTTAPTTSNPYGPNPADYLS	2	N/A	0.744	-0.744	N/A	45	nucleus
YNL113W	RPC19	TEDIEQ	2	N/A	0.737	-0.737	N/A	47	nucleolus
YJL130C	URA2	STGEVATFGHS	1332	-0.732	N/A	-0.732	N/A	43	cytoplasm
YJL130C	URA2	HGIAVQYLEVLN	1403	-0.732	N/A	-0.732	N/A	41	cytoplasm
YJL178C	ATG27	GFISIITVVQALSCEKHDVL	9	N/A	0.732	-0.732	N/A	31	cytoplasm
YJL130C	URA2	ALGGLGSGFANNE	602	-0.732	N/A	-0.732	N/A	40	cytoplasm
YKL060C	FBA1	SSSTAVAALEAARDS	40	-0.73	N/A	-0.73	N/A	79	cytoplasm
YKL060C	FBA1	GISNEGQNASI	74	-0.73	N/A	-0.73	N/A	34	cytoplasm
YKL060C	FBA1	GGEEDGVNNENADKEDLYT	180	-0.73	N/A	-0.73	N/A	34	cytoplasm
YKL060C	FBA1	EFHTGIDNGVV	274	-0.73	N/A	-0.73	N/A	49	cytoplasm
YPR167C	MET16	SQLSII	168	-0.725	N/A	-0.725	N/A	43	cytoplasm
YHR079C	IRE1	RAANSIS	99	-0.723	N/A	-0.723	N/A	37	nucleus
YER083C	GET2	SELTEAE	2	N/A	0.72	-0.72	N/A	34	cytoplasm
YJL008C	CCT8	SLRLPQNPNAGLF	2	N/A	0.712	-0.712	N/A	36	cytoplasm
YOR027W	STI1	MDDINQSNSMP	198	0.439	1.86	-0.7105	yes	42	cytoplasm
YLR180W	SAM1	AGTFLFTSESVGEGHPD	2	N/A	0.706	-0.706	N/A	103	cytoplasm
YPL067C		MQQDIVNDHQEEAQGW	1	-0.69	N/A	-0.69	N/A	47	cytoplasm
YDR226W	ADK1	SSSESIRM	2	-0.494	0.879	-0.6865	yes	49	cytoplasm
YJR009C	TDH2	DAAAGIQLSP	294	-0.68	N/A	-0.68	N/A	40	cell wall
YML022W	APT1	SIASYAQEL	2	-0.255	1.102	-0.6785	yes	59	cytoplasm
YJL179W	PFD1	SQIAQEMTVSL	2	N/A	0.675	-0.675	N/A	54	cytoplasm
YPL106C	SSE1	STPFGLDLGNNNSVLAVA	2	0.275	1.608	-0.6665	yes	98	cytoplasm
YPR069C	SPE3	AQEITHPTIVDGWF	2	-0.191	1.139	-0.665	yes	66	cytoplasm
YLR249W	YEF3	SNFATIADPEA	296	-0.664	N/A	-0.664	N/A	65	cytoplasm
YLR432W	IMD3	AAVRDY	2	N/A	0.663	-0.663	N/A	49	cytoplasm
YOR151C	RPB2	SDLANSE	2	N/A	0.662	-0.662	N/A	44	mitochondrion
YKL101W	HSL1	NMETGQLAAI	100	-0.662	N/A	-0.662	N/A	40	cell cortex
YLR179C		SSAIVA	2	N/A	0.657	-0.657	N/A	47	cytoplasm
YLR270W	DCS1	SQLPTDFASLI	2	N/A	0.654	-0.654	N/A	60	cytoplasm
YHR034C	PIH1	ADFLLRPI	2	N/A	0.65	-0.65	N/A	40	cytoplasm
YHR216W	IMD2	AAIRDY	2	N/A	0.645	-0.645	N/A	31	cytoplasm
YLR249W	YEF3	SDSQQSI	2	-0.664	0.605	-0.6345	yes	59	cytoplasm
YFL022C	FRS2	SDFQLEIL	2	N/A	0.628	-0.628	N/A	48	cytoplasm
YLR038C	COX12	ADQENSPLHTVGFDARFPQQNQT	2	-0.626	N/A	-0.626	N/A	59	cytoplasm
YBR117C	TKL2	AQFSDIDKLAVSTL	2	N/A	0.621	-0.621	N/A	31	cytoplasm
YIL041W	GVP36	SFNAFASSLS	2	N/A	0.611	-0.611	N/A	73	cytoplasm
YHR068W	DYS1	SDINEKLPELLQDAVL	2	-0.004	1.205	-0.6045	yes	55	cytoplasm
YKL067W	YNK1	SSQTERTFIAVKPDGVQR	2	-0.111	1.09	-0.6005	yes	42	cytoplasm
YPL145C	KES1	SQYASSSSWTSFL	2	N/A	0.585	-0.585	N/A	79	cytoplasm
YNL246W	VPS75	SDQENENEHA	3	-0.578	N/A	-0.578	N/A	41	chromosome
YMR308C	PSE1	SALPEEVN	2	N/A	0.572	-0.572	N/A	30	cytoplasm
YIL075C	RPN2	SLTTAAPLL	2	N/A	0.569	-0.569	N/A	54	cytoplasm
YBL087C	RPL23A	SGNGAQGTKF	2	-0.569	N/A	-0.569	N/A	37	cytoplasm
YLR413W		TVDTIFGAL	74	N/A	0.561	-0.561	N/A	32	N/A
YML079W		SANVQEAANA	2	N/A	0.55	-0.55	N/A	62	cytoplasm
YJL014W	CCT3	MQAPVVFMNASQE	1	N/A	0.535	-0.535	N/A	34	cytoplasm
YBL072C	RPS8A	NNELVRTNTLT	87	-0.513	N/A	-0.513	N/A	40	cytoplasm
YNL307C	MCK1	STEEQNGVPLQRGSEFIADDVTSN	2	-0.157	0.858	-0.5075	yes	60	N/A
YFR044C	DUG1	SHSLTSVFQ	2	N/A	0.507	-0.507	N/A	33	cytoplasm
YKL067W	YNK1	NVCHGSDSVDSAE	116	N/A	0.506	-0.506	N/A	32	cytoplasm
YBR109C	CMD1	SSNLTEEQIAEF	2	N/A	0.504	-0.504	N/A	62	cellular bud
YBL050W	SEC17	SDPVELL	2	N/A	0.475	-0.475	N/A	63	membrane fraction
YPL160W	CDC60	SSGLVLENTA	2	-0.72	0.205	-0.4625	yes	50	cytoplasm
YOR327C	SNC2	SSSVPYDPYVPPEESNSGANPNSQN	2	N/A	0.46	-0.46	N/A	32	cytoplasm
YJR010C-A	SPC1	SEILQDVQ	2	-0.504	0.398	-0.451	yes	56	cytoplasm
YCR012W	PGK1	SSAAGNTVIIGGGDTATVA	360	-0.442	N/A	-0.442	N/A	78	cytoplasm
YGR100W	MDR1	SFFDSL	2	N/A	0.439	-0.439	N/A	39	cytoplasm
YOR323C	PRO2	SSSQQIA	2	-0.624	0.251	-0.4375	yes	55	cytoplasm
YER019C-A	SBH2	AASVPPGGQ	2	N/A	0.437	-0.437	N/A	30	cytoplasm
YJL111W	CCT7	NNADFFV	173	N/A	0.425	-0.425	N/A	31	cytoplasm
YPL212C	PUS1	SEENLRPAYDDQVNEDVY	2	0.368	1.216	-0.424	yes	54	nucleus
YDR341C		ASTANMISQL	2	-0.476	0.355	-0.4155	yes	59	cytoplasm
YMR152W	YIM1	SDEIVTN	2	N/A	0.413	-0.413	N/A	30	cytoplasm
YDL124W		SFHQQFFTLNNGN	2	-0.834	-0.014	-0.41	yes	75	cytoplasm
YKL117W	SBA1	SDKVINPQVAWAQ	2	0.346	1.164	-0.409	yes	51	cytoplasm
YKL210W	UBA1	SSNNSGLSAAGEIDESLY	2	N/A	0.402	-0.402	N/A	76	cytoplasm
YML004C	GLO1	STDSTRYPIQIE	2	-0.496	0.3	-0.398	yes	38	cytoplasm
YKL128C	PMU1	SLRAVPGYFAAYPSEGFQGLDST	2	-0.396	N/A	-0.396	N/A	31	cytoplasm
YKL081W	TEF4	SQGTLYIN	2	-0.211	0.55	-0.3805	yes	56	cytoplasm
YGR201C		SDGTLFTDL	2	N/A	0.378	-0.378	N/A	45	N/A
YNL239W	LAP3	SSSIDIS	2	N/A	0.373	-0.373	N/A	53	cytoplasm
YOR332W	VMA4	SSAITALTPNQVNDELN	2	-0.317	0.429	-0.373	yes	76	cytoplasm
YBL076C	ILS1	SESNAHF	2	-0.529	0.205	-0.367	yes	54	cytoplasm
YPL084W	BRO1	TANSPAPPLPPLDS	712	N/A	0.366	-0.366	N/A	45	cytoplasm
YDL130W	RPP1B	SDSIISFAAF	2	-0.366	N/A	-0.366	N/A	70	cytoplasm
YGR123C	PPT1	STPTAAD	2	N/A	0.364	-0.364	N/A	31	cytoplasm
YDL126C	CDC48	GLELTAIA	679	N/A	0.362	-0.362	N/A	32	cytoplasm
YPR183W	DPM1	SIEYSVIVPAYHE	2	0.092	0.811	-0.3595	yes	61	cytoplasm
YBL036C		STGITYDED	2	-0.105	0.613	-0.359	yes	47	N/A
YLR324W	PEX30	SGNTTNVHETRA	2	N/A	0.356	-0.356	N/A	58	cytoplasm
YCR031C	RPS14A	SNVVQA	2	-0.742	-0.031	-0.3555	yes	48	cytoplasm
YBR120C	CBP6	SSSQVVRDSAK	2	-0.031	0.66	-0.3455	yes	42	mitochondrion
YOL086C	ADH1	SIPETQ	2	-0.283	0.406	-0.3445	yes	55	cytoplasm
YPL117C	IDI1	TADNNSMPHGAVSSYA	2	0.403	1.08	-0.3385	yes	57	cytoplasm
YIR026C	YVH1	AGNANSVDEEVT	2	N/A	0.33	-0.33	N/A	60	cytoplasm
YNL135C	FPR1	SEVIEGNV	2	-0.155	0.495	-0.325	yes	70	cytoplasm
YOR270C	VPH1	AEKEEAIF	2	N/A	0.323	-0.323	N/A	31	cytoplasm
YMR298W	LIP1	SQPTPIITT	2	N/A	0.315	-0.315	N/A	32	cytoplasm
YLR109W	AHP1	SDLVNK	2	-0.3	0.327	-0.3135	yes	46	cytoplasm
YFR053C	HXK1	VDEQSPRPGQQAFE	289	-0.308	N/A	-0.308	N/A	47	cytoplasm
YDR379W	RGA2	SADPINDQSSLCV	2	N/A	0.308	-0.308	N/A	45	cell cortex
YNL209W	SSB2	AEGVFQGAIGIDLGTTY	2	-0.306	N/A	-0.306	N/A	30	cytoplasm
YML026C	RPS18B	SLVVQEQGSFQHIL	2	-0.873	-0.267	-0.303	yes	85	cytoplasm
YLR044C	PDC1	MIEIMLPVFDAPQNLVEQA	535	-0.302	N/A	-0.302	N/A	65	cytoplasm
YOL139C	CDC33	SVEEVS	2	N/A	0.3	-0.3	N/A	53	cytoplasm
YLR044C	PDC1	SEITLG	2	-0.302	0.29	-0.296	yes	53	cytoplasm
YPR110C	RPC40	SNIVGIEYN	2	N/A	0.283	-0.283	N/A	44	nucleolus
YDR099W	BMH2	SQTREDSVYLA	2	-0.253	0.31	-0.2815	yes	50	membrane fraction
YGL195W	GCN1	TAILNWEDISPVLE	2	-0.281	N/A	-0.281	N/A	66	cytoplasm
YIL137C	TMA108	SDNLLSLENPVVPSHYEL	2	-0.006	0.556	-0.281	yes	57	cytoplasm
YJR105W	ADO1	TAPLVVLGNPLLDFQA	2	-0.274	N/A	-0.274	N/A	31	cytoplasm
YGR080W	TWF1	STQSGIVAEQALLH	2	-0.123	0.425	-0.274	yes	83	cell cortex
YPL064C	CWC27	SSNIEPQTTA	2	N/A	0.273	-0.273	N/A	39	nucleus
YPR107C	YTH1	SLIHPDTA	2	N/A	0.265	-0.265	N/A	31	nucleus
YBR154C	RPB5	MDQENE	1	N/A	0.265	-0.265	N/A	32	nucleolus
YDL125C	HNT1	SAPATLDAACIFC	16	N/A	0.263	-0.263	N/A	58	cytoplasm
YNL305C		GLWIMIGMGLTALLFGWNTHSS	213	-0.283	0.241	-0.262	yes	31	cytoplasm
YOR076C	SKI7	SLLEQLA	2	N/A	0.261	-0.261	N/A	30	cytoplasm
YOR184W	SER1	SLEREEPQHFGAGPAQMPTPVLQQAA	2	0.521	1.042	-0.2605	yes	107	cytoplasm
YPR131C	NAT3	TTIQPFEPVDLF	2	-0.257	N/A	-0.257	N/A	42	cytoplasm
YPL240C	HSP82	SNDDEQYIWESNAGGSFTV	140	-0.257	N/A	-0.257	N/A	44	cytoplasm
YDR161W		SELEATI	2	N/A	0.257	-0.257	N/A	41	cytoplasm
YNL088W	TOP2	STEPVSASD	2	N/A	0.255	-0.255	N/A	40	chromosome
YLR150W	STM1	SNPFDLLGNDVEDADVVVLPP	2	-0.255	N/A	-0.255	N/A	101	cytoplasm
YJR069C	HAM1	SNNEIVFVTGNAN	2	-0.233	0.267	-0.25	yes	71	cytoplasm
YGL210W	YPT32	SNEDYGYDYDYLF	2	-0.309	0.186	-0.2475	yes	85	cytoplasm
YDL051W	LHP1	SEKPQQEEQE	2	0.701	1.181	-0.24	yes	57	nucleolus
YKL216W	URA1	TASLTT	2	N/A	0.239	-0.239	N/A	35	cytoplasm
YOL111C	MDY2	STSASGPEHEFVS	2	N/A	0.233	-0.233	N/A	52	cytoplasm
YOR298C-A	MBF1	SDWDTNTIIGS	2	-0.188	0.271	-0.2295	yes	72	mitochondrion
YAR042W	SWH1	VSKPFNPL	872	-0.229	N/A	-0.229	N/A	34	cytoplasm
YHR193C	EGD2	SAIPENANVTVLN	2	0.169	0.61	-0.2205	yes	70	cytoplasm
YGL021W	ALK1	RFIALEVSD	40	-0.218	N/A	-0.218	N/A	36	N/A
YOR027W	STI1	SLTADEY	2	-0.039	0.393	-0.216	yes	48	cytoplasm
YOR259C	RPT4	SEEQDPLLAGLGETSGDNHTQQ	2	N/A	0.215	-0.215	N/A	53	nucleus
YGL245W	GUS1	LDDATEDVFN	48	-0.214	N/A	-0.214	N/A	83	cytoplasm
YER043C	SAH1	SAPAQNY	2	-0.293	0.133	-0.213	yes	70	cytoplasm
YMR318C	ADH6	SYPEKFEGIAIQSHEDW	2	N/A	0.209	-0.209	N/A	56	N/A
YAL030W	SNC1	SSSTPFDPYALSEHDEERPQNVQS	2	N/A	0.207	-0.207	N/A	61	cytoplasm
YBL105C	PKC1	SFSQLEQNI	2	N/A	0.201	-0.201	N/A	34	cytoplasm
YBR053C		SSVGDFEEIILHDL	2	-0.199	N/A	-0.199	N/A	56	N/A
YPL143W	RPL33A	AESHRLYV	2	-0.198	N/A	-0.198	N/A	32	cytoplasm
YDL122W	UBP1	MDLFIES	1	N/A	0.196	-0.196	N/A	31	cytoplasm
YCL026C-B	HBN1	SAVATYL	2	1.141	1.522	-0.1905	yes	64	cytoplasm
YBR016W		SANDYYGGTAGE	2	N/A	0.19	-0.19	N/A	42	cellular bud
YFR009W	GCN20	ASIGSQV	2	0.091	0.463	-0.186	yes	60	cytoplasm
YNR027W	BUD17	TSTLHTTK	2	-0.183	N/A	-0.183	N/A	44	cytoplasm
YDR155C	CPR1	SQVYFDVEADGQPIG	2	0.014	0.38	-0.183	yes	76	chromosome
YDL173W	PAR32	ATFNPQNEMENQA	2	N/A	0.18	-0.18	N/A	71	cytoplasm
YGL105W	ARC1	SDLVTKFESLIIS	2	0.069	0.423	-0.177	yes	50	cytoplasm
YML069W	POB3	STDFDRIYLNQS	2	N/A	0.169	-0.169	N/A	30	chromosome
YEL051W	VMA8	SGNREQVFPTRMTLGLM	2	-0.168	N/A	-0.168	N/A	30	cytoplasm
YFL017C	GNA1	SLPDGFYI	2	N/A	0.165	-0.165	N/A	44	cytoplasm
YAL005C	SSA1	VNDAVVTVPAYFNDSQ	137	-0.16	N/A	-0.16	N/A	40	cell wall
YAL005C	SSA1	SQVDEIVLVGGST	326	-0.16	N/A	-0.16	N/A	58	cell wall
YAL005C	SSA1	NFNDPEVQADM	75	-0.16	N/A	-0.16	N/A	66	cell wall
YLR110C	CCW12	MQFSTVASIAA	1	-0.16	N/A	-0.16	N/A	47	cell wall
YAL005C	SSA1	DAGTIAGLNVL	158	-0.16	N/A	-0.16	N/A	63	cell wall
YOR275C	RIM20	SELLAIPLK	2	-0.158	N/A	-0.158	N/A	35	cytoplasm
YER177W	BMH1	STSREDSVYLA	2	-0.155	N/A	-0.155	N/A	35	membrane fraction
YLR321C	SFH1	SHQNQLIPQAYISNFHN	2	N/A	0.155	-0.155	N/A	55	nucleus
YOL040C	RPS15	SQAVNA	2	-0.472	-0.163	-0.1545	yes	52	cytoplasm
YIL143C	SSL2	TDVEGYQP	2	N/A	0.152	-0.152	N/A	33	nucleus
YKL029C	MAE1	DEQLERSY	137	-0.15	N/A	-0.15	N/A	41	mitochondrion
YPL048W	CAM1	SQGTLYANF	2	0.04	0.338	-0.149	yes	71	nucleus
YDR074W	TPS2	TTTAQDNSP	2	-0.133	0.161	-0.147	yes	62	cytoplasm
YAL005C	SSA1	TDTERLIGDAA	43	-0.147	N/A	-0.147	N/A	36	cell wall
YCR020W-B	HTL1	SQNNTISSMNPE	2	-0.189	0.1	-0.1445	yes	44	nucleus
YAL013W	DEP1	SQQTPQESEQTTA	2	N/A	0.142	-0.142	N/A	66	chromosome
YER031C	YPT31	SSEDYGYDYDLLF	2	0.083	0.366	-0.1415	yes	80	cytoplasm
YMR116C	ASC1	ASNEVLVL	2	-0.338	-0.065	-0.1365	yes	53	cytoplasm
YJR102C	VPS25	SALPPVYSFPPLYT	2	N/A	0.135	-0.135	N/A	36	cytoplasm
YIL124W	AYR1	SELQSQP	2	0.003	0.271	-0.134	yes	53	cytoplasm
YPL015C	HST2	SVSTASTEMSVR	2	N/A	0.133	-0.133	N/A	40	cytoplasm
YOR001W	RRP6	TSENPDVLLS	2	N/A	0.127	-0.127	N/A	32	nucleolus
YPR074C	TKL1	TQFTDIDKLAVSTI	2	-0.13	0.118	-0.124	yes	87	cytoplasm
YML056C	IMD4	SAAPLDYK	2	-0.047	0.182	-0.1145	yes	51	cytoplasm
YER120W	SCS2	SAVEISPDVLVY	2	0.026	0.253	-0.1135	yes	66	cellular bud
YJR077C	MIR1	SVSAAPAIPQY	2	0.031	0.249	-0.109	yes	48	mitochondrial envelope
YDR354W	TRP4	SEATLLSYT	2	0.019	0.235	-0.108	yes	40	cytoplasm
YGL008C	PMA1	DTGIAVEGATDAA	646	-0.108	N/A	-0.108	N/A	75	membrane
YGL008C	PMA1	ANTAVVI	177	-0.108	N/A	-0.108	N/A	41	membrane
YPL125W	KAP120	ASSLNELNLVQVLEQASNPQHIRSDVQ	2	0.425	0.631	-0.103	yes	82	cytoplasm
YPL237W	SUI3	SSDLAAELGFDPAL	2	0.787	0.992	-0.1025	yes	58	cytoplasm
YFL039C	ACT1	ELYGNIVMSGGTTMFPGIAE	292	-0.099	N/A	-0.099	N/A	53	cell cortex
YDR429C	TIF35	SEVAPEEIIENADGS	2	-0.035	0.159	-0.097	yes	92	cytoplasm
YOR098C	NUP1	SSNTSSVMSSP	2	N/A	0.087	-0.087	N/A	58	endomembrane system
YER009W	NTF2	SLDFNTLAQNFTQFYY	2	-0.085	N/A	-0.085	N/A	38	endomembrane system
YDL168W	SFA1	SAATVGKPI	2	N/A	0.076	-0.076	N/A	45	cytoplasm
YOR275C	RIM20	ASLNKLL	365	-0.072	N/A	-0.072	N/A	41	cytoplasm
YKR074W	AIM29	STTFHDYDLEEPLTSNARPL	10	0.51	0.647	-0.0685	yes	85	cytoplasm
YLR209C	PNP1	SDILNVSQQ	2	0.188	0.325	-0.0685	yes	39	N/A
YKL211C	TRP3	SVHAATNPIN	2	N/A	0.067	-0.067	N/A	37	cytoplasm
YOL057W		SHFFADHDAPLSMLSV	2	-0.194	-0.06	-0.067	yes	45	cytoplasm
YDR002W	YRB1	SSEDKKPVVD	2	N/A	0.065	-0.065	N/A	42	cytoplasm
YDL083C	RPS16B	SAVPSVQTFG	2	-0.442	-0.313	-0.0645	yes	48	cytoplasm
YLR109W	AHP1	ETNPGTDVTVSSVESVLAH	157	-0.063	N/A	-0.063	N/A	65	cytoplasm
YLR033W	RSC58	TESVGGN	2	N/A	0.062	-0.062	N/A	37	nucleus
YMR276W	DSK2	SLNIHI	2	N/A	0.062	-0.062	N/A	41	nucleus
YDL135C	RDI1	AEESTDFSQFEEE	2	N/A	0.062	-0.062	N/A	74	cellular bud
YPL173W	MRPL40	SGSYQHLSNVGSRVM	2	-0.213	-0.105	-0.054	yes	67	cytoplasm
YBR121C	GRS1	SVEDIK	2	-0.311	-0.211	-0.05	yes	53	cytoplasm
YNR003C	RPC34	SGMIENGLQLSDNA	2	N/A	0.049	-0.049	N/A	38	cytoplasm
YOR132W	VPS17	TSAVPYDP	2	N/A	0.042	-0.042	N/A	30	cytoplasm
YGR163W	GTR2	SLEATDS	2	N/A	0.04	-0.04	N/A	47	chromosome
YGL080W	FMP37	SQPVQ	2	0.062	0.137	-0.0375	yes	47	mitochondrion
YIL133C	RPL16A	SVEPVVVIDG	2	-0.542	-0.471	-0.0355	yes	91	cytoplasm
YPR137W	RRP9	SDVTQQ	2	N/A	0.035	-0.035	N/A	38	nucleolus
YKL008C	LAC1	STIKPSPSNNNL	2	N/A	0.03	-0.03	N/A	45	endoplasmic reticulum
YPL178W	CBC2	SLEEFDEVKYDHST	2	0.148	0.207	-0.0295	yes	55	nucleus
YER146W	LSM5	SLPEILPLEVIDKTINQ	2	0.259	0.315	-0.028	yes	90	nucleolus
YJR135W-A	TIM8	SSLSTSDLASLDDTSK	2	-0.051	-0.007	-0.022	yes	111	cytoplasm
YMR235C	RNA1	ATLHFVPQHEEEQVY	2	-0.071	-0.038	-0.0165	yes	39	cytoplasm
YJL088W	ARG3	STTASTPSSLRHLISI	2	N/A	0.014	-0.014	N/A	39	cytoplasm
YGR094W	VAS1	SDLDNLPPVDP	48	N/A	0.014	-0.014	N/A	54	cytoplasm
YLL050C	COF1	SRSGVAVADESLTAFNDL	2	0.301	0.325	-0.012	yes	106	cell cortex
YMR091C	NPL6	SDSEGGLASEVEHE	2	N/A	0.012	-0.012	N/A	32	nucleus
YCR067C	SED4	SGNSANYDVGYPIYGA	2	-0.016	0.002	-0.009	yes	33	cytoplasm
YHR104W	GRE3	SSLVTLNNGL	2	0.202	0.213	-0.0055	yes	54	cytoplasm
YOR224C	RPB8	SNTLFDDIFQVSEVDPG	2	-0.004	N/A	-0.004	N/A	62	nucleolus
YLR275W	SMD2	SSQIIDRP	2	N/A	0.002	-0.002	N/A	40	nucleus
YOR168W	GLN4	SSVEELTQLFSQVGFEDK	2	1.1	1.1	0	yes	92	cytoplasm
YOR209C	NPT1	SEPVI	2	N/A	-0.005	0.005	N/A	30	nucleus
YKL013C	ARC19	SQSLRPYLTAV	2	0.344	0.332	0.006	yes	36	cytoskeleton
YLL024C	SSA2	NFNDPEVQGDM	75	0.006	N/A	0.006	N/A	47	cell wall
YOR310C	NOP58	AYVLTETSAGYALL	2	0.385	0.366	0.0095	yes	68	nucleolus
YLR259C	HSP60	TNEAAGDGTTSATVLG	102	0.014	N/A	0.014	N/A	96	cytoplasm
YPR133W-A	TOM5	MFGLPQQEVSEEE	1	0.014	N/A	0.014	N/A	34	cytoplasm
YDR195W	REF2	SAPVPQLVNISH	2	N/A	-0.017	0.017	N/A	32	nucleus
YGL238W	CSE1	SDLETVA	2	0.108	0.071	0.0185	yes	60	endomembrane system
YDR202C	RAV2	SVDLFPNDRFGAED	2	-0.012	-0.055	0.0215	yes	46	cytoplasm
YIL115C	NUP159	SSLKDEVPTETSEDFGF	2	0.178	0.131	0.0235	yes	102	endomembrane system
YPR165W	RHO1	SQQVGNSI	2	0.045	-0.002	0.0235	yes	61	cellular bud
YIL069C	RPS24B	SDAVTI	2	-0.114	-0.165	0.0255	yes	50	cytoplasm
YEL047C		SLSPVVVIGTGLAGLAAANELVN	2	0.027	N/A	0.027	N/A	100	cytoplasm
YGR232W	NAS6	SNYPLHQACMENEFF	2	N/A	-0.034	0.034	N/A	50	cytoplasm
YKR026C	GCN3	SEFNITETYL	2	N/A	-0.036	0.036	N/A	60	cytoplasm
YAL003W	EFB1	ASTDFS	2	N/A	-0.036	0.036	N/A	33	cytoplasm
YIL075C	RPN2	ALIETV	915	N/A	-0.038	0.038	N/A	33	cytoplasm
YDR363W-A	SEM1	STDVAAAQAQS	2	0.56	0.479	0.0405	yes	74	cytoplasm
YLR258W	GSY2	SRDLQNHLLFETATEVANRVGGIYSVL	2	0.041	N/A	0.041	N/A	56	cytoplasm
YBR031W	RPL4A	SRPQVTVHSLTGEATAN	2	-0.302	-0.385	0.0415	yes	76	cytoplasm
YGR185C	TYS1	SSAATVDPNEAFGLIT	2	0.055	-0.031	0.043	yes	95	cytoplasm
YDR454C	GUK1	SRPIVISGPSGTG	2	0.349	0.249	0.05	yes	82	cytoplasm
YNL149C	PGA2	SEVAETWVDTWMA	2	0.586	0.477	0.0545	yes	66	endomembrane system
YGR185C	TYS1	NSKIDLLEEP	234	0.055	N/A	0.055	N/A	37	cytoplasm
YGR211W	ZPR1	SEQKEDLFKPVGEAAAEVEDESIAEQN	2	0.947	0.832	0.0575	yes	87	cytoplasm
YPR133C	SPN1	STADQEQP	2	N/A	-0.063	0.063	N/A	40	nucleus
YPR058W	YMC1	SEEFPSPQLIDDLEEHPQHDNARVV	2	N/A	-0.063	0.063	N/A	37	mitochondrion
YDR001C	NTH1	SQVNTSQGPVAQGRQ	2	0.69	0.561	0.0645	yes	101	cytoplasm
YJR068W	RFC2	MFEGFGPNK	1	N/A	-0.068	0.068	N/A	33	chromosome
YPR182W	SMX3	SESSDISAMQPVNP	2	-0.1	-0.247	0.0735	yes	62	nucleus
YCL057C-A		SEQAQTQQPA	2	-0.039	-0.195	0.078	yes	69	mitochondrion
YMR197C	VTI1	SSLLISYESDF	2	N/A	-0.08	0.08	N/A	81	cytoplasm
YGR072W	UPF3	SNVAGEL	2	N/A	-0.085	0.085	N/A	43	cytoplasm
YCR035C	RRP43	AESTTLETIEIHPITFPPEVLA	2	0.106	N/A	0.106	N/A	52	cytoplasm
YNR048W		MGLIL	1	0.107	N/A	0.107	N/A	41	membrane
YJL115W	ASF1	SIVSLLGI	2	0.143	-0.075	0.109	yes	82	nucleus
YBL041W	PRE7	DSFTSATE	205	0.111	N/A	0.111	N/A	38	N/A
YBL047C	EDE1	ASITF	2	N/A	-0.113	0.113	N/A	39	cell cortex
YDR510W	SMT3	SDSEVNQEAKPEV	2	0.115	N/A	0.115	N/A	33	cell cortex
YIL034C	CAP2	SDAQFDAALDLL	2	0.234	-0.017	0.1255	yes	35	cell cortex
YHR108W	GGA2	SHPHSHSIYLSELPVR	2	N/A	-0.131	0.131	N/A	43	cytoplasm
YLR347C	KAP95	STAEFAQLLENSILSPDQNI	2	0.132	N/A	0.132	N/A	40	cytoplasm
YDL099W	BUG1	SEQESDEVKRM	2	0.611	0.345	0.133	yes	61	cytoplasm
YGR086C	PIL1	DIEGSVQPS	134	0.135	N/A	0.135	N/A	46	cell cortex
YER087C-B	SBH1	SSPTPPGGQ	2	0.452	0.18	0.136	yes	44	cytoplasm
YJL054W	TIM54	MSSESGKPIA	1	N/A	-0.136	0.136	N/A	32	cytoplasm
YNL178W	RPS3	ELAEEGYSGVEV	28	0.136	N/A	0.136	N/A	95	cytoplasm
YJR133W	XPT1	AENERMYISYNNIH	2	0.777	0.501	0.138	yes	43	cytoplasm
YGR214W	RPS0A	SLPATFDLTPEDAQL	2	N/A	-0.139	0.139	N/A	47	cytoplasm
YDR310C	SUM1	SENTTAPSDNITNEQ	2	N/A	-0.139	0.139	N/A	30	nucleus
YER072W	VTC1	SSAPLLQ	2	0.033	-0.253	0.143	yes	45	cytoplasm
YOL032W	OPI10	MFAAIASGNPLQL	1	N/A	-0.144	0.144	N/A	61	cytoplasm
YGL123W	RPS2	SAPEAQQQ	2	-0.36	-0.657	0.1485	yes	58	cytoplasm
YCL040W	GLK1	SFDDLH	2	0.098	-0.206	0.152	yes	42	cytoplasm
YLR048W	RPS0B	SLPATFDLTPEDAQLLLAANTHLGA	2	-0.016	-0.322	0.153	yes	87	cytoplasm
YJR002W	MPP10	SELFGVL	2	N/A	-0.155	0.155	N/A	39	nucleolus
YIL078W	THS1	SASEAGVTEQV	2	0.595	0.281	0.157	yes	65	cytoplasm
YPL195W	APL5	TSLYAPGAEDIRQ	2	0.241	-0.073	0.157	yes	53	cytoplasm
YOL061W	PRS5	SMSNIVVFGGDSHPELVT	2	0.213	-0.103	0.158	yes	79	cytoplasm
YOR243C	PUS7	SDSSEATV	2	N/A	-0.16	0.16	N/A	72	nucleus
YER016W	BIM1	SAGIGES	2	N/A	-0.16	0.16	N/A	44	chromosome
YOR250C	CLP1	ASLPGIDEHTTSEELITGDNEWH	2	0.646	0.321	0.1625	yes	65	nucleus
YKL127W	PGM1	SLLIDSVPTVAY	2	N/A	-0.165	0.165	N/A	36	cytoplasm
YPR033C	HTS1	SSATAAATSAPTANAANAL	22	N/A	-0.168	0.168	N/A	97	cytoplasm
YAR007C	RFA1	SSVQLS	2	0.379	0.037	0.171	yes	55	chromosome
YBR022W	POA1	SNITYV	2	N/A	-0.171	0.171	N/A	32	N/A
YMR246W	FAA4	TEQYSVAVGEAANEHETAP	2	0.329	-0.017	0.173	yes	100	cytoplasm
YOR122C	PFY1	SWQAYTDNLIGTG	2	0.192	-0.155	0.1735	yes	70	cell cortex
YBR149W	ARA1	SSSVASTENIVENMLHP	2	0.612	0.263	0.1745	yes	98	cytoplasm
YJL191W	RPS14B	ANDLVQARDNSQVFGVAR	2	0.289	-0.068	0.1785	yes	80	cytoplasm
YKL142W	MRP8	SNEIELLQ	2	0.59	0.229	0.1805	yes	59	cytoplasm
YDL006W	PTC1	SNHSEILERPETPYDITY	2	1.123	0.761	0.181	yes	61	cytoplasm
YMR208W	ERG12	SLPFLTSAPG	2	N/A	-0.184	0.184	N/A	45	cytoplasm
YLR421C	RPN13	SMSSTVI	2	N/A	-0.187	0.187	N/A	31	cytoplasm
YLR113W	HOG1	TTNEEFI	2	N/A	-0.189	0.189	N/A	39	cytoplasm
YOR189W	IES4	SQESSVLSESQEQLANNP	2	N/A	-0.189	0.189	N/A	47	chromosome
YDR091C	RLI1	SDKNSRIAIVSAD	2	0.19	N/A	0.19	N/A	68	cytoplasm
YDR071C	PAA1	ASSSSTLPLHMYIRP	2	0.711	0.328	0.1915	yes	56	cytoplasm
YJL034W	KAR2	TDDERLIGDAA	91	0.193	N/A	0.193	N/A	49	cytoplasm
YKR067W	GPT2	SAPAADHNAA	2	N/A	-0.195	0.195	N/A	36	cytoplasm
YGL011C	SCL1	SGAAAASAAGYD	2	N/A	-0.197	0.197	N/A	96	cytoplasm
YLR347C	KAP95	ADMLMGLFFRLLEK	595	0.198	N/A	0.198	N/A	38	cytoplasm
YDL076C	RXT3	SVSEQDPN	2	1.042	0.636	0.203	yes	44	chromosome
YML008C	ERG6	SETEL	2	N/A	-0.203	0.203	N/A	33	cytoplasm
YMR203W	TOM40	SAPTPLAEASQIPTIPALSPLTA	2	0.209	N/A	0.209	N/A	49	cytoplasm
YLR293C	GSP1	SAPAANGEVPTF	2	-0.056	-0.475	0.2095	yes	80	cytoplasm
YJR086W	STE18	TSVQNSP	2	N/A	-0.217	0.217	N/A	37	cytoplasm
YGL196W	DSD1	SDVLSQY	2	N/A	-0.217	0.217	N/A	49	N/A
YGL067W	NPY1	STAVTFFGQHVLN	2	N/A	-0.219	0.219	N/A	79	cytoplasm
YAR015W	ADE1	SITKTELDGILPLVARG	2	0.03	-0.41	0.22	yes	83	cytoplasm
YFL045C	SEC53	SIAEFAY	2	0.368	-0.08	0.224	yes	51	cytoplasm
YKL001C	MET14	ATNITWHPNLTYDER	2	0.922	0.474	0.224	yes	54	cytoplasm
YOR185C	GSP2	SAPAQNNAEVPTF	2	0.267	-0.189	0.228	yes	78	nucleus
YPL094C	SEC62	SAVGPGSNAGASVNGGSATAIATLLRNH	2	0.98	0.515	0.2325	yes	109	cytoplasm
YCR047C	BUD23	SRPEELAPPEIFYNDSEAH	2	0.521	0.042	0.2395	yes	82	cytoplasm
YLR025W	SNF7	MWSSLFGWTSSNA	1	N/A	-0.241	0.241	N/A	56	cytoplasm
YNR017W	TIM23	SWLFGDKTPTDDANAAVGGQDTTKP	2	N/A	-0.244	0.244	N/A	74	cytoplasm
YDL084W	SUB2	SHEGEEDLLEYSDNEQEIQIDAS	2	0.247	N/A	0.247	N/A	60	chromosome
YKR059W	TIF1	SEGITDIEESQIQTNYD	2	0.57	0.042	0.264	yes	125	cytoplasm
YMR277W	FCP1	TTQIRSPQGLPYPIQID	2	0.267	N/A	0.267	N/A	32	nucleus
YCR088W	ABP1	ALEPIDYTTHS	2	-0.313	-0.852	0.2695	yes	64	cell cortex
YOR167C	RPS28A	MDNKTPVTLA	1	4.256	3.699	0.2785	no	37	cytoplasm
YDR399W	HPT1	SANDKQYISYNNVHQLCQVSAE	2	0.283	N/A	0.283	N/A	45	cytoplasm
YPR041W	TIF5	SINIC	2	N/A	-0.284	0.284	N/A	38	cytoplasm
YDR516C	EMI2	SFENLH	2	N/A	-0.284	0.284	N/A	32	cytoplasm
YOL073C		SMEPPVGLTAMPVT	2	N/A	-0.29	0.29	N/A	43	N/A
YLR378C	SEC61	SSNRVLDLF	2	N/A	-0.293	0.293	N/A	34	cytoplasm
YNL134C		SASIPETM	2	0.433	-0.155	0.294	yes	62	cytoplasm
YJL173C	RFA3	ASETPRVDPTEISNVNAPVF	2	0.531	-0.08	0.3055	yes	63	chromosome
YHR078W		LWTTDAYIEE	248	0.308	N/A	0.308	N/A	36	N/A
YGL122C	NAB2	SQEQYTENL	2	0.318	N/A	0.318	N/A	30	cytoplasm
YOL061W	PRS5	SNIVVFGGDSHPELVT	4	0.345	-0.293	0.319	yes	42	cytoplasm
YNL055C	POR1	VGSSFDAL	259	0.32	N/A	0.32	N/A	38	cytoplasm
YNL055C	POR1	EFGYDISAGSIS	152	0.32	N/A	0.32	N/A	90	cytoplasm
YLR175W	CBF5	SKEDFVIKPEAAGASTDTSEWPLLL	2	0.417	-0.244	0.3305	yes	62	nucleolus
YOL142W	RRP40	STFIFPGDSFPVDPTTPV	2	N/A	-0.334	0.334	N/A	34	cytoplasm
YGR082W	TOM20	SQSNPIL	2	N/A	-0.337	0.337	N/A	36	cytoplasm
YOL093W	TRM10	SNDEINQNEE	2	0.789	0.098	0.3455	yes	68	cytoplasm
YJL030W	MAD2	SQSISL	2	N/A	-0.346	0.346	N/A	32	chromosome
YNL297C	MON2	MNTGGFDSMQ	3	0.347	N/A	0.347	N/A	57	cytoplasm
YNL297C	MON2	AMNTGGFDSMQ	2	0.347	N/A	0.347	N/A	53	cytoplasm
YOL021C	DIS3	SVPAIAP	2	N/A	-0.352	0.352	N/A	35	cytoplasm
YPR154W	PIN3	SASLIN	2	N/A	-0.352	0.352	N/A	35	cytoplasm
YDR212W	TCP1	SQLFNNSRSDTLFLGGE	2	N/A	-0.355	0.355	N/A	52	cytoplasm
YCL004W	PGS1	MTTRLLQLT	1	N/A	-0.367	0.367	N/A	31	mitochondrion
YGR187C	HGH1	TSQLNELVEFLHSPQPAV	2	0.414	-0.358	0.386	yes	77	cytoplasm
YCL043C	PDI1	NHDEIVNDP	385	0.387	N/A	0.387	N/A	39	cytoplasm
YBL091C	MAP2	TDAEIENSPASDL	2	0.867	0.085	0.391	yes	68	cytoplasm
YNL139C	THO2	AEQTLLS	2	N/A	-0.395	0.395	N/A	33	nucleus
YPR118W	MRI1	SLEAIVFD	2	0.506	-0.287	0.3965	yes	36	cytoplasm
YDR025W	RPS11A	STELTVQSE	2	-0.023	-0.831	0.404	yes	53	cytoplasm
YGR162W	TIF4631	TDETAHPTQSAS	2	0.789	-0.026	0.4075	yes	56	cytoplasm
YPL235W	RVB2	SIQTSDPNETSDL	2	0.748	-0.07	0.409	yes	71	chromosome
YNL243W	SLA2	SRIDSDLQ	2	0.416	N/A	0.416	N/A	37	cell cortex
YBR160W	CDC28	SGELANY	2	N/A	-0.426	0.426	N/A	53	cellular bud
YHR047C	AAP1	SREVLPNNVTPLHYDITLEPNF	2	0.427	N/A	0.427	N/A	45	cytoplasm
YPL225W		STFNAETADNLEDIE	2	0.497	-0.361	0.429	yes	89	cytoplasm
YLR045C	STU2	SGEEEVDYTTLPLEE	2	N/A	-0.433	0.433	N/A	40	cell cortex
YJR099W	YUH1	SGENRAVVPIESNPEVFTNFAH	2	0.794	-0.078	0.436	yes	71	cytoplasm
YIL064W	SEE1	MQGTADLSTSK	29	0.441	N/A	0.441	N/A	62	cytoplasm
YDR188W	CCT6	SLQLLNP	2	N/A	-0.455	0.455	N/A	32	cytoplasm
YPL028W	ERG10	SQNVYIVSTA	2	N/A	-0.458	0.458	N/A	50	cytoplasm
YEL020C		TTTATQHFAQLLQ	2	0.46	N/A	0.46	N/A	47	cytoplasm
YHR060W	VMA22	AQNMDTTDEQYL	7	0.702	-0.219	0.4605	yes	55	cytoplasm
YHR072W	ERG7	TEFYSDTIGLP	2	N/A	-0.462	0.462	N/A	37	cytoplasm
YER071C		SMQIEIKDGRSDNSPLPER	2	0.468	N/A	0.468	N/A	33	cytoplasm
YNL241C	ZWF1	SEGPVKFE	2	N/A	-0.468	0.468	N/A	52	cytoplasm
YOL133W	HRT1	SNEVDRMDVDEDESQNIAQSSNQSAPVET	2	2.011	1.064	0.4735	yes	76	cytoplasm
YNL069C	RPL16B	SQPVVVIDAKDHLLG	2	-0.184	-1.139	0.4775	yes	86	cytoplasm
YDR245W	MNN10	SSVPYNSQLPISNHLEYDEDEK	2	0.31	-0.687	0.4985	yes	55	cytoplasm
YMR271C	URA10	SASTTSLEEYQ	2	N/A	-0.501	0.501	N/A	40	cytoplasm
YML092C	PRE8	TDRYSFSLTTFSPSG	2	0.513	N/A	0.513	N/A	42	cytoplasm
YHR122W		SEFLNENPDILEENQLPTR	2	0.513	N/A	0.513	N/A	37	cytoplasm
YLL023C		SSRPANNQGPPNLPA	2	0.789	-0.27	0.5295	yes	63	endoplasmic reticulum
YJR076C	CDC11	SGIIDASSAL	2	0.624	-0.445	0.5345	yes	67	cell cortex
YOR362C	PRE10	TSIGTGYDLSNSVFSPDG	2	0.534	-0.566	0.55	yes	100	cytoplasm
YBL084C	CDC27	AVNPELAPFTLS	2	N/A	-0.552	0.552	N/A	36	nucleus
YBL030C	PET9	SSNAQVKTPLPPAPAP	2	0.558	N/A	0.558	N/A	59	cytoplasm
YML103C	NUP188	ATPSFGNSSPQLTFTHVANFMNDAAADVSAVDA	2	0.569	N/A	0.569	N/A	58	endomembrane system
YLL018C	DPS1	SQDENIVK	2	0.346	-0.806	0.576	yes	32	cytoplasm
YDL087C	LUC7	STMSTPAAEQ	2	N/A	-0.58	0.58	N/A	37	nucleus
YJR065C	ARP3	SYLNNPAVVMDNGTGLT	2	0.733	-0.433	0.583	yes	56	cytoskeleton
YER165W	PAB1	ADITDKTAEQLENLNIQDDQ	2	0.792	-0.379	0.5855	yes	85	cytoplasm
YGL084C	GUP1	SLISILSPLITSEGLDSRIKPSP	2	0.603	N/A	0.603	N/A	59	endoplasmic reticulum
YAL016W	TPD3	SGARSTTAGAVPSAATTSTTSTTSNS	2	N/A	-0.609	0.609	N/A	70	cellular bud
YHL030W	ECM29	SISSDEAKE	2	0.625	-0.598	0.6115	yes	50	cytoplasm
YOL097C	WRS1	SNDETVE	2	N/A	-0.634	0.634	N/A	37	cytoplasm
YPL007C	TFC8	NYSISSLKTGSL	254	0.636	N/A	0.636	N/A	34	nucleus
YDR233C	RTN1	SASAQHSQAQQQQQQ	2	0.44	-0.839	0.6395	yes	72	cytoplasm
YGL221C	NIF3	SRAITRAQLD	2	0.652	N/A	0.652	N/A	31	cytoplasm
YGL144C	ROG1	SLTPTNEILFHY	2	N/A	-0.657	0.657	N/A	40	N/A
YDR100W	TVP15	SVIPPKFF	2	N/A	-0.66	0.66	N/A	36	cytoplasm
YPR028W	YOP1	SEYASSIHSQM	2	1.588	0.267	0.6605	yes	68	membrane
YOR123C	LEO1	SSESPQDQPQ	2	N/A	-0.664	0.664	N/A	31	nucleus
YJL054W	TIM54	SSESGKPIAKPI	2	N/A	-0.664	0.664	N/A	31	cytoplasm
YCR084C	TUP1	TASVSNTQN	2	N/A	-0.675	0.675	N/A	41	nucleus
YLR435W	TSR2	STQYIDETAFVQAEQG	2	N/A	-0.683	0.683	N/A	41	cytoplasm
YHR143W-A	RPC10	SREGFQIPTNLDAAAAGTSQARTATL	2	0.69	N/A	0.69	N/A	55	nucleolus
YMR123W	PKR1	ANFFV	2	N/A	-0.702	0.702	N/A	42	cytoplasm
YOR223W		SAEPLLPTHNGSQGGEV	2	0.707	N/A	0.707	N/A	64	N/A
YLL058W		SGMSAISTA	231	0.708	N/A	0.708	N/A	45	N/A
YDR002W	YRB1	TMEEDEEVLY	78	0.733	N/A	0.733	N/A	57	cytoplasm
YFL005W	SEC4	SGLRTVSASSGNG	2	1.023	-0.449	0.736	yes	62	cell cortex
YKL060C	FBA1	TSNGGAAYFAG	62	0.741	N/A	0.741	N/A	54	cytoplasm
YPL260W		MFASAGQQHPQIVP	1	0.748	N/A	0.748	N/A	40	cytoplasm
YBL046W	PSY4	SSTMLDDVDNNMMGI	2	0.769	N/A	0.769	N/A	68	cytoplasm
YMR161W	HLJ1	SFTEDQE	2	0.772	N/A	0.772	N/A	33	cytoplasm
YGR005C	TFG2	SSGSAGAPALSNNSTNSVA	2	0.776	-0.814	0.795	yes	67	nucleus
YLR284C	ECI1	SQEIRQNE	2	0.753	-0.848	0.8005	yes	47	peroxisome
YER122C	GLO3	SNDEGETFATEQTTQQVFQ	2	0.434	-1.23	0.832	yes	104	cytoplasm
YAR014C	BUD14	SNKEEHVDETSASGV	2	N/A	-0.856	0.856	N/A	37	cellular bud
YMR043W	MCM1	SDIEEGTPTNNGQQ	2	0.992	-0.745	0.8685	yes	78	chromosome
YJR125C	ENT3	SLEDTLANMSLYDA	2	2.393	0.65	0.8715	yes	75	cell cortex
YIL140W	AXL2	TQLQISL	2	0.873	N/A	0.873	N/A	37	cell cortex
YJL109C	UTP10	SSLSDQLAQVASNNATVALDR	2	0.888	N/A	0.888	N/A	37	chromosome
YML059C	NTE1	ASMSLAGLL	1504	0.89	N/A	0.89	N/A	32	endoplasmic reticulum
YGL090W	LIF1	AMMVTLLNE	210	0.952	N/A	0.952	N/A	43	chromosome
YGL156W	AMS1	SSEDIIYDPQFKPVQGIYEN	2	2.023	0.044	0.9895	yes	58	cytoplasm
YHL034C	SBP1	SAEIEEATNAVNNLSINDSEQQPRAPTH	2	2.873	0.861	1.006	no	121	cytoplasm
YDR037W	KRS1	SQQDNVKAAAEGVANLHLDEATGEMVS	2	1.024	N/A	1.024	N/A	48	cytoplasm
YML080W	DUS1	TEPALSSANNALMQ	2	1.001	-1.048	1.0245	yes	68	nucleus
YCL037C	SRO9	SAETAAANTATAPVPEVQEQESS	2	N/A	-1.063	1.063	N/A	49	N/A
YLR244C	MAP1	STATTTVTTSDQASHPT	2	0.893	-1.253	1.073	yes	84	cytoplasm
YER022W	SRB4	TTEDPDSNHLSSETGI	2	0.705	-1.478	1.0915	yes	69	nucleus
YDR515W	SLF1	SSQNLNDNP	2	1.662	-0.584	1.123	yes	42	cytoplasm
YBR249C	ARO4	SESPMFAANGMP	2	1.742	-0.559	1.1505	yes	55	cytoplasm
YLR274W	MCM5	SFDRPEIYSAPVLQGESPNDDDNTEIIKSF	2	1.158	N/A	1.158	N/A	33	chromosome
YJR064W	CCT5	AARPQQPPMEMPDLSNAIVAQDEMGRPFIIV	2	1.167	N/A	1.167	N/A	43	cytoplasm
YER018C	SPC25	ASIDAFSDLE	2	N/A	-1.171	1.171	N/A	40	chromosome
YAL022C	FUN26	STSADTDTI	2	N/A	-1.187	1.187	N/A	40	membrane
YFR003C	YPI1	SGNQMAMGSEQQQTVGS	2	1.916	-0.488	1.202	yes	77	nucleus
YBL102W	SFT2	SEEPPSDQVNSL	2	2.211	-0.244	1.2275	yes	48	cytoplasm
YGL008C	PMA1	TDTSSSSSSSSASSVSAHQPTQE	2	1.542	-0.926	1.234	yes	71	membrane
YER015W	FAA2	AAPDYALTDLIESDP	2	N/A	-1.241	1.241	N/A	31	mitochondrion
YER154W	OXA1	RRQLMQDNE	365	1.245	N/A	1.245	N/A	37	cytoplasm
YDL053C	PBP4	TTTSTTSVDG	2	N/A	-1.275	1.275	N/A	43	cytoplasm
YBR212W	NGR1	SNVANASQ	3	N/A	-1.275	1.275	N/A	57	cytoplasm
YNR016C	ACC1	SEESLFESSPQ	2	0.655	-2.433	1.544	yes	59	cytoplasm
YBR212W	NGR1	MMSNVANASQ	1	2.098	-1.048	1.573	yes	68	cytoplasm
YKR035W-A	DID2	SRNSAAGLENTLFQL	2	1.671	N/A	1.671	N/A	45	cytoplasm
YBR057C	MUM2	MLAYG	320	1.701	N/A	1.701	N/A	36	cytoplasm
YKR046C	PET10	SESSISSSKPSVELPQATWSHLQ	2	1.87	-1.878	1.874	yes	69	cytoplasm
YDR060W	MAK21	SENNGNPLDLSSL	2	N/A	-1.878	1.878	N/A	46	cytoplasm
YKR001C	VPS1	MDEHLISTIN	1	N/A	-1.967	1.967	N/A	59	cytoplasm
YER021W	RPN3	ASTAVMMDVDSSGVNDLHHSE	2	2.011	N/A	2.011	N/A	110	N/A
YDR342C	HXT7	SQDAAIAEQTPVEHLSAVDSASH	2	2.169	N/A	2.169	N/A	79	membrane fraction
YJR083C	ACF4	SEDQRVISQPIELH	2	2.248	N/A	2.248	N/A	43	N/A
YIL063C	YRB2	SETNGGNAARENSEV	2	4.092	-0.455	2.2735	no	49	endomembrane system
YNR064C		SNIIARFH	2	N/A	-2.322	2.322	N/A	34	N/A
YHR057C	CPR2	SDVGELIDQDDEVITQ	21	N/A	-2.511	2.511	N/A	66	N/A
YLR384C	IKI3	EGQLMEIT	603	3.709	N/A	3.709	N/A	35	cytoplasm
YJR046W	TAH11	ANSKENFMY	464	3.808	N/A	3.808	N/A	47	cytoplasm
YFR004W	RPN11	AGVNSVAIK	298	N/A	-5.931	5.931	N/A	41	cytoplasm
YNL165W		YTDDKVSVIPK	313	N/A	N/A	N/A	N/A	39.9	N/A
YOR138C	RUP1	YSISETSIP	123	N/A	N/A	N/A	N/A	33.68	cytoplasm
YKL039W	PTM1	YLLAFFVFL	230	N/A	N/A	N/A	N/A	32.61	N/A
YDL229W	SSB1	YESSVEIIANEQGNR	24	N/A	N/A	N/A	N/A	65.62	membrane fraction
YLL012W	YEH1	WDLREMV	283	N/A	N/A	N/A	N/A	39.08	cytoplasm
YGR192C	TDH3	VVITAPSSTAPMFVMGVNEE	117	N/A	N/A	N/A	N/A	36.31	cell wall
YIL112W	HOS4	VSRSNDSNK	300	N/A	N/A	N/A	N/A	31.36	chromosome
YGR261C	APL6	VDSIHRIASALDTA	2	N/A	N/A	N/A	N/A	36.42	cytoplasm
YDL229W	SSB1	TYESSVEIIANEQGNR	23	N/A	N/A	N/A	N/A	73.65	membrane fraction
YDL051W	LHP1	TTAEKNDGWVP	54	N/A	N/A	N/A	N/A	47.36	nucleolus
YGL173C	KEM1	TKDAMNLLDGIK	1084	N/A	N/A	N/A	N/A	39.26	cytoplasm
YOR056C	NOB1	TENQTAHVRA	2	N/A	N/A	N/A	N/A	33.21	cytoplasm
YFR031C	SMC2	TELNEVSLAI	408	N/A	N/A	N/A	N/A	39.85	chromosome
YNL139C	THO2	SWISSKLLNK	143	N/A	N/A	N/A	N/A	30.72	nucleus
YOR036W	PEP12	SVAKIEEIGGLI	75	N/A	N/A	N/A	N/A	47.55	cytoplasm
YOR212W	STE4	STSSSYLDNQ	341	N/A	N/A	N/A	N/A	38.16	membrane
YBR169C	SSE2	STPFGLDLGNNNSVLAVAR	2	N/A	N/A	N/A	N/A	104.13	cytoplasm
YDR283C	GCN2	STLFIQ	782	N/A	N/A	N/A	N/A	42.44	cytoplasm
YJR139C	HOM6	STKVVNVAVI	2	N/A	N/A	N/A	N/A	35.62	cytoplasm
YBR048W	RPS11B	STELTVQSERAFQ	2	N/A	N/A	N/A	N/A	68.28	cytoplasm
YBR155W	CNS1	SSVNANGGYTKPQ	2	N/A	N/A	N/A	N/A	47.85	cytoplasm
YHR197W	RIX1	SSVAIIIDLMK	122	N/A	N/A	N/A	N/A	32.01	nucleus
YMR219W	ESC1	SSSVEIEVE	608	N/A	N/A	N/A	N/A	33.79	nucleus
YCL014W	BUD3	SSAFISSSSVADLIT	590	N/A	N/A	N/A	N/A	40.92	cell cortex
YAL043C	PTA1	SSAEMEQLLQAK	2	N/A	N/A	N/A	N/A	37.11	nucleus
YER123W	YCK3	SQRSSQHIVGIHYAVGP	2	N/A	N/A	N/A	N/A	30.41	cytoplasm
YKL034W	TUL1	SQNKMPLLWS	597	N/A	N/A	N/A	N/A	36.46	Golgi apparatus
YNL210W	MER1	SNQHSPQ	2	N/A	N/A	N/A	N/A	31.12	nucleus
YPL152W	RRD2	SMMNLLSQI	54	N/A	N/A	N/A	N/A	47.83	cytoplasm
YDR450W	RPS18A	SLVVQEQGSFQHILR	2	N/A	N/A	N/A	N/A	84.84	cytoplasm
YCR093W	CDC39	SLEVQTK	514	N/A	N/A	N/A	N/A	31.09	cytoplasm
YKL203C	TOR2	SIQLLKESPSACLR	1248	N/A	N/A	N/A	N/A	31.73	cytoplasm
YMR303C	ADH2	SIPETQK	2	N/A	N/A	N/A	N/A	54.72	cytoplasm
YJL051W	IRC8	SGNKAGF	8	N/A	N/A	N/A	N/A	37.06	cellular bud
YBR136W	MEC1	SFKLVQ	569	N/A	N/A	N/A	N/A	36.17	mitochondrion
YLR135W	SLX4	SFKAVR	477	N/A	N/A	N/A	N/A	44.11	chromosome
YMR323W	ERR3	SFAEAMR	179	N/A	N/A	N/A	N/A	35.34	cytoplasm
YGR087C	PDC6	SEITLGK	2	N/A	N/A	N/A	N/A	52.92	cytoplasm
YJL138C	TIF2	SEGITDIEESQIQTNYDK	2	N/A	N/A	N/A	N/A	125.44	cytoplasm
YBR171W	SEC66	SEFNETKFSNNGTFFETEEPIVETK	2	N/A	N/A	N/A	N/A	35.68	cytoplasm
YLR043C	TRX1	SEFDSAIAQDK	9	N/A	N/A	N/A	N/A	41.49	cytoplasm
YLL021W	SPA2	SEEEEEEQVKE	183	N/A	N/A	N/A	N/A	31.69	cell cortex
YNL209W	SSB2	SDNQTTVQFPVYQGER	436	N/A	N/A	N/A	N/A	73.98	cytoplasm
YCL033C	MXR2	SDESNDVK	35	N/A	N/A	N/A	N/A	59.73	N/A
YJL130C	URA2	SDEDYNMLR	684	N/A	N/A	N/A	N/A	61.19	cytoplasm
YER074W	RPS24A	SDAVTIR	2	N/A	N/A	N/A	N/A	49.54	cytoplasm
YDR135C	YCF1	SDAISLR	899	N/A	N/A	N/A	N/A	52	cytoplasm
YPL001W	HAT1	SANDFKPETWTSSANEALR	2	N/A	N/A	N/A	N/A	34.4	cytoplasm
YNL240C	NAR1	SALLSESDLND	2	N/A	N/A	N/A	N/A	30.3	cytoplasm
YGL181W	GTS1	SAAATTSTPPLPRR	242	N/A	N/A	N/A	N/A	32.81	cell cortex
YNR045W	PET494	RSQILGTISQAE	449	N/A	N/A	N/A	N/A	40.75	cytoplasm
YBR062C		RDYQEVGGTSQEEQR	15	N/A	N/A	N/A	N/A	34.66	N/A
YMR164C	MSS11	QGLMDIASKGDI	103	N/A	N/A	N/A	N/A	36.92	nucleus
YGL009C	LEU1	QAFEGLENAGR	46	N/A	N/A	N/A	N/A	34.65	N/A
YMR157C	AIM36	PTGMLVMLLGR	184	N/A	N/A	N/A	N/A	40.97	mitochondrion
YNL328C	MDJ2	PTAGYRDALKF	47	N/A	N/A	N/A	N/A	36.82	cytoplasm
YFR032C-A	RPL29	PSLKGVDPK	30	N/A	N/A	N/A	N/A	31.34	cytoplasm
YCR053W	THR4	PNASQVYR	2	N/A	N/A	N/A	N/A	48.76	cytoplasm
YLR223C	IFH1	NSDLAVDSNTR	956	N/A	N/A	N/A	N/A	33.82	chromosome
YAR010C		NLQYNGSTPADAFETK	274	N/A	N/A	N/A	N/A	40.12	N/A
YFR031C-A	RPL2A	NEGVHTGQFIYAG	79	N/A	N/A	N/A	N/A	34.27	cytoplasm
YGR192C	TDH3	NDPFITNDYAAYMFK	32	N/A	N/A	N/A	N/A	72.02	cell wall
YJR050W	ISY1	NDGGSINTKCIPK	149	N/A	N/A	N/A	N/A	47.28	nucleus
YAL038W	CDC19	NCTPKPTSTTETVAASAVAAVFEQK	370	N/A	N/A	N/A	N/A	94.47	cytoplasm
YJR151C	DAN4	MVNISIVAG	1	N/A	N/A	N/A	N/A	33.12	cell wall
YDR196C	CAB5	MTRNPELSEEDA	148	N/A	N/A	N/A	N/A	37.5	endomembrane system
YDL052C	SLC1	MSVIGR	1	N/A	N/A	N/A	N/A	39.75	cytoplasm
YMR272C	SCS7	MSTNTSKTLE	1	N/A	N/A	N/A	N/A	33.45	endoplasmic reticulum
YML072C	TCB3	MSRVIK	191	N/A	N/A	N/A	N/A	44.2	cellular bud
YKL142W	MRP8	MSNEIEL	1	N/A	N/A	N/A	N/A	33.41	cytoplasm
YKL086W	SRX1	MSLQSNSVK	1	N/A	N/A	N/A	N/A	35.08	cytoplasm
YOR119C	RIO1	MSLEDKF	1	N/A	N/A	N/A	N/A	36.86	cytoplasm
YKL167C	MRP49	MSKVAQQLK	1	N/A	N/A	N/A	N/A	39.08	cytoplasm
YHL030W	ECM29	MSISSDEAKEK	1	N/A	N/A	N/A	N/A	31.87	cytoplasm
YGR067C		MSISLNQDSQ	226	N/A	N/A	N/A	N/A	43.36	N/A
YMR152W	YIM1	MSDEIVTNK	1	N/A	N/A	N/A	N/A	37.06	cytoplasm
YLR044C	PDC1	MSANISETTAMIT	128	N/A	N/A	N/A	N/A	44.76	cytoplasm
YOR385W		MRGFSGQPLSDDDNYRIE	1	N/A	N/A	N/A	N/A	48.7	cytoplasm
YAR010C		MQSDTQEANDIVTLANLQYNGSTPADAFETK	259	N/A	N/A	N/A	N/A	77.84	N/A
YGL117W		MQPISIK	1	N/A	N/A	N/A	N/A	30.68	N/A
YIR039C	YPS6	MQLISIL	1	N/A	N/A	N/A	N/A	34.88	cell wall
YDR390C	UBA2	MPRETSLVTII	1	N/A	N/A	N/A	N/A	31.81	nucleus
YOR089C	VPS21	MNTSVTSIK	1	N/A	N/A	N/A	N/A	37.47	cytoplasm
YKL071W		MNTSSR	1	N/A	N/A	N/A	N/A	30.55	cytoplasm
Q0120	BI4	MNSSNTHLTSNK	344	N/A	N/A	N/A	N/A	35.17	mitochondrion
YER155C	BEM2	MNELLQK	2086	N/A	N/A	N/A	N/A	45.02	cell cortex
YPL227C	ALG5	MLTDAISFLKE	91	N/A	N/A	N/A	N/A	34.35	cytoplasm
YHR206W	SKN7	MLHINN	54	N/A	N/A	N/A	N/A	38.37	nucleus
YBR181C	RPS6B	MKLNISYPVNG	1	N/A	N/A	N/A	N/A	30.89	cytoplasm
YDL200C	MGT1	MKELLYYTFIE	1	N/A	N/A	N/A	N/A	35.02	nucleus
YOR005C	DNL4	MISALDSIPE	1	N/A	N/A	N/A	N/A	30.36	chromosome
YBR097W	VPS15	MGAQLSLVVQ	1	N/A	N/A	N/A	N/A	35.25	cytoplasm
YML048W	GSF2	MEIYIR	1	N/A	N/A	N/A	N/A	35.11	cytoplasm
YGL082W		MDVTFLTK	1	N/A	N/A	N/A	N/A	40.67	cytoplasm
YER021W	RPN3	MDVDSSGVNDLHHSE	8	N/A	N/A	N/A	N/A	65.63	N/A
YJR006W	POL31	MDALLTK	1	N/A	N/A	N/A	N/A	39.12	chromosome
YOR355W	GDS1	MALANSRPLQ	1	N/A	N/A	N/A	N/A	32.42	cytoplasm
YDR101C	ARX1	MALAISH	1	N/A	N/A	N/A	N/A	31.06	cytoplasm
YNL076W	MKS1	MAIATGSNTRHR	501	N/A	N/A	N/A	N/A	30.57	cytoplasm
YKL060C	FBA1	MAAMDQWLEMEIGIT	165	N/A	N/A	N/A	N/A	36.24	cytoplasm
YDL155W	CLB3	LYLCINIIDR	222	N/A	N/A	N/A	N/A	44.88	cytoplasm
YKR078W		LPESLQIVVDDSTFTGD	246	N/A	N/A	N/A	N/A	34.7	cytoplasm
YMR127C	SAS2	LIEFSY	224	N/A	N/A	N/A	N/A	35.27	chromosome
YNL212W	VID27	LDSSSVPLEK	354	N/A	N/A	N/A	N/A	36.62	cytoplasm
YJR041C	URB2	LDAINDPISIK	82	N/A	N/A	N/A	N/A	36.46	nucleolus
YJR039W		LATFEIVEEV	618	N/A	N/A	N/A	N/A	34.49	mitochondrion
YCL024W	KCC4	LATEIQIILQ	1021	N/A	N/A	N/A	N/A	33.43	cell cortex
YGR070W	ROM1	LANMYK	1040	N/A	N/A	N/A	N/A	30.73	N/A
YHR191C	CTF8	ITPLGMMMLEIQGELELPK	25	N/A	N/A	N/A	N/A	30.21	chromosome
YML007W	YAP1	ITLVNELK	118	N/A	N/A	N/A	N/A	36.8	cytoplasm
YBL079W	NUP170	INAMIKMVQSI	893	N/A	N/A	N/A	N/A	37.73	endomembrane system
YPL231W	FAS2	IMQADLALK	1387	N/A	N/A	N/A	N/A	44.52	cytoplasm
YOR239W	ABP140	HPVPEFDK	381	N/A	N/A	N/A	N/A	43.07	cytoskeleton
YBR125C	PTC4	HFANSSCGSTAVVACII	170	N/A	N/A	N/A	N/A	31.72	cytoplasm
YDR502C	SAM2	GYATDETPEGLPLTILLAH	129	N/A	N/A	N/A	N/A	55.76	N/A
YKR054C	DYN1	GLLWFSTDVCSISSKIDHLLNK	2211	N/A	N/A	N/A	N/A	32.87	cell cortex
YGR004W	PEX31	GKLSAQTYEEDQEAILSS	36	N/A	N/A	N/A	N/A	31.64	cytoplasm
YHR072W	ERG7	GIDLLKNR	676	N/A	N/A	N/A	N/A	37.24	cytoplasm
YGL094C	PAN2	GHIGGNSVKDIL	68	N/A	N/A	N/A	N/A	30.27	cytoplasm
YIR027C	DAL1	GFKGFLLDSGVEE	155	N/A	N/A	N/A	N/A	35.13	N/A
YER056C	FCY2	GAELGLR	143	N/A	N/A	N/A	N/A	37.95	plasma membrane
YBL007C	SLA1	FSLEKF	552	N/A	N/A	N/A	N/A	35.17	cell cortex
YBL106C	SRO77	FSLDDSKTIL	565	N/A	N/A	N/A	N/A	30.72	plasma membrane
YFL050C	ALR2	FRLLHTR	278	N/A	N/A	N/A	N/A	43.73	plasma membrane
YLL048C	YBT1	FNMILNKVLHS	1138	N/A	N/A	N/A	N/A	34.04	cytoplasm
R0040C		FIEMIAPDVDIDIES	27	N/A	N/A	N/A	N/A	56.33	nucleus
YPR162C	ORC4	FGSLCTAIK	351	N/A	N/A	N/A	N/A	30.99	chromosome
YHR188C	GPI16	FGMLYNLMVK	564	N/A	N/A	N/A	N/A	36.32	cytoplasm
YOR280C	FSH3	FFISFSGFKLEDQSYQ	146	N/A	N/A	N/A	N/A	41.09	N/A
YDR034C	LYS14	FESVNLD	2	N/A	N/A	N/A	N/A	42.04	nucleus
YFL036W	RPO41	FDANDNVLKMKPTK	365	N/A	N/A	N/A	N/A	41.69	cytoplasm
YGL039W		FAEKTAWDFLEE	176	N/A	N/A	N/A	N/A	34.41	cytoplasm
YDR385W	EFT2	ETVESESSQTALSK	565	N/A	N/A	N/A	N/A	48.12	ribosome
YDL229W	SSB1	ESSVEIIANEQGNR	25	N/A	N/A	N/A	N/A	76.41	membrane fraction
YKL088W	CAB3	EQLQQNQQQEEQQ	152	N/A	N/A	N/A	N/A	34.78	cytoplasm
YHL015W	RPS20	EQEQQQQQIIK	11	N/A	N/A	N/A	N/A	57.11	cytoplasm
YAL038W	CDC19	EQAIAYLPNYDDMR	356	N/A	N/A	N/A	N/A	45.34	cytoplasm
YLR264W	RPS28B	ENDILVLMESER	50	N/A	N/A	N/A	N/A	46.97	cytoplasm
YGR087C	PDC6	ELNAAYAADGYAR	51	N/A	N/A	N/A	N/A	92.81	cytoplasm
YBR101C	FES1	EKLLQWSIAN	2	N/A	N/A	N/A	N/A	30.09	cytoplasm
YBR184W		EKIASR	176	N/A	N/A	N/A	N/A	31.74	N/A
YBR011C	IPP1	EIGETIAYTGQVK	124	N/A	N/A	N/A	N/A	47.78	cytoplasm
YEL060C	PRB1	EFDTQNSAPWGLAR	281	N/A	N/A	N/A	N/A	73.78	cytoplasm
YDR099W	BMH2	EDSVYLAK	6	N/A	N/A	N/A	N/A	36.26	membrane fraction
YNL160W	YGP1	EDSAYAIPVANNK	159	N/A	N/A	N/A	N/A	46.45	extracellular region
YKL073W	LHS1	EDETTVTLYSK	107	N/A	N/A	N/A	N/A	31.77	cytoplasm
YER062C	HOR2	EDAPAGIAAGK	178	N/A	N/A	N/A	N/A	42.3	cytoplasm
YIL073C	SPO22	EALTCLQKI	540	N/A	N/A	N/A	N/A	38.32	chromosome
YNL045W	LAP2	DSMKDPER	399	N/A	N/A	N/A	N/A	33.46	cytoplasm
YMR192W	GYL1	DRIALR	28	N/A	N/A	N/A	N/A	36.5	cellular bud
YOL098C		DNKLSHIPQSRD	251	N/A	N/A	N/A	N/A	41.07	cytoplasm
YPL029W	SUV3	DMPMVTKAFT	618	N/A	N/A	N/A	N/A	33.82	cytoplasm
YBR272C	HSM3	DKLITAIE	150	N/A	N/A	N/A	N/A	41.49	cytoplasm
YPL259C	APM1	DKKPSITSSSATNK	252	N/A	N/A	N/A	N/A	40.14	cytoplasm
YGR124W	ASN2	DKITRYFTPDWLDE	186	N/A	N/A	N/A	N/A	33.5	cytoplasm
YJL158C	CIS3	DGVLTDAKGR	142	N/A	N/A	N/A	N/A	38.82	cell wall
YJR009C	TDH2	DFLGDSNSSIFDAAAGIQLSPK	283	N/A	N/A	N/A	N/A	61.15	cell wall
YOL095C	HMI1	DEKHNREFNTGD	404	N/A	N/A	N/A	N/A	30.45	cytoplasm
YEL006W	YEA6	DEGAAGLYKGLQ	94	N/A	N/A	N/A	N/A	33.01	cytoplasm
YDR477W	SNF1	DAYMLIKEN	381	N/A	N/A	N/A	N/A	38.41	cytoplasm
YKR001C	VPS1	DATIPTNEFVVDIIKA	507	N/A	N/A	N/A	N/A	33.65	cytoplasm
YDR484W	VPS52	DAENSAMLAPK	173	N/A	N/A	N/A	N/A	37.81	cytoplasm
YNL243W	SLA2	DAEGDAALQPLK	214	N/A	N/A	N/A	N/A	31.61	cell cortex
YDR033W	MRH1	DAEAVMAPK	276	N/A	N/A	N/A	N/A	36.32	membrane fraction
YIL173W	VTH1	AYVTNDGAEFTEAKFP	927	N/A	N/A	N/A	N/A	34.49	cytoplasm
YPR112C	MRD1	AVPQKTDEELAIE	327	N/A	N/A	N/A	N/A	33.7	nucleolus
YHR052W	CIC1	AVNELIKFTS	40	N/A	N/A	N/A	N/A	31.46	nucleolus
YFL036W	RPO41	AVISVGKAIEMEFR	534	N/A	N/A	N/A	N/A	32.07	cytoplasm
YOR035C	SHE4	ATTIPLIA	693	N/A	N/A	N/A	N/A	34.22	cytoplasm
YDL109C		ATGGVEPNK	601	N/A	N/A	N/A	N/A	31.73	N/A
YDR099W	BMH2	ASWRIVSSIEQ	59	N/A	N/A	N/A	N/A	40.04	membrane fraction
YDR074W	TPS2	ASKAYVMK	879	N/A	N/A	N/A	N/A	33.84	cytoplasm
YEL065W	SIT1	ASIQASAK	470	N/A	N/A	N/A	N/A	32.57	cytoplasm
YDR212W	TCP1	ASELLKR	105	N/A	N/A	N/A	N/A	42.53	cytoplasm
YML059C	NTE1	ARGCQTIFAVDVGSA	1538	N/A	N/A	N/A	N/A	31.06	endoplasmic reticulum
YOR335C	ALA1	APEKLR	626	N/A	N/A	N/A	N/A	41.75	cytoplasm
YNL049C	SFB2	ANSFTQLAQNQQ	49	N/A	N/A	N/A	N/A	30.86	cytoplasm
YAR010C		ANLQYNGSTPADAFETK	273	N/A	N/A	N/A	N/A	78.71	N/A
YPR072W	NOT5	ANLENIL	162	N/A	N/A	N/A	N/A	40.46	cytoplasm
YKL209C	STE6	ANAGILR	259	N/A	N/A	N/A	N/A	47.54	membrane
YAL021C	CCR4	AMNKDNVALFLK	638	N/A	N/A	N/A	N/A	49.37	cytoplasm
YOL080C	REX4	ALSSNW	2	N/A	N/A	N/A	N/A	30.22	nucleolus
YDR416W	SYF1	ALASSLMK	131	N/A	N/A	N/A	N/A	32.56	nucleus
YGR132C	PHB1	AIIYDVRTK	66	N/A	N/A	N/A	N/A	31.38	cytoplasm
YDR011W	SNQ2	AGVTIEDVSAK	128	N/A	N/A	N/A	N/A	45.24	membrane fraction
YLR205C	HMX1	AGGKLIR	164	N/A	N/A	N/A	N/A	57.73	endoplasmic reticulum
YML027W	YOX1	AFAFIT	152	N/A	N/A	N/A	N/A	33.19	chromosome
YOR234C	RPL33B	AESHRLYV	2	N/A	N/A	N/A	N/A	32.23	cytoplasm
YDL229W	SSB1	AEGVFQGAIGIDLGTTY	2	N/A	N/A	N/A	N/A	30.12	membrane fraction
YPL017C	IRC15	AEEQAIRA	343	N/A	N/A	N/A	N/A	34.22	cytoplasm
YJL181W		ADKLLR	536	N/A	N/A	N/A	N/A	54.68	N/A
YJL109C	UTP10	ADILVSAIRNS	922	N/A	N/A	N/A	N/A	32.34	chromosome
