# Supplementary material for: Perturbation of the yeast N-acetyltransferase NatB induces elevation of protein phosphorylation levels
Source: BMC Genomics. 2010 Dec 2;11:685. doi: 10.1186/1471-2164-11-685 (PMC3091791; doi:10.1186/1471-2164-11-685)
Supplement: Additional file 2 — Table S2. Protein levels. displays 15N/14N isotopic ratios of protein levels comparing WT and nat3Δ. [file 1471-2164-11-685-S2.XLS]

## Sheet: Sheet1
Supplementary table 2, Inventory of quantified non-modified protein levels
15N / 14N Ratios were determined using Msquant. In experiment 1 the wildtype was labeled with 15N while nat3Δ was labeled with 14N. In experiment 2 the labels were swapped.
Individual peptide ratios were collapsed into proteins with standard deviations
Ratio outliers between biological replicates were determined using PCA analysis. A 95% confidence interval was calculated for ratio data from both biological replicates to assess consistency between replicates
Average ratios were calculated using the individual 2log ratios of the two biological replicates
Accession	name	ratio exp1 (2log)	exp1 stdev	ratio exp2 (2log)	exp2 stdev	average ratio (2log)	average stdev	in 95% confidence interval	number of peptides	MASCOT score	localization
YNL241C	ZWF1	0.301002	N/A	-0.416408	0.14	0.358705	0.14	yes	31	1402	cytoplasm
YGR285C	ZUO1	0.434028	N/A	0.96839	0.19	-0.267181	0.19	yes	51	1934	cytoplasm
YBR046C	ZTA1	-0.137648	N/A	-0.211217	0.11	0.0367848	0.11	yes	8	282	cytoplasm
YGR211W	ZPR1	0.109695	N/A	0.559772	0.24	-0.225038	0.24	yes	32	1571	cytoplasm
YOL109W	ZEO1	-1.20091	N/A	1.54529	0.28	-1.3731	0.28	yes	110	4714	cytoplasm
YIR026C	YVH1	0.818851	N/A	-0.216693	0.01	0.517772	0.01	yes	3	172	cytoplasm
YOR272W	YTM1	0.217851	0.44	-0.572617	N/A	0.395234	0.44	yes	6	338	nucleolus
YMR089C	YTA12	0.555816	N/A	-0.579655	0.08	0.567735	0.08	yes	6	202	cytoplasm
YHR016C	YSC84	0.200379	0.16	-0.464449	N/A	0.332414	0.16	yes	9	564	cell cortex
YBR111C	YSA1	-0.531156	N/A	0.947736	0.15	-0.739446	0.15	yes	26	900	cytoplasm
YBR054W	YRO2	-0.773491	0.29	1.54205	N/A	-1.15777	0.29	yes	25	1071	cellular bud
YDR002W	YRB1	-0.0724828	N/A	0.4115	0.32	-0.241991	0.32	yes	18	733	cytoplasm
YDR381W	YRA1	0.125651	N/A	0.00648331	0.17	0.0595839	0.17	yes	44	1546	nucleus
YLR262C	YPT6	-0.00433459	0.06	0.115076	N/A	-0.0597052	0.06	yes	6	309	Golgi apparatus
YKR014C	YPT52	-0.195946	0.56	0.46035	N/A	-0.328148	0.56	yes	8	343	cytoplasm
YGL210W	YPT32	-0.248108	N/A	0.0367101	0	-0.142409	0	yes	3	88	cytoplasm
YFL038C	YPT1	-0.013043	N/A	-0.701023	0.18	0.34399	0.18	yes	35	1651	cytoplasm
YDR349C	YPS7	0.620117	N/A	-0.551708	0	0.585913	0	yes	1	37	cytoplasm
YDR368W	YPR1	-0.274041	N/A	0.642234	0.27	-0.458137	0.27	yes	43	1607	cytoplasm
YGR198W	YPP1	0.231432	N/A	-0.236021	0.17	0.233727	0.17	yes	11	399	cell cortex
YKL126W	YPK1	0.573375	N/A	-0.484122	0.2	0.528748	0.2	yes	15	581	cellular bud
YDL235C	YPD1	-0.121863	N/A	-0.0124376	0.08	-0.0547128	0.08	yes	8	358	cytoplasm
YER074W-A	YOS1	-0.662004	0	-0.611755	N/A	-0.0251241	0	yes	4	140	cytoplasm
YPR028W	YOP1	0.597412	N/A	-0.382167	0.05	0.48979	0.05	yes	9	286	membrane
YKL067W	YNK1	-0.22095	N/A	0.880098	0.35	-0.550524	0.35	yes	59	2219	cytoplasm
YFR049W	YMR31	-0.386468	0.29	0.902998	N/A	-0.644733	0.29	yes	3	70	cytoplasm
YMR302C	YME2	0.800745	N/A	0.0297907	0.06	0.385477	0.06	yes	10	416	cytoplasm
YPR024W	YME1	0.157044	N/A	-0.0195973	0.17	0.0883205	0.17	yes	6	282	cytoplasm
YPR058W	YMC1	0.0621217	0.09	-0.0267928	N/A	0.0444573	0.09	yes	19	1349	mitochondrion
YPR125W	YLH47	0.673556	N/A	-0.406989	0.22	0.540273	0.22	yes	4	149	cytoplasm
YKL196C	YKT6	0.486457	N/A	-0.0932202	0.13	0.289839	0.13	yes	41	1706	cytoplasm
YKL094W	YJU3	-0.0969617	0.19	-0.292716	N/A	0.0978769	0.19	yes	6	219	cytoplasm
YNL044W	YIP3	-0.318326	N/A	-0.743859	0.15	0.212767	0.15	yes	31	1062	cytoplasm
YMR152W	YIM1	-0.142417	0.38	-0.152324	N/A	0.00495334	0.38	yes	12	463	cytoplasm
YCR059C	YIH1	0.453122	N/A	0.189403	0.07	0.13186	0.07	yes	4	262	cytoplasm
YMR241W	YHM2	0.469886	0.16	-0.0856865	N/A	0.277786	0.16	yes	5	310	cytoplasm
YHR029C	YHI9	-0.0291463	N/A	-0.13667	0.08	0.0537621	0.08	yes	5	220	N/A
YNL160W	YGP1	-0.937878	N/A	1.07418	0.44	-1.00603	0.44	yes	38	1663	extracellular region
YDL072C	YET3	1.47768	N/A	-1.03644	0.11	1.25706	0.11	yes	18	839	endoplasmic reticulum
YKL065C	YET1	0.597412	N/A	-1.82098	0.08	1.2092	0.08	yes	6	239	cytoplasm
YLR249W	YEF3	-0.483985	N/A	0.535551	0.27	-0.509768	0.27	yes	429	16407	cytoplasm
YNL064C	YDJ1	0.40163	N/A	0.0205129	0.1	0.190559	0.1	yes	82	3197	cytoplasm
YPL087W	YDC1	0.442545	0	0.512573	N/A	-0.0350137	0	yes	1	59	endoplasmic reticulum
YCR004C	YCP4	-1.51046	N/A	0.880098	0.33	-1.19528	0.33	yes	78	3088	cytoplasm
YGR203W	YCH1	-0.300448	N/A	0.359098	0.12	-0.329773	0.12	yes	8	293	cytoplasm
YLL048C	YBT1	0.133564	0.1	-0.272618	N/A	0.203091	0.1	yes	30	1195	cytoplasm
YBR216C	YBP1	0.819668	0.1	0.397233	N/A	0.211217	0.1	yes	17	1408	cytoplasm
YPL239W	YAR1	0.228973	N/A	0.273819	0.11	-0.0224232	0.11	yes	14	648	cytoplasm
YJL141C	YAK1	-0.104697	0.1	0.0297907	N/A	-0.067244	0.1	yes	2	59	cytoplasm
YOR230W	WTM1	-0.077041	N/A	0.179017	0.17	-0.128029	0.17	yes	113	4110	nucleus
YOL097C	WRS1	-0.588574	N/A	0.300895	0.29	-0.444734	0.29	yes	14	624	cytoplasm
YOR043W	WHI2	0.309176	0	0.437875	N/A	-0.0643496	0	yes	3	99	N/A
YEL002C	WBP1	0.0496308	N/A	-0.310168	0.11	0.179899	0.11	yes	11	559	cytoplasm
YMR197C	VTI1	0.539035	N/A	-0.170803	0.01	0.354919	0.01	yes	7	374	cytoplasm
YJL012C	VTC4	-0.0831412	N/A	-0.139268	0.09	0.0280632	0.09	yes	11	415	cytoplasm
YPL019C	VTC3	0.0799754	0.2	0.348015	N/A	-0.13402	0.2	yes	3	143	cytoplasm
YFL004W	VTC2	0.319618	N/A	0.0344073	0.12	0.142605	0.12	yes	5	165	cytoplasm
YLR181C	VTA1	0.158337	N/A	0.140993	0.11	0.00867189	0.11	yes	9	433	cytoplasm
YDR372C	VPS74	-0.0174171	N/A	-0.0172068	0.11	-0.000105128	0.11	yes	14	510	cytoplasm
YDR485C	VPS72	0.111031	0	0.0886844	N/A	0.0111735	0	yes	4	146	chromosome
YJL029C	VPS53	0.0662614	0.41	-0.767772	N/A	0.417016	0.41	yes	3	136	cytoplasm
YPR173C	VPS4	-0.373327	N/A	0.553353	0.2	-0.46334	0.2	yes	11	373	cytoplasm
YJL154C	VPS35	0.0717627	N/A	-0.517519	0	0.294641	0	yes	2	85	cytoplasm
YPL065W	VPS28	-0.00144342	0.11	0.945287	N/A	-0.473365	0.11	yes	15	1024	cytoplasm
YNR006W	VPS27	-0.316528	N/A	-0.474252	0.06	0.0788619	0.06	yes	4	108	cytoplasm
YLL040C	VPS13	-0.0513992	0.07	0.0953276	N/A	-0.0733634	0.07	yes	5	247	cytoplasm
YKR001C	VPS1	0.285698	N/A	0.0975353	0.11	0.0940814	0.11	yes	80	3482	cytoplasm
YOR270C	VPH1	-0.227692	0.17	0.209955	N/A	-0.218823	0.17	yes	35	1730	cytoplasm
YNL321W	VNX1	-0.450084	0	0.393645	N/A	-0.421865	0	yes	2	64	cytoplasm
YEL051W	VMA8	-0.0724828	N/A	0.575696	0.44	-0.324089	0.44	yes	18	687	cytoplasm
YLR447C	VMA6	0.112367	N/A	0.00648331	0.11	0.0529416	0.11	yes	4	141	cytoplasm
YKL080W	VMA5	0.0299829	N/A	0.0413047	0.21	-0.0056609	0.21	yes	53	1931	cytoplasm
YOR332W	VMA4	-0.473931	N/A	0.88266	0.15	-0.678296	0.15	yes	49	1821	cytoplasm
YBR127C	VMA2	-0.28279	N/A	0.679554	0.34	-0.481172	0.34	yes	168	7099	cytoplasm
YPR036W	VMA13	-0.378944	N/A	0.312345	0.14	-0.345645	0.14	yes	44	2236	cytoplasm
YHR039C-A	VMA10	-1.17462	N/A	0.834501	0.18	-1.00456	0.18	yes	16	921	cytoplasm
YLR410W	VIP1	0.194087	0.05	-0.103327	N/A	0.148707	0.05	yes	10	352	cytoplasm
YDL128W	VCX1	0.172488	N/A	-0.72423	0.16	0.448359	0.16	yes	2	55	cytoplasm
YGR094W	VAS1	-0.237864	N/A	0.234236	0.22	-0.23605	0.22	yes	89	3665	cytoplasm
YML115C	VAN1	0.0229004	0.1	-0.036443	N/A	0.0296717	0.1	yes	27	1846	cytoplasm
YEL013W	VAC8	-0.694321	0.15	-0.0100588	N/A	-0.342131	0.15	yes	35	1780	cytoplasm
YEL038W	UTR4	0.205393	N/A	0.252183	0.13	-0.0233953	0.13	yes	12	418	cytoplasm
YEL040W	UTR2	-0.0573917	N/A	0.0135151	0.03	-0.0354534	0.03	yes	4	102	cell cortex
YJR049C	UTR1	0.614474	0.13	-0.165499	N/A	0.389987	0.13	yes	11	745	cytoplasm
YHR196W	UTP9	0.615416	N/A	-0.327834	0.04	0.471625	0.04	yes	4	224	chromosome
YGR128C	UTP8	0.290424	N/A	0.0274768	0.33	0.131474	0.33	yes	5	224	chromosome
YDR324C	UTP4	0.109695	0.46	-0.388333	N/A	0.249014	0.46	yes	4	148	nucleolus
YKR060W	UTP30	-0.0409718	0.25	-0.429063	N/A	0.194046	0.25	yes	4	126	nucleolus
YOR004W	UTP23	0.68437	N/A	-1.20576	0	0.945066	0	yes	3	90	mitochondrion
YGR090W	UTP22	0.00575927	0.18	-0.548252	N/A	0.277006	0.18	yes	6	292	nucleolus
YMR093W	UTP15	0.205393	N/A	-0.461196	0	0.333294	0	yes	1	36	chromosome
YML093W	UTP14	-0.00723157	N/A	-0.697191	0	0.34498	0	yes	1	80	nucleolus
YLR222C	UTP13	0.129613	0.07	0.0775438	N/A	0.0260345	0.07	yes	4	188	nucleolus
YDL058W	USO1	-0.192645	N/A	0.474009	0.2	-0.333327	0.2	yes	11	403	cytoplasm
YNL229C	URE2	-0.751465	N/A	-0.139268	0	-0.306099	0	yes	3	92	cytoplasm
YKL014C	URB1	0.365133	0.09	-0.0291993	N/A	0.197166	0.09	yes	5	223	nucleolus
YJR103W	URA8	-0.643856	N/A	1.16013	0.39	-0.901993	0.39	yes	38	1435	cytoplasm
YBL039C	URA7	0.0854247	N/A	0.418581	0.09	-0.166578	0.09	yes	17	721	cytoplasm
YKL024C	URA6	-0.448115	N/A	0.325589	0.13	-0.386852	0.13	yes	13	648	cytoplasm
YML106W	URA5	-0.0409718	N/A	-0.173462	0.15	0.0662454	0.15	yes	26	1257	cytoplasm
YLR420W	URA4	0.0799754	0.12	0.787416	N/A	-0.35372	0.12	yes	50	2094	cytoplasm
YJL130C	URA2	-0.798366	N/A	0.807784	0.21	-0.803075	0.21	yes	967	39372	cytoplasm
YKL216W	URA1	-0.0350469	N/A	0.415045	0.17	-0.225046	0.17	yes	130	5385	cytoplasm
YKL035W	UGP1	-0.352916	N/A	0.436132	0.21	-0.394524	0.21	yes	43	1558	cytoplasm
YBR006W	UGA2	-0.00288828	0.18	-0.0957402	N/A	0.046426	0.18	yes	7	395	cytoplasm
YGR019W	UGA1	0.469886	N/A	-0.189522	0.1	0.329704	0.1	yes	29	1127	N/A
YKL010C	UFD4	0.041243	N/A	0.586739	0.36	-0.272748	0.36	yes	4	157	cytoplasm
YDL190C	UFD2	-0.103147	N/A	1.30377	0.03	-0.703456	0.03	yes	4	176	cytoplasm
YGR048W	UFD1	1.10232	N/A	-0.397631	0.09	0.749976	0.09	yes	5	179	cytoplasm
YDR330W	UBX5	0.822118	N/A	-0.0932202	0.1	0.457669	0.1	yes	8	274	cytoplasm
YMR067C	UBX4	0.237564	0.22	-0.388333	N/A	0.312948	0.22	yes	5	301	cytoplasm
YFR010W	UBP6	0.121679	N/A	0.0618011	0.16	0.0299387	0.16	yes	51	2222	N/A
YER151C	UBP3	0.0593553	N/A	0.364608	0	-0.152627	0	yes	4	120	cytoplasm
YOR124C	UBP2	0.302173	0.15	0.658774	N/A	-0.1783	0.15	yes	4	153	cytoplasm
YMR304W	UBP15	0.496718	N/A	0.338713	0.27	0.0790025	0.27	yes	7	203	cytoplasm
YBR058C	UBP14	-0.314733	N/A	0.711615	0.06	-0.513174	0.06	yes	4	169	cytoplasm
YDL122W	UBP1	0.233888	N/A	0.0413047	0.05	0.0962917	0.05	yes	6	176	cytoplasm
YDL064W	UBC9	-0.373327	N/A	0.289353	0.19	-0.33134	0.19	yes	3	116	chromosome
YDR059C	UBC5	0.688852	0.34	0.0228379	N/A	0.333007	0.34	yes	4	123	N/A
YDR177W	UBC1	0.356144	N/A	-0.29561	0.11	0.325877	0.11	yes	7	311	N/A
YHR111W	UBA4	-0.118727	0.11	-0.363828	N/A	0.12255	0.11	yes	5	179	cytoplasm
YKL210W	UBA1	-0.260152	N/A	0.600814	0.12	-0.430483	0.12	yes	116	4685	cytoplasm
YPL207W	TYW1	0.205393	N/A	0.688368	0	-0.241488	0	yes	1	51	endoplasmic reticulum
YGR185C	TYS1	-0.018878	N/A	0.0251592	0.17	-0.0220186	0.17	yes	29	1068	cytoplasm
YGR080W	TWF1	0.155749	N/A	0.28742	0.05	-0.0658355	0.05	yes	28	1475	cell cortex
YMR071C	TVP18	0.186501	N/A	-1.05104	0.04	0.61877	0.04	yes	3	136	cytoplasm
YDR100W	TVP15	-0.648372	N/A	0.39544	0.35	-0.521906	0.35	yes	3	179	cytoplasm
YCR084C	TUP1	0.263034	0.45	-0.318974	N/A	0.291004	0.45	yes	38	1997	nucleus
YOR251C	TUM1	-0.320126	N/A	0.193537	0.13	-0.256831	0.13	yes	21	697	cytoplasm
YOR187W	TUF1	0.448901	N/A	-0.626255	0.12	0.537578	0.12	yes	31	1417	cytoplasm
YML124C	TUB3	0.0398403	0.07	0.011175	N/A	0.0143326	0.07	yes	6	234	cytoplasm
YFL037W	TUB2	0.0271541	N/A	0.070818	0.09	-0.0218319	0.09	yes	54	2234	cytoplasm
YML085C	TUB1	0.126973	N/A	-0.0195973	0.14	0.0732851	0.14	yes	30	1223	cytoplasm
YDL060W	TSR1	1.06212	N/A	-0.670649	0.08	0.866385	0.08	yes	7	269	cytoplasm
YML100W	TSL1	-0.639355	N/A	0.477404	0.26	-0.558379	0.26	yes	64	2642	cytoplasm
YDL015C	TSC13	-0.312939	0.11	-0.11606	N/A	-0.0984396	0.11	yes	14	359	cytoplasm
YML028W	TSA1	-0.327348	N/A	0.18318	0.1	-0.255264	0.1	yes	138	6094	cytoplasm
YCR083W	TRX3	0.0786098	N/A	0.353567	0.19	-0.137479	0.19	yes	11	310	mitochondrion
YGR209C	TRX2	-0.384584	N/A	0.695673	0.15	-0.540128	0.15	yes	104	4740	cytoplasm
YLR043C	TRX1	-0.432455	N/A	0.246226	0.17	-0.33934	0.17	yes	77	3582	cytoplasm
YDR246W	TRS23	0.167358	0.23	-0.222189	N/A	0.194773	0.23	yes	3	167	cytoplasm
YHR106W	TRR2	-0.659723	N/A	1.21809	0	-0.938908	0	yes	2	78	mitochondrion
YDR353W	TRR1	0.563646	N/A	0.634653	0.17	-0.0355032	0.17	yes	49	2455	cytoplasm
YGL026C	TRP5	-0.514573	N/A	0.896673	0.22	-0.705623	0.22	yes	98	4803	cytoplasm
YDR354W	TRP4	-0.0877334	N/A	-0.113504	0.25	0.0128856	0.25	yes	4	144	cytoplasm
YKL211C	TRP3	-0.164884	0.06	0.28742	N/A	-0.226152	0.06	yes	19	908	cytoplasm
YER090W	TRP2	-0.0785637	N/A	0.446561	0.2	-0.262562	0.2	yes	26	984	cytoplasm
YDR165W	TRM82	0.841571	N/A	-0.126329	0.14	0.48395	0.14	yes	4	118	nucleus
YHR070W	TRM5	1.0697	0	0.18318	N/A	0.443261	0	yes	1	43	cytoplasm
YDL112W	TRM3	-0.232769	N/A	-0.678183	0.06	0.222707	0.06	yes	5	173	cytoplasm
YDR120C	TRM1	0.22033	N/A	0.642234	0.06	-0.210952	0.06	yes	5	127	endomembrane system
YHR099W	TRA1	-0.128156	0.09	-0.247183	N/A	0.0595133	0.09	yes	14	554	chromosome
YMR261C	TPS3	-0.494109	0.3	0.962346	N/A	-0.728228	0.3	yes	31	1207	cytoplasm
YDR074W	TPS2	-0.277534	0.32	0.211994	N/A	-0.244764	0.32	yes	54	2218	cytoplasm
YBR126C	TPS1	-0.284546	N/A	0.125931	0.16	-0.205239	0.16	yes	30	1135	cytoplasm
YPR156C	TPO3	-0.823677	N/A	0.867216	0	-0.845447	0	yes	3	75	cytoplasm
YIL138C	TPM2	-0.520769	N/A	0.468902	0.13	-0.494836	0.13	yes	23	1128	cell cortex
YNL079C	TPM1	-0.831358	N/A	0.806435	0.22	-0.818896	0.22	yes	114	4936	cell cortex
YDR050C	TPI1	-0.854649	N/A	1.45949	0.25	-1.15707	0.25	yes	698	34758	cytoplasm
YAL016W	TPD3	0.045443	N/A	-0.247183	0.11	0.146313	0.11	yes	20	886	cellular bud
YER049W	TPA1	0.00288251	0	-0.0340244	N/A	0.0184535	0	yes	3	102	nucleus
YBR162C	TOS1	1.08746	N/A	-1.39763	0.01	1.24255	0.01	yes	4	134	cell wall
YJR066W	TOR1	-0.202572	N/A	-0.0172068	0	-0.0926826	0	yes	2	116	cytoplasm
YNL088W	TOP2	0.27858	N/A	-0.0682595	0.06	0.17342	0.06	yes	9	358	chromosome
YHR117W	TOM71	-0.384584	N/A	0.750013	0	-0.567298	0	yes	2	53	cytoplasm
YNL121C	TOM70	0.613532	N/A	0.634653	0.18	-0.0105605	0.18	yes	49	2154	cytoplasm
YNL070W	TOM7	-0.405451	N/A	0.556566	0.08	-0.481009	0.08	yes	13	685	cytoplasm
YOR045W	TOM6	2.2857	0.52	-1.5209	N/A	1.9033	0.52	yes	3	116	cytoplasm
YPR133W-A	TOM5	-0.365871	0.04	0.451748	N/A	-0.40881	0.04	yes	10	383	cytoplasm
YMR203W	TOM40	0.298658	N/A	-0.0124376	0.22	0.155548	0.22	yes	20	1110	cytoplasm
YNL131W	TOM22	-0.45799	N/A	1.20689	0	-0.83244	0	yes	2	75	cytoplasm
YGR082W	TOM20	1.12829	N/A	-0.324874	0.22	0.726584	0.22	yes	5	184	cytoplasm
YKL058W	TOA2	-0.0247367	0.05	0.143132	N/A	-0.0839344	0.05	yes	23	1546	nucleus
YOR194C	TOA1	0.331132	0	0.0367101	N/A	0.147211	0	yes	4	94	nucleus
YER175C	TMT1	-0.112475	0.04	-0.576131	N/A	0.231828	0.04	yes	4	145	cytoplasm
YDR117C	TMA64	0.359521	N/A	-0.771796	0.13	0.565658	0.13	yes	2	111	ribosome
YJR014W	TMA22	0.540027	N/A	-0.278332	0.09	0.409179	0.09	yes	10	698	cytoplasm
YER007C-A	TMA20	0.0229004	N/A	0.216064	0.07	-0.0965816	0.07	yes	17	786	cytoplasm
YKL056C	TMA19	0.119024	0.31	0.393645	N/A	-0.13731	0.31	yes	110	7057	cytoplasm
YIL137C	TMA108	0.0426443	N/A	0.54367	0.13	-0.250513	0.13	yes	17	728	cytoplasm
YBR117C	TKL2	-0.351074	0.27	0.673647	N/A	-0.512361	0.27	yes	13	536	cytoplasm
YPR074C	TKL1	-0.148801	N/A	0.273819	0.18	-0.21131	0.18	yes	204	7078	cytoplasm
YGL145W	TIP20	0.917623	N/A	-0.26977	0	0.593696	0	yes	2	71	cytoplasm
YEL020W-A	TIM9	-0.316528	N/A	0.14953	0.08	-0.233029	0.08	yes	5	356	cytoplasm
YJR135W-A	TIM8	0.284514	N/A	0.413273	0	-0.0643797	0	yes	2	85	cytoplasm
YJL054W	TIM54	0.206643	N/A	-0.213952	0.37	0.210298	0.37	yes	8	354	cytoplasm
YPL063W	TIM50	-0.103147	0.3	0.295135	N/A	-0.199141	0.3	yes	25	1217	cytoplasm
YIL022W	TIM44	0.158337	0.06	0.0975353	N/A	0.0304009	0.06	yes	24	1394	cytoplasm
YNR017W	TIM23	-0.142417	N/A	-0.0340244	0.03	-0.0541963	0.03	yes	6	325	cytoplasm
YJL143W	TIM17	0.00432161	0.51	-0.360794	N/A	0.182558	0.51	yes	3	102	cytoplasm
YGR181W	TIM13	-0.833927	N/A	0.640721	0.17	-0.737324	0.17	yes	9	342	cytoplasm
YPR041W	TIF5	0.0100637	0.05	-0.0148202	N/A	0.0124419	0.05	yes	16	861	cytoplasm
YDR429C	TIF35	0.252173	N/A	0.106332	0.16	0.0729206	0.16	yes	15	666	cytoplasm
YMR146C	TIF34	0.107018	N/A	-0.113504	0.2	0.110261	0.2	yes	24	1252	cytoplasm
YPR163C	TIF3	0.521051	N/A	0.0527275	0.2	0.234162	0.2	yes	20	662	ribosome
YMR260C	TIF11	0.471968	N/A	0.529023	0.08	-0.0285278	0.08	yes	25	998	ribosome
YKR059W	TIF1	0.0662614	N/A	0.304721	0.13	-0.11923	0.13	yes	190	9193	cytoplasm
YIL078W	THS1	-0.524915	N/A	0.205868	0.1	-0.365392	0.1	yes	85	3261	cytoplasm
YCR053W	THR4	-0.0709665	N/A	0.738742	0.11	-0.404854	0.11	yes	102	4852	cytoplasm
YHR025W	THR1	-0.0101344	N/A	0.342441	0.21	-0.176288	0.21	yes	37	1457	N/A
YNL139C	THO2	0.0648829	0.19	-0.71258	N/A	0.388731	0.19	yes	6	206	nucleus
YER063W	THO1	-0.816037	N/A	0.199716	0.14	-0.507876	0.14	yes	8	311	nucleus
YOR143C	THI80	0.244887	0.19	-0.0291993	N/A	0.137043	0.19	yes	5	134	cytoplasm
YPL214C	THI6	0.133564	N/A	0.28742	0.07	-0.0769284	0.07	yes	10	484	cytoplasm
YOL055C	THI20	0.182692	N/A	-0.211217	0.12	0.196955	0.12	yes	11	439	cytoplasm
YGR024C	THG1	0.130931	N/A	-0.435433	0	0.283182	0	yes	2	68	cytoplasm
YKR089C	TGL4	0.517024	N/A	0.336846	0.28	0.0900891	0.28	yes	5	160	cytoplasm
YKL140W	TGL1	0.24245	0.08	-0.979487	N/A	0.610969	0.08	yes	13	528	cytoplasm
YLR178C	TFS1	-1.09851	N/A	0.406167	0.43	-0.752336	0.43	yes	11	478	cytoplasm
YPL234C	TFP3	0.0745054	0.09	-0.5974	N/A	0.335953	0.09	yes	4	121	cytoplasm
YDL185W	TFP1	-0.492079	N/A	0.932977	0.34	-0.712528	0.34	yes	267	10134	cytoplasm
YGR005C	TFG2	0.297485	N/A	-0.0029461	0.16	0.150216	0.16	yes	6	177	nucleus
YGR186W	TFG1	0.970117	0.59	0.121599	N/A	0.424259	0.59	yes	20	753	nucleus
YKR062W	TFA2	-0.109359	N/A	0.0435965	0	-0.0764776	0	yes	2	55	nucleus
YKL028W	TFA1	1.17377	N/A	-0.083184	0.07	0.628476	0.07	yes	3	145	mitochondrion
YKL081W	TEF4	-0.217591	N/A	-0.360794	0.1	0.0716012	0.1	yes	75	3154	cytoplasm
YPR080W	TEF1	0.015783	N/A	-0.316032	0.12	0.165908	0.12	yes	361	13992	cytoplasm
YIL039W	TED1	-0.397828	N/A	-0.419561	0.1	0.0108665	0.1	yes	6	203	endoplasmic reticulum
YGR192C	TDH3	-0.53952	N/A	0.338713	0.23	-0.439116	0.23	yes	1003	40803	cell wall
YJR009C	TDH2	-0.891643	N/A	0.359098	0.3	-0.625371	0.3	yes	267	14612	cell wall
YJL052W	TDH1	-1.24811	0.18	0.935448	N/A	-1.09178	0.18	yes	79	4208	cell wall
YDR212W	TCP1	0.314986	N/A	-0.203043	0.15	0.259015	0.15	yes	16	525	cytoplasm
YML072C	TCB3	0	0.46	-0.272618	N/A	0.136309	0.46	yes	41	2473	cellular bud
YOR086C	TCB1	0.0440443	0.15	-0.435433	N/A	0.239738	0.15	yes	10	378	membrane fraction
YGL232W	TAN1	0.0257376	0.05	-0.670649	N/A	0.348193	0.05	yes	6	233	cytoplasm
YLR354C	TAL1	-0.0816138	N/A	-0.241591	0.1	0.0799887	0.1	yes	115	5612	cytoplasm
YGL112C	TAF6	-0.0499049	0.12	0.21403	N/A	-0.131968	0.12	yes	18	657	nucleus
YBR198C	TAF5	0.128293	0.4	-0.0559392	N/A	0.0921163	0.4	yes	8	370	nucleus
YPL129W	TAF14	0.225275	0.47	0.0820104	N/A	0.0716323	0.47	yes	5	230	chromosome
YDR145W	TAF12	0.0786098	N/A	0.39544	0.13	-0.158415	0.13	yes	6	197	nucleus
YGR274C	TAF1	0.635058	0	0.420345	N/A	0.107356	0	yes	4	238	nucleus
YBR261C	TAE1	0.745883	0.11	0.0481692	N/A	0.348857	0.11	yes	9	737	cytoplasm
YCR030C	SYP1	-0.129734	N/A	0.179017	0.06	-0.154375	0.06	yes	9	350	cellular bud
YDR395W	SXM1	-0.430509	N/A	0.4115	0.28	-0.421004	0.28	yes	21	736	nucleus
YMR149W	SWP1	-0.0985055	N/A	-0.5974	0.03	0.249447	0.03	yes	9	296	cytoplasm
YJL176C	SWI3	0.420078	N/A	-0.11862	0	0.269349	0	yes	2	94	nucleus
YAR042W	SWH1	-0.182786	0.23	0.625502	N/A	-0.404144	0.23	yes	8	282	cytoplasm
YDR320C	SWA2	0.790772	N/A	-0.105864	0.03	0.448318	0.03	yes	3	101	cytoplasm
YPL032C	SVL3	-0.263612	N/A	0.104138	0.04	-0.183875	0.04	yes	4	210	cellular bud
YDR346C	SVF1	0.920674	N/A	-0.128907	0.08	0.524791	0.08	yes	6	284	cytoplasm
YLR372W	SUR4	0.609755	0	-1.62625	N/A	1.118	0	yes	4	182	endoplasmic reticulum
YBR143C	SUP45	0.267835	N/A	0.512573	0.46	-0.122369	0.46	yes	19	870	cytoplasm
YDR172W	SUP35	-0.0785637	N/A	0.185258	0.2	-0.131911	0.2	yes	39	1594	cytoplasm
YNL066W	SUN4	1.25217	0.15	-2.55517	N/A	1.90367	0.15	yes	12	382	cell wall
YDR310C	SUM1	0.319618	0.01	-0.0633187	N/A	0.191468	0.01	yes	2	115	nucleus
YPL237W	SUI3	0.0243197	N/A	0.123767	0.07	-0.0497236	0.07	yes	10	329	cytoplasm
YJR007W	SUI2	0.176323	N/A	-0.281197	0.12	0.22876	0.12	yes	37	1644	cytoplasm
YNL244C	SUI1	0.0962619	0.21	0.548519	N/A	-0.226129	0.21	yes	23	1410	cytoplasm
YIL162W	SUC2	0.199123	0.01	-0.233244	N/A	0.216183	0.01	yes	4	160	cytoplasm
YDL084W	SUB2	-0.467932	N/A	0.0820104	0.08	-0.274971	0.08	yes	93	3754	chromosome
YMR039C	SUB1	0.385155	N/A	-0.126329	0.27	0.255742	0.27	yes	5	198	nucleus
YPR086W	SUA7	0.641546	0.13	-0.626255	N/A	0.6339	0.13	yes	5	163	nucleus
YLR305C	STT4	-0.0679388	N/A	-0.286945	0.01	0.109503	0.01	yes	5	212	mitochondrion
YGL022W	STT3	0.295135	N/A	0.140993	0.36	0.077071	0.36	yes	10	424	cytoplasm
YMR125W	STO1	-0.00578235	N/A	-0.394525	0.14	0.194371	0.14	yes	4	199	nucleus
YLR150W	STM1	0.0758749	N/A	0.238244	0.24	-0.0811845	0.24	yes	104	5440	cytoplasm
YOR027W	STI1	-0.158429	N/A	0.891593	0.28	-0.525011	0.28	yes	205	8962	cytoplasm
YJR117W	STE24	0.402722	0.29	-1.14187	N/A	0.772296	0.29	yes	23	864	cytoplasm
YLR389C	STE23	-0.16004	N/A	0.663252	0.17	-0.411646	0.17	yes	14	596	membrane
YHL007C	STE20	0.323082	N/A	0.593011	0.14	-0.134965	0.14	yes	18	796	membrane fraction
YJR086W	STE18	0.181421	N/A	-0.244384	0.09	0.212902	0.09	yes	3	210	cytoplasm
YHR064C	SSZ1	-0.253257	N/A	0.768143	0.14	-0.5107	0.14	yes	140	6189	cytoplasm
YDR086C	SSS1	-0.364013	N/A	-0.0219919	0.15	-0.171011	0.15	yes	12	468	cytoplasm
YLR369W	SSQ1	0.230203	0.1	0.54367	N/A	-0.156734	0.1	yes	7	272	cytoplasm
YLR250W	SSP120	0.176323	N/A	-1.13667	0	0.656497	0	yes	5	155	cytoplasm
YMR183C	SSO2	0.362891	N/A	0.434386	0.15	-0.0357479	0.15	yes	21	869	cytoplasm
YPL232W	SSO1	0.0143553	N/A	-0.622616	0.22	0.318486	0.22	yes	14	850	cytoplasm
YBR283C	SSH1	0.0342157	0.3	-1.03161	N/A	0.532913	0.3	yes	15	913	cytoplasm
YBR169C	SSE2	-0.579922	N/A	0.390047	0.21	-0.484984	0.21	yes	64	2619	cytoplasm
YPL106C	SSE1	-0.14401	N/A	0.909295	0.29	-0.526653	0.29	yes	346	14432	cytoplasm
YDR293C	SSD1	-0.166503	N/A	0.17693	0.23	-0.171717	0.23	yes	52	2288	cytoplasm
YJR045C	SSC1	0.0129262	N/A	0.48079	0.14	-0.233932	0.14	yes	343	14306	cytoplasm
YNL209W	SSB2	-0.323733	N/A	0.512573	0.23	-0.418153	0.23	yes	445	20779	cytoplasm
YDL229W	SSB1	-0.16004	N/A	0.0135151	0.08	-0.0867778	0.08	yes	14	564	membrane fraction
YER103W	SSA4	0.428678	N/A	0.185258	0.15	0.12171	0.15	yes	91	3696	cytoplasm
YLL024C	SSA2	0.10165	N/A	0.353567	0.17	-0.125959	0.17	yes	354	13346	cell wall
YAL005C	SSA1	-0.00288828	N/A	0.258116	0.18	-0.130502	0.18	yes	980	43204	cell wall
YKL218C	SRY1	0.345964	N/A	-0.327834	0.05	0.336899	0.05	yes	3	111	N/A
YNL138W	SRV2	-0.192645	0.25	0.792875	N/A	-0.49276	0.25	yes	110	6154	cell cortex
YPR088C	SRP54	1.35163	N/A	-1.02199	0.03	1.18681	0.03	yes	6	174	cytoplasm
YDR292C	SRP101	0.606916	0.36	-0.249987	N/A	0.428451	0.36	yes	4	243	cytoplasm
YNL189W	SRP1	0.347099	N/A	0.463777	0.08	-0.0583393	0.08	yes	4	144	cytoplasm
YCL037C	SRO9	0.498761	0.51	-0.0856865	N/A	0.292224	0.51	yes	15	744	N/A
YPR032W	SRO7	0.153157	N/A	-0.747817	0	0.450487	0	yes	1	45	cytoplasm
YLR119W	SRN2	-0.104697	0.23	0.407947	N/A	-0.256322	0.23	yes	3	173	cytoplasm
YGL097W	SRM1	0.353888	N/A	-0.454712	0.07	0.4043	0.07	yes	6	159	chromosome
YIR012W	SQT1	0.495695	N/A	0.467196	0.05	0.0142496	0.05	yes	5	146	cytoplasm
YBR081C	SPT7	0.638769	0.07	0.586739	N/A	0.0260151	0.07	yes	4	299	mitochondrion
YGR116W	SPT6	-0.334607	N/A	0.297058	0.29	-0.315832	0.29	yes	21	959	mitochondrion
YML010W	SPT5	-0.309359	N/A	0.608575	0.35	-0.458967	0.35	yes	10	361	chromosome
YDR392W	SPT3	0.407081	N/A	-0.5974	0.04	0.50224	0.04	yes	2	129	nucleus
YGL207W	SPT16	-0.0159576	0.29	0.130251	N/A	-0.0731042	0.29	yes	53	2717	chromosome
YER148W	SPT15	0.359521	N/A	-1.04129	0	0.700407	0	yes	2	61	nucleolus
YNL202W	SPS19	1.61212	N/A	-1.26126	0.04	1.43669	0.04	yes	3	75	cytoplasm
YPR133C	SPN1	0.295135	0.44	0.329351	N/A	-0.0171079	0.44	yes	9	647	nucleus
YEL031W	SPF1	0.283329	N/A	-0.767772	0.16	0.52555	0.16	yes	21	932	cytoplasm
YPR069C	SPE3	-0.212568	N/A	0.976809	0.09	-0.594688	0.09	yes	60	2561	cytoplasm
YLR066W	SPC3	0.102994	0.11	-0.301415	N/A	0.202205	0.11	yes	13	440	cytoplasm
YML055W	SPC2	-0.145605	N/A	-0.615367	0.05	0.234881	0.05	yes	7	258	cytoplasm
YJR010C-A	SPC1	-0.510457	N/A	0.0413047	0.05	-0.275881	0.05	yes	3	104	cytoplasm
YLL021W	SPA2	0.454176	0.1	0.679554	N/A	-0.112689	0.1	yes	5	160	cell cortex
YGR248W	SOL4	-0.813499	N/A	0.895405	0.3	-0.854452	0.3	yes	6	205	cytoplasm
YHR163W	SOL3	0.311503	N/A	0.228204	0.11	0.0416494	0.11	yes	14	519	cytoplasm
YCR073W-A	SOL2	0.335712	N/A	0.599257	0.14	-0.131772	0.14	yes	5	124	cytoplasm
YHR008C	SOD2	-0.592919	N/A	1.26304	0.2	-0.92798	0.2	yes	25	1327	cytoplasm
YJR104C	SOD1	-0.426625	N/A	0.986372	0.17	-0.706499	0.17	yes	93	4161	cytoplasm
YMR096W	SNZ1	1.28688	N/A	-0.611755	0.12	0.949318	0.12	yes	7	415	N/A
YJL036W	SNX4	-0.0513992	N/A	-0.200329	0.01	0.074465	0.01	yes	2	57	cytoplasm
YEL026W	SNU13	0.201634	0.25	0.2502	N/A	-0.0242831	0.25	yes	3	103	nucleolus
YDR011W	SNQ2	0.529071	N/A	-0.618987	0	0.574029	0	yes	1	102	membrane fraction
YIL016W	SNL1	0.445727	N/A	-0.0388657	0.05	0.242296	0.05	yes	7	326	cytoplasm
YGL115W	SNF4	-0.140826	N/A	0.0640606	0.08	-0.102443	0.08	yes	6	187	cytoplasm
YDR477W	SNF1	0.10165	N/A	-0.219438	0.06	0.160544	0.06	yes	5	167	cytoplasm
YDR510W	SMT3	0.225275	N/A	0.625502	0.18	-0.200114	0.18	yes	32	1447	cell cortex
YLR147C	SMD3	-0.00144342	0	0.246226	N/A	-0.123835	0	yes	1	63	nucleus
YLR086W	SMC4	-1.27579	N/A	0.669201	0.06	-0.972494	0.06	yes	8	215	chromosome
YJL074C	SMC3	0.0717627	N/A	-0.360794	0	0.216278	0	yes	2	79	chromosome
YDR189W	SLY1	0.621056	N/A	0.0775438	0.19	0.271756	0.19	yes	14	549	cytoplasm
YHR030C	SLT2	-0.302226	N/A	-0.72423	0.43	0.211002	0.43	yes	18	746	cellular bud
YGR271W	SLH1	1.65947	0	-2.37297	N/A	2.01622	0	yes	3	107	cytoplasm
YDL052C	SLC1	0.512985	N/A	-0.942729	0.05	0.727857	0.05	yes	11	485	cytoplasm
YNL243W	SLA2	0.324235	N/A	-0.154949	0.16	0.239592	0.16	yes	27	1406	cell cortex
YBL007C	SLA1	0.166073	N/A	0.622439	0.13	-0.228183	0.13	yes	6	267	cell cortex
YDR328C	SKP1	0.424385	0.09	0.439617	N/A	-0.00761604	0.09	yes	35	1433	chromosome
YNL167C	SKO1	0.0908534	N/A	-0.0267928	0	0.0588231	0	yes	1	53	cytoplasm
YPR189W	SKI3	-0.325539	0.2	-0.162854	N/A	-0.0813425	0.2	yes	12	484	cytoplasm
YLR398C	SKI2	-0.788365	0.56	-0.11606	N/A	-0.336152	0.56	yes	8	314	cytoplasm
YDL047W	SIT4	-0.0877334	0	-0.0267928	N/A	-0.0304703	0	yes	1	54	cytoplasm
YNL007C	SIS1	0.0538064	0.21	0.532291	N/A	-0.239242	0.21	yes	108	4965	cytoplasm
YOL004W	SIN3	0.0607392	0.13	-0.078192	N/A	0.0694656	0.13	yes	13	808	chromosome
YDL225W	SHS1	0.539035	0.11	0.936681	N/A	-0.198823	0.11	yes	5	295	cell cortex
YDL212W	SHR3	0.269033	N/A	-1.02199	0.01	0.645513	0.01	yes	5	222	cytoplasm
YIL104C	SHQ1	0.594549	0.21	0.477404	N/A	0.0585724	0.21	yes	6	287	nucleus
YBL058W	SHP1	0.355016	N/A	0.325589	0.16	0.0147136	0.16	yes	24	1179	cytoplasm
YLR058C	SHM2	0.211635	N/A	0.070818	0.12	0.0704087	0.12	yes	121	5139	cytoplasm
YBR263W	SHM1	-0.0969617	N/A	0.246226	0.14	-0.171594	0.14	yes	27	1053	mitochondrion
YOR035C	SHE4	0.361768	0	-0.947273	N/A	0.65452	0	yes	1	73	cytoplasm
YKL130C	SHE2	1.05311	N/A	0.115076	0.02	0.469018	0.02	yes	3	93	cellular bud
YGL228W	SHE10	0.191563	N/A	0.0572714	0.44	0.0671456	0.44	yes	32	1192	N/A
YOR007C	SGT2	0.249749	N/A	0.277718	0.26	-0.0139847	0.26	yes	86	3486	cytoplasm
YOR057W	SGT1	0.117695	N/A	-0.0608547	0.07	0.0892749	0.07	yes	3	222	N/A
YIR001C	SGN1	0.877352	N/A	-0.192216	0.07	0.534784	0.07	yes	4	141	cytoplasm
YKL051W	SFK1	0.248535	0.18	-1.59028	N/A	0.919405	0.18	yes	5	229	plasma membrane
YJL145W	SFH5	0.0717627	N/A	0.0753053	0.09	-0.00177134	0.09	yes	10	429	cytoplasm
YHR098C	SFB3	0.169925	N/A	-0.558644	0.04	0.364285	0.04	yes	9	450	cytoplasm
YDL168W	SFA1	-0.189351	N/A	0.0205129	0.16	-0.104932	0.16	yes	14	716	cytoplasm
YOR165W	SEY1	0.22033	N/A	-0.261258	0.06	0.240794	0.06	yes	12	435	cytoplasm
YDR023W	SES1	-0.199255	N/A	0.446561	0.22	-0.322908	0.22	yes	89	3775	cytoplasm
YIL074C	SER33	-0.115597	N/A	-0.173462	0.04	0.0289325	0.04	yes	6	275	cytoplasm
YER081W	SER3	-0.535332	N/A	0.737327	0.19	-0.636329	0.19	yes	62	2706	cytoplasm
YGR208W	SER2	-0.0908029	N/A	0.234236	0.08	-0.16252	0.08	yes	3	141	cytoplasm
YOR184W	SER1	0.301002	N/A	0.230218	0.26	0.0353922	0.26	yes	42	1885	cytoplasm
YGL100W	SEH1	0.505891	0.37	0.515878	N/A	-0.0049935	0.37	yes	4	195	endomembrane system
YDR170C	SEC7	-0.0543923	N/A	0.327471	0.2	-0.190932	0.2	yes	10	358	cytoplasm
YBR171W	SEC66	-0.302226	N/A	-0.105864	0.19	-0.0981809	0.19	yes	7	217	cytoplasm
YOR254C	SEC63	0.228973	N/A	-0.5974	0.1	0.413186	0.1	yes	28	1057	cytoplasm
YPL094C	SEC62	-0.00723157	N/A	-0.644587	0.16	0.318678	0.16	yes	4	117	cytoplasm
YLR378C	SEC61	-0.0543923	0.26	-0.644587	N/A	0.295097	0.26	yes	10	419	cytoplasm
YIL068C	SEC6	-0.103147	N/A	-0.354745	0.03	0.125799	0.03	yes	3	100	cell cortex
YFL045C	SEC53	-0.0335695	0.07	0.166453	N/A	-0.100011	0.07	yes	80	3366	cytoplasm
YFL005W	SEC4	0.311503	N/A	-0.622616	0.16	0.46706	0.16	yes	20	808	cell cortex
YDL195W	SEC31	-0.145605	N/A	0.532291	0.28	-0.338948	0.28	yes	46	2113	cytoplasm
YER008C	SEC3	-0.046921	0.18	-0.307244	N/A	0.130162	0.18	yes	4	225	cell cortex
YIL076W	SEC28	-0.231075	0.08	-0.162854	N/A	-0.0341101	0.08	yes	9	498	cytoplasm
YGL137W	SEC27	-0.0454314	0.18	0.246226	N/A	-0.145829	0.18	yes	59	2974	cytoplasm
YDR238C	SEC26	0.0440443	N/A	0.115076	0.29	-0.0355158	0.29	yes	36	1413	cytoplasm
YIL109C	SEC24	0.0976108	N/A	-0.13149	0.15	0.114551	0.15	yes	28	1208	cytoplasm
YPR181C	SEC23	0.0922074	N/A	-0.249987	0.16	0.171097	0.16	yes	51	2213	cytoplasm
YLR268W	SEC22	1.14796	N/A	0.24224	0.22	0.452859	0.22	yes	6	212	endoplasmic reticulum
YNL287W	SEC21	0.312665	N/A	-0.0219919	0.11	0.167329	0.11	yes	37	1786	cytoplasm
YNL272C	SEC2	0.214125	N/A	-0.0461582	0	0.130141	0	yes	1	41	cytoplasm
YBR080C	SEC18	0.309176	N/A	-0.435433	0.11	0.372304	0.11	yes	16	771	cytoplasm
YBL050W	SEC17	0.0731347	N/A	0.321817	0.25	-0.124341	0.25	yes	25	1428	membrane fraction
YMR079W	SEC14	-0.246395	N/A	0.502612	0.46	-0.374504	0.46	yes	41	1446	cytoplasm
YLR208W	SEC13	0.107018	N/A	0.0550012	0.16	0.0260085	0.16	yes	32	1208	cytoplasm
YDR164C	SEC1	0.0200577	0.46	0.199716	N/A	-0.089829	0.46	yes	7	253	cellular bud
YGL224C	SDT1	0.344828	0.1	-0.651985	N/A	0.498407	0.1	yes	3	135	N/A
YBR214W	SDS24	0.219091	N/A	-0.548252	0.07	0.383672	0.07	yes	13	535	cytoplasm
YGL056C	SDS23	0.0214797	N/A	-0.45795	0.08	0.239715	0.08	yes	4	154	cytoplasm
YKL193C	SDS22	0.340277	N/A	0.17693	0.09	0.0816735	0.09	yes	11	526	cytoplasm
YLR022C	SDO1	-0.42082	N/A	-0.149703	0.13	-0.135558	0.13	yes	6	208	cytoplasm
YLL041C	SDH2	-0.422752	0.23	0.3792	N/A	-0.400976	0.23	yes	24	1371	cytoplasm
YGR279C	SCW4	0.486457	N/A	-0.622616	0.1	0.554537	0.1	yes	21	918	cell wall
YER120W	SCS2	0.84318	N/A	0.0864631	0.08	0.378358	0.08	yes	32	1154	cellular bud
YJL080C	SCP160	-0.28279	N/A	0.535551	0.15	-0.409171	0.15	yes	76	2762	cytoplasm
YBR037C	SCO1	-0.39973	N/A	0.0527275	0.09	-0.226229	0.09	yes	2	62	cytoplasm
YGL011C	SCL1	0.449957	N/A	-0.608153	0.06	0.529055	0.06	yes	42	1776	cytoplasm
YMR214W	SCJ1	0.714575	N/A	-0.867594	0.07	0.791085	0.07	yes	9	364	cytoplasm
YER019C-A	SBH2	-0.430509	N/A	-0.247183	0.07	-0.091663	0.07	yes	5	173	cytoplasm
YKL117W	SBA1	0.0313952	N/A	0.211994	0.25	-0.0902994	0.25	yes	23	806	cytoplasm
YPL218W	SAR1	-0.0740006	N/A	-0.103327	0.12	0.0146631	0.12	yes	31	1423	cytoplasm
YPL273W	SAM4	-0.932361	0.08	-0.0195973	N/A	-0.456382	0.08	yes	21	1177	cytoplasm
YDR502C	SAM2	-0.106249	N/A	0.594575	0.13	-0.350412	0.13	yes	39	1515	N/A
YLR180W	SAM1	-0.0365259	N/A	0.527387	0.25	-0.281956	0.25	yes	124	5728	cytoplasm
YER043C	SAH1	-0.332789	N/A	-0.0172068	0.08	-0.157791	0.08	yes	197	7793	cytoplasm
YDR129C	SAC6	-0.432455	N/A	0.737327	0.36	-0.584891	0.36	yes	68	3050	cell cortex
YKL212W	SAC1	-0.0439433	N/A	-0.579655	0.16	0.267856	0.16	yes	55	2367	cytoplasm
YDR388W	RVS167	0.125651	0.27	0.550132	N/A	-0.212241	0.27	yes	19	1022	cell cortex
YCR009C	RVS161	-0.560643	N/A	0.530658	0.1	-0.54565	0.1	yes	30	1325	cell cortex
YPL235W	RVB2	0.185232	N/A	-0.301415	0.12	0.243324	0.12	yes	27	1025	chromosome
YDR190C	RVB1	0.164786	0.09	0.00648331	N/A	0.0791515	0.09	yes	20	1159	chromosome
YOR138C	RUP1	0.207893	0	0.248214	N/A	-0.0201607	0	yes	2	115	cytoplasm
YOR216C	RUD3	1.03633	N/A	-0.19762	0.1	0.616974	0.1	yes	6	377	Golgi apparatus
YNL206C	RTT106	0.269033	0	-0.394525	N/A	0.331779	0	yes	2	98	nucleus
YDR289C	RTT103	0.402722	0.31	0.0797788	N/A	0.161472	0.31	yes	6	303	N/A
YOR014W	RTS1	0.0799754	0	-0.310168	N/A	0.195072	0	yes	2	70	cellular bud
YDR233C	RTN1	-0.362158	N/A	0.273819	0.2	-0.317988	0.2	yes	49	1922	cytoplasm
YGL252C	RTG2	0.0840643	N/A	-0.176127	0.09	0.130096	0.09	yes	5	170	cytoplasm
YGL244W	RTF1	-0.456009	N/A	-0.366868	0	-0.0445705	0	yes	3	74	nucleus
YHR087W	RTC3	-1.03209	0.12	0.17693	N/A	-0.604512	0.12	yes	4	156	cytoplasm
YGR152C	RSR1	1.13027	N/A	0.0458847	0	0.542194	0	yes	3	107	cellular bud
YER125W	RSP5	-0.120294	N/A	-0.100793	0.17	-0.0097504	0.17	yes	21	878	cellular bud
YFR037C	RSC8	-0.237864	N/A	0.193537	0.34	-0.2157	0.34	yes	9	390	nucleus
YKR008W	RSC4	-0.345564	N/A	-0.0340244	0.16	-0.15577	0.16	yes	3	204	nucleus
YOR294W	RRS1	0.340277	N/A	-0.655699	0.09	0.497988	0.09	yes	2	109	nucleolus
YMR229C	RRP5	-0.475936	N/A	0.362774	0.14	-0.419355	0.14	yes	26	1159	nucleolus
YDR280W	RRP45	0.222805	0	-1.56212	N/A	0.892465	0	yes	1	38	cytoplasm
YDL111C	RRP42	0.0635029	0.05	-0.562125	N/A	0.312814	0.05	yes	4	394	cytoplasm
YHR069C	RRP4	0.163499	N/A	-0.728135	0.1	0.445817	0.1	yes	6	199	cytoplasm
YHR065C	RRP3	0.609755	0	-0.429063	N/A	0.519409	0	yes	1	48	nucleolus
YPL012W	RRP12	0.332278	N/A	-0.272618	0.05	0.302448	0.05	yes	7	464	nucleus
YDR087C	RRP1	0.276199	0.13	-0.435433	N/A	0.355816	0.13	yes	28	1423	nucleolus
YHR038W	RRF1	-0.397828	0	0.642234	N/A	-0.520031	0	yes	2	63	mitochondrion
YMR131C	RRB1	0.0867838	N/A	0.281607	0.15	-0.0974115	0.15	yes	6	251	nucleolus
YGL048C	RPT6	0.00144197	0.28	0.351719	N/A	-0.175138	0.28	yes	11	339	cytoplasm
YOR117W	RPT5	0.492622	N/A	0.00413173	0.34	0.244245	0.34	yes	28	1061	N/A
YOR259C	RPT4	0.496718	N/A	-0.036443	0.16	0.266581	0.16	yes	28	954	nucleus
YDR394W	RPT3	0.360645	0.32	-0.219438	N/A	0.290042	0.32	yes	11	573	N/A
YDL007W	RPT2	0.0384362	N/A	0.0775438	0.11	-0.0195538	0.11	yes	16	650	nucleus
YKL145W	RPT1	0.265437	N/A	-0.0957402	0.15	0.180589	0.15	yes	23	1159	N/A
YBR189W	RPS9B	-0.430509	0.08	-0.678183	N/A	0.123837	0.08	yes	59	3811	cytoplasm
YPL081W	RPS9A	-0.706041	N/A	-0.157579	0.11	-0.274231	0.11	yes	16	1157	cytoplasm
YBL072C	RPS8A	-0.452057	N/A	-0.808528	0.09	0.178236	0.09	yes	37	1618	cytoplasm
YNL096C	RPS7B	-1.25498	N/A	0.16013	0.07	-0.707554	0.07	yes	9	350	cytoplasm
YOR096W	RPS7A	-0.41889	N/A	-0.078192	0.23	-0.170349	0.23	yes	65	2381	cytoplasm
YPL090C	RPS6A	-0.382702	N/A	-0.8044	0.11	0.210849	0.11	yes	58	2508	cytoplasm
YJR123W	RPS5	-0.409278	N/A	-0.419561	0.1	0.00514148	0.1	yes	78	3791	cytoplasm
YJR145C	RPS4A	-0.424688	0.13	-0.304327	N/A	-0.0601804	0.13	yes	64	2664	cytoplasm
YLR167W	RPS31	0.443607	N/A	-0.0907046	0.05	0.267156	0.05	yes	101	3472	cytoplasm
YNL178W	RPS3	-0.422752	0.07	-0.666897	N/A	0.122072	0.07	yes	107	4723	cytoplasm
YDL061C	RPS29B	-1.32916	N/A	0.391847	0.07	-0.860503	0.07	yes	8	275	cytoplasm
YOR167C	RPS28A	-0.444184	N/A	-0.168149	0.29	-0.138018	0.29	yes	29	935	cytoplasm
YHR021C	RPS27B	-0.450084	N/A	0.246226	0.11	-0.348155	0.11	yes	41	1850	cytoplasm
YER131W	RPS26B	-0.490051	0.09	-0.739912	N/A	0.12493	0.09	yes	46	1753	cytoplasm
YLR333C	RPS25B	-0.859876	N/A	-0.35173	0.06	-0.254073	0.06	yes	31	1163	cytoplasm
YIL069C	RPS24B	-0.488026	N/A	-0.432244	0.14	-0.0278909	0.14	yes	71	2614	cytoplasm
YJL190C	RPS22A	-0.506353	N/A	-0.0219919	0.17	-0.24218	0.17	yes	63	2439	cytoplasm
YJL136C	RPS21B	-0.859876	N/A	-0.241591	0.34	-0.309142	0.34	yes	39	1449	cytoplasm
YHL015W	RPS20	-0.373327	N/A	0.0158515	0.08	-0.194589	0.08	yes	68	2724	cytoplasm
YGL123W	RPS2	-0.077041	0.22	-0.759757	N/A	0.341358	0.22	yes	28	1312	cytoplasm
YML063W	RPS1B	-0.475936	0.08	-0.555172	N/A	0.0396177	0.08	yes	47	1840	cytoplasm
YLR441C	RPS1A	-0.554273	N/A	-0.480824	0.08	-0.0367244	0.08	yes	69	2466	cytoplasm
YOL121C	RPS19A	-0.560643	0.07	-0.0172068	N/A	-0.271718	0.07	yes	79	4617	cytoplasm
YML026C	RPS18B	-0.512514	N/A	-0.134078	0.18	-0.189218	0.18	yes	124	4594	cytoplasm
YML024W	RPS17A	-0.42082	N/A	-0.0633187	0.21	-0.178751	0.21	yes	69	2934	cytoplasm
YDL083C	RPS16B	-0.625934	N/A	-0.569111	0.05	-0.0284116	0.05	yes	90	4452	cytoplasm
YOL040C	RPS15	-0.488026	N/A	-0.0388657	0.24	-0.22458	0.24	yes	58	2485	cytoplasm
YCR031C	RPS14A	-0.409278	0.14	-0.327834	N/A	-0.0407223	0.14	yes	226	11602	cytoplasm
YDR064W	RPS13	-0.428566	N/A	-0.678183	0.1	0.124808	0.1	yes	62	2720	cytoplasm
YOR369C	RPS12	-0.332789	N/A	0.551743	0.32	-0.442266	0.32	yes	94	3309	cytoplasm
YMR230W	RPS10B	-0.608232	N/A	0.373745	0.09	-0.490989	0.09	yes	11	484	cytoplasm
YLR048W	RPS0B	-0.448115	N/A	-0.205763	0.09	-0.121176	0.09	yes	75	2829	cytoplasm
YDR382W	RPP2B	-0.24127	N/A	0.068569	0.11	-0.15492	0.11	yes	43	2001	cytoplasm
YOL039W	RPP2A	-0.107803	N/A	0.211994	0.06	-0.159899	0.06	yes	26	1399	cytoplasm
YDL130W	RPP1B	-0.0954196	N/A	0.500945	0.21	-0.298182	0.21	yes	61	6755	cytoplasm
YDL081C	RPP1A	0.00432161	0.07	0.115076	N/A	-0.0553771	0.07	yes	5	419	cytoplasm
YLR340W	RPP0	-0.237864	N/A	-0.0707362	0.1	-0.0835638	0.1	yes	76	3020	cytoplasm
YDL140C	RPO21	-0.011588	N/A	0.271865	0.22	-0.141727	0.22	yes	41	1550	mitochondrion
YDR427W	RPN9	-0.291592	N/A	0.00648331	0.09	-0.149038	0.09	yes	23	826	cytoplasm
YOR261C	RPN8	-0.592919	N/A	0.786048	0.27	-0.689483	0.27	yes	16	721	cytoplasm
YPR108W	RPN7	0.379621	N/A	-0.278332	0.09	0.328976	0.09	yes	30	1097	nucleus
YDL097C	RPN6	-0.0513992	0.1	-0.233244	N/A	0.0909223	0.1	yes	11	520	cytoplasm
YDL147W	RPN5	-0.209228	N/A	-0.154949	0.06	-0.0271394	0.06	yes	10	462	cytoplasm
YER021W	RPN3	0.0758749	0.24	-0.551708	N/A	0.313791	0.24	yes	19	1374	N/A
YIL075C	RPN2	0.100305	0.24	-0.208488	N/A	0.154396	0.24	yes	28	1037	cytoplasm
YGL004C	RPN14	0.343692	0	-0.697191	N/A	0.520441	0	yes	2	72	cytoplasm
YLR421C	RPN13	0.413594	N/A	-0.397631	0.14	0.405612	0.14	yes	8	330	cytoplasm
YFR052W	RPN12	-0.687335	N/A	0.718803	0.11	-0.703069	0.11	yes	9	338	cytoplasm
YFR004W	RPN11	-1.25843	N/A	0.795597	0.11	-1.02701	0.11	yes	9	326	cytoplasm
YHR200W	RPN10	0.0758749	0.09	-0.272618	N/A	0.174246	0.09	yes	18	737	N/A
YHR027C	RPN1	0.276199	N/A	-0.0633187	0.1	0.169759	0.1	yes	80	3953	cytoplasm
YNL067W	RPL9B	-0.309359	0.09	-0.735975	N/A	0.213308	0.09	yes	29	1094	cytoplasm
YGL147C	RPL9A	-0.365871	N/A	-0.933683	0.13	0.283906	0.13	yes	22	859	cytoplasm
YLL045C	RPL8B	-0.1976	N/A	-0.893668	0.07	0.348034	0.07	yes	91	3616	cytoplasm
YGL076C	RPL7A	-0.194295	N/A	-1.09574	0.14	0.450723	0.14	yes	64	2626	cytoplasm
YPL131W	RPL5	-0.258425	N/A	-0.284068	0.13	0.0128214	0.13	yes	89	3527	cytoplasm
YDR012W	RPL4B	-0.0785637	0.36	-0.369915	N/A	0.145676	0.36	yes	55	2598	cytoplasm
YBR031W	RPL4A	-0.289827	N/A	-0.454712	0.16	0.0824422	0.16	yes	104	4747	cytoplasm
YLR325C	RPL38	-0.741783	N/A	-0.313097	0.07	-0.214343	0.07	yes	36	1249	cytoplasm
YPL249C-A	RPL36B	-0.473931	N/A	-0.60456	0.1	0.0653143	0.1	yes	60	2873	cytoplasm
YDL136W	RPL35B	-0.537424	N/A	-0.507419	0.08	-0.0150027	0.08	yes	36	1335	cytoplasm
YIL052C	RPL34B	-0.309359	N/A	-0.735975	0.11	0.213308	0.11	yes	10	331	cytoplasm
YPL143W	RPL33A	-0.142417	N/A	-0.974841	0.06	0.416212	0.06	yes	36	1370	cytoplasm
YDL075W	RPL31A	-0.494109	N/A	-0.301415	0.08	-0.0963469	0.08	yes	44	1734	cytoplasm
YGL030W	RPL30	-0.158429	0.35	-1.17346	N/A	0.507517	0.35	yes	23	961	cytoplasm
YOR063W	RPL3	-0.145605	N/A	-0.763758	0.19	0.309077	0.19	yes	61	2808	cytoplasm
YIL018W	RPL2B	-0.382702	N/A	-0.622616	0.13	0.119957	0.13	yes	28	1172	cytoplasm
YHR010W	RPL27A	0.1137	0.13	-1.1788	N/A	0.646248	0.13	yes	34	1142	cytoplasm
YGR034W	RPL26B	-0.110916	0.19	-0.236021	N/A	0.0625525	0.19	yes	14	588	cytoplasm
YLR344W	RPL26A	-0.392137	0.16	-0.608153	N/A	0.108008	0.16	yes	64	2443	cytoplasm
YBL087C	RPL23A	-0.281036	N/A	-0.292716	0.1	0.00583993	0.1	yes	45	2080	cytoplasm
YFL034C-A	RPL22B	0.566572	0.04	-0.5974	N/A	0.581986	0.04	yes	7	602	cytoplasm
YLR061W	RPL22A	-0.161653	0.14	-0.249987	N/A	0.0441669	0.14	yes	29	1368	cytoplasm
YPL079W	RPL21B	-0.22095	N/A	-1.02199	0.09	0.400521	0.09	yes	43	1449	cytoplasm
YGL135W	RPL1B	-0.349235	N/A	-0.422722	0.21	0.036743	0.21	yes	41	1502	cytoplasm
YJL177W	RPL17B	-0.349235	0.05	-0.674411	N/A	0.162588	0.05	yes	28	1345	cytoplasm
YKL180W	RPL17A	-0.298673	N/A	-0.544805	0.08	0.123066	0.08	yes	70	3058	cytoplasm
YHL001W	RPL14B	-0.182786	N/A	-1.10079	0.07	0.459004	0.07	yes	20	680	cytoplasm
YMR142C	RPL13B	-0.0785637	N/A	-0.808528	0.11	0.364982	0.11	yes	50	2150	cytoplasm
YEL054C	RPL12A	-0.209228	N/A	-0.189522	0.06	-0.00985281	0.06	yes	31	1733	cytoplasm
YGR085C	RPL11B	-0.270556	N/A	-0.906883	0.05	0.318164	0.05	yes	38	1745	cytoplasm
YLR075W	RPL10	-0.140826	N/A	-0.85047	0.07	0.354822	0.07	yes	62	2084	cytoplasm
YBR079C	RPG1	0.0635029	N/A	0.319928	0.25	-0.128212	0.25	yes	71	2960	cytoplasm
YNL330C	RPD3	0.524064	0.08	0.136706	N/A	0.193679	0.08	yes	23	1454	chromosome
YPR110C	RPC40	0.478195	N/A	0.265989	0.03	0.106103	0.03	yes	9	320	nucleolus
YNL151C	RPC31	0.379621	N/A	-0.0485972	0.23	0.214109	0.23	yes	4	161	nucleus
YKL144C	RPC25	0.190299	N/A	-0.123755	0.35	0.157027	0.35	yes	7	302	nucleus
YNL113W	RPC19	0.336855	N/A	1.08312	0	-0.373135	0	yes	6	185	nucleolus
YHR143W-A	RPC10	-0.107803	N/A	0.441356	0.44	-0.27458	0.44	yes	3	147	nucleolus
YOR224C	RPB8	0.487486	N/A	0.585166	0.14	-0.04884	0.14	yes	5	145	nucleolus
YIL021W	RPB3	0.045443	N/A	0.256141	0	-0.105349	0	yes	2	65	nucleus
YOR151C	RPB2	-0.120294	0.27	0.193537	N/A	-0.156916	0.27	yes	31	1403	mitochondrion
YOL005C	RPB11	0.403813	N/A	0.136706	0	0.133554	0	yes	3	70	nucleus
YNL248C	RPA49	0.0328061	N/A	-0.241591	0.04	0.137199	0.04	yes	7	265	nucleolus
YJR063W	RPA12	1.54003	N/A	-0.970209	0.12	1.25512	0.12	yes	2	127	nucleolus
YBR229C	ROT2	0.197865	N/A	0.362774	0.21	-0.0824543	0.21	yes	8	257	cytoplasm
YPL123C	RNY1	-0.140826	0.16	-0.11862	N/A	-0.0111026	0.16	yes	27	1259	cytoplasm
YGR180C	RNR4	-0.0174171	N/A	-0.0243904	0.21	0.00348665	0.21	yes	109	4467	cytoplasm
YJL026W	RNR2	-0.0218044	N/A	0.170653	0.15	-0.0962288	0.15	yes	83	3607	cytoplasm
YCL028W	RNQ1	0.665393	0.43	0.642234	N/A	0.0115794	0.43	yes	3	194	cytoplasm
YGR276C	RNH70	-0.0573917	0.02	-0.0510404	N/A	-0.00317564	0.02	yes	4	180	nucleus
YMR061W	RNA14	0.74932	0.4	-0.854732	N/A	0.802026	0.4	yes	6	480	mitochondrion
YMR235C	RNA1	-0.182786	N/A	0.234236	0.15	-0.208511	0.15	yes	31	1112	cytoplasm
YDR091C	RLI1	0.0717627	0.08	-0.266927	N/A	0.169345	0.08	yes	28	1697	cytoplasm
YMR247C	RKR1	-0.104697	0.08	0.258116	N/A	-0.181407	0.08	yes	14	804	nucleus
YDR257C	RKM4	1.10299	0	-1.75577	N/A	1.42938	0	yes	2	81	nucleus
YLL034C	RIX7	0.642471	0.7	0.170653	N/A	0.235909	0.7	yes	7	385	nucleolus
YHR197W	RIX1	0.822934	0.41	-1.13667	N/A	0.979802	0.41	yes	2	118	nucleus
YEL024W	RIP1	-0.204233	N/A	0.570937	0	-0.387585	0	yes	4	140	cytoplasm
YNL207W	RIO2	0.494672	0.28	0.561372	N/A	-0.0333502	0.28	yes	4	210	cytoplasm
YCR028C-A	RIM1	0.177599	N/A	0.16013	0.13	0.00873435	0.13	yes	56	3044	cytoplasm
YBR256C	RIB5	0.187768	0.09	-0.342722	N/A	0.265245	0.09	yes	19	1002	N/A
YOL143C	RIB4	0.227741	N/A	0.594575	0.14	-0.183417	0.14	yes	50	1762	cytoplasm
YDR487C	RIB3	0.137504	N/A	0.291283	0.09	-0.0768897	0.09	yes	13	523	cytoplasm
YIL053W	RHR2	-0.352916	N/A	0.490903	0.33	-0.421909	0.33	yes	115	4280	cytoplasm
YNL180C	RHO5	-0.018878	0	-0.397631	N/A	0.189376	0	yes	2	141	cytoplasm
YIL118W	RHO3	0.260628	N/A	-0.298509	0.11	0.279569	0.11	yes	10	293	membrane fraction
YPR165W	RHO1	0.255803	N/A	-0.298509	0.15	0.277156	0.15	yes	14	550	cellular bud
YFL047W	RGD2	0.572405	0.36	-0.504067	N/A	0.538236	0.36	yes	10	584	cellular bud
YBR052C	RFS1	-0.224317	N/A	0.458634	0.07	-0.341476	0.07	yes	13	581	cytoplasm
YBR087W	RFC5	0.797428	0.67	0.0618011	N/A	0.367814	0.67	yes	5	187	chromosome
YNL290W	RFC3	0.214125	N/A	-0.413261	0.1	0.313693	0.1	yes	5	232	chromosome
YJR068W	RFC2	0.413594	N/A	-0.160215	0.1	0.286904	0.1	yes	8	362	chromosome
YOR217W	RFC1	1.19724	0	-0.103327	N/A	0.650282	0	yes	3	168	chromosome
YJL173C	RFA3	0.679874	N/A	-0.394525	0.03	0.537199	0.03	yes	7	335	chromosome
YNL312W	RFA2	0.235114	0.39	0.553353	N/A	-0.159119	0.39	yes	29	1326	chromosome
YAR007C	RFA1	0.124328	N/A	-0.178796	0.16	0.151562	0.16	yes	12	516	chromosome
YPL010W	RET3	0.129613	0.35	-0.960991	N/A	0.545302	0.35	yes	6	295	cytoplasm
YFR051C	RET2	-0.0335695	N/A	0.0909022	0.04	-0.0622359	0.04	yes	20	728	cytoplasm
YBR002C	RER2	-0.367732	N/A	-0.29561	0.07	-0.0360611	0.07	yes	4	141	endoplasmic reticulum
YCL001W	RER1	0.585924	0.14	-0.81682	N/A	0.701372	0.14	yes	21	1486	cytoplasm
YLR387C	REH1	0.962734	N/A	-0.615367	0.06	0.78905	0.06	yes	6	186	cytoplasm
YDR028C	REG1	0.15	N/A	-0.02	0.04	0.085	0.04	yes	5	189	cytoplasm
YOR286W	RDL2	0.442545	N/A	0.068569	0.15	0.186988	0.15	yes	7	196	mitochondrion
YOR285W	RDL1	-0.227692	N/A	0.593011	0.13	-0.410352	0.13	yes	48	2202	cytoplasm
YDL135C	RDI1	0.212881	N/A	-0.152324	0.12	0.182602	0.12	yes	19	802	cellular bud
YOR220W	RCN2	0.0214797	N/A	-0.307244	0.15	0.164362	0.15	yes	6	329	cytoplasm
YLR248W	RCK2	0.825379	N/A	-0.572617	0.07	0.698998	0.07	yes	7	274	cytoplasm
YOR265W	RBL2	0.35727	N/A	0.776434	0.14	-0.209582	0.14	yes	9	418	cytoplasm
YCR036W	RBK1	-0.367732	N/A	-0.00531312	0.07	-0.181209	0.07	yes	6	186	cytoplasm
YGR173W	RBG2	0.169925	N/A	-0.128907	0.19	0.149416	0.19	yes	13	519	cytoplasm
YAL036C	RBG1	0.37629	0	-0.345718	N/A	0.361004	0	yes	2	47	cytoplasm
YPL246C	RBD2	0.237564	0	0.153779	N/A	0.0418922	0	yes	2	54	cytoplasm
YOR048C	RAT1	0.120352	0	-0.065787	N/A	0.0930695	0	yes	14	463	mitochondrion
YNL098C	RAS2	-0.380822	N/A	-0.0388657	0.16	-0.170978	0.16	yes	26	1230	membrane fraction
YOR101W	RAS1	1.09761	0	-0.26409	N/A	0.68085	0	yes	2	104	plasma membrane
YNL216W	RAP1	-0.311148	0.18	-0.0124376	N/A	-0.149355	0.18	yes	6	225	chromosome
YEL037C	RAD23	0.24245	N/A	0.232228	0.11	0.00511079	0.11	yes	17	680	mitochondrion
YPL022W	RAD1	0.656268	N/A	0.164349	0.02	0.245959	0.02	yes	2	104	nucleus
YDL103C	QRI1	0.15056	0.13	0.143132	N/A	0.00371376	0.13	yes	75	3591	cytoplasm
YHR074W	QNS1	-0.121863	N/A	-0.0340244	0.18	-0.0439194	0.18	yes	15	539	cytoplasm
YIL121W	QDR2	0.461529	0	0.220122	N/A	0.120703	0	yes	4	180	membrane
YGR183C	QCR9	-0.438307	N/A	0.512573	0.01	-0.47544	0.01	yes	6	402	cytoplasm
YDR529C	QCR7	-0.448115	N/A	0.928024	0.45	-0.688069	0.45	yes	15	737	cytoplasm
YFR033C	QCR6	-0.246395	N/A	1.2272	0.1	-0.736796	0.1	yes	3	92	cytoplasm
YPR191W	QCR2	-0.027675	N/A	0.605475	0.23	-0.316575	0.23	yes	99	4380	cytoplasm
YHR001W-A	QCR10	-0.657445	N/A	1.05273	0.21	-0.855086	0.21	yes	7	216	cytoplasm
YOR347C	PYK2	0.0840643	N/A	-0.514145	0.06	0.299104	0.06	yes	2	116	cytoplasm
YBR218C	PYC2	-0.131313	N/A	0.265989	0.32	-0.198651	0.32	yes	88	3546	cytoplasm
YGL062W	PYC1	1.29983	0.47	-0.884924	N/A	1.09238	0.47	yes	10	448	cytoplasm
YLR196W	PWP1	0.306846	N/A	-0.083184	0.25	0.195015	0.25	yes	11	513	cytoplasm
YHR037W	PUT2	0.737254	N/A	-0.342722	0.05	0.539988	0.05	yes	15	699	mitochondrion
YOR243C	PUS7	0.455229	0.26	-0.674411	N/A	0.56482	0.26	yes	5	162	nucleus
YNL292W	PUS4	-0.0232698	N/A	0.351719	0.03	-0.187494	0.03	yes	3	76	mitochondrion
YPL212C	PUS1	0.702214	N/A	-0.0172068	0.16	0.359711	0.16	yes	9	253	nucleus
YER094C	PUP3	0.50284	N/A	-0.397631	0.08	0.450235	0.08	yes	17	983	N/A
YGR253C	PUP2	0.102994	N/A	0.351719	0.42	-0.124362	0.42	yes	22	977	cytoplasm
YOR157C	PUP1	0.396159	N/A	-0.659422	0.01	0.527791	0.01	yes	7	259	cytoplasm
YDR496C	PUF6	0.0799754	N/A	-0.504067	0.07	0.292021	0.07	yes	7	257	nucleolus
YNL016W	PUB1	0.176323	N/A	0.725956	0.08	-0.274816	0.08	yes	10	417	cytoplasm
YDL230W	PTP1	-0.139236	N/A	-0.247183	0	0.0539736	0	yes	3	79	cytoplasm
YKL039W	PTM1	0.138814	N/A	-0.339732	0	0.239273	0	yes	3	85	N/A
YJR059W	PTK2	-0.53952	N/A	0.0797788	0	-0.309649	0	yes	3	112	cytoplasm
YHR076W	PTC7	-0.514573	0.14	0.456915	N/A	-0.485744	0.14	yes	9	378	endomembrane system
YOR090C	PTC5	0.614474	N/A	-0.0172068	0.07	0.315841	0.07	yes	4	179	mitochondrion
YBL056W	PTC3	-0.603841	0.49	0.678079	N/A	-0.64096	0.49	yes	3	214	cytoplasm
YER089C	PTC2	0.107018	N/A	-0.71258	0	0.409799	0	yes	4	127	cytoplasm
YAL043C	PTA1	1.12763	0.55	-0.474252	N/A	0.800943	0.55	yes	5	308	nucleus
YDR032C	PST2	-1.8625	N/A	1.20484	0.29	-1.53367	0.29	yes	92	4400	cytoplasm
YML017W	PSP2	0.313826	N/A	-0.379095	0.08	0.34646	0.08	yes	7	282	cytoplasm
YOL045W	PSK2	-0.405451	N/A	-0.507419	0.03	0.0509836	0.03	yes	2	71	cytoplasm
YMR308C	PSE1	-0.205896	N/A	0.331228	0.11	-0.268562	0.11	yes	6	233	cytoplasm
YDL055C	PSA1	-0.888969	N/A	0.0953276	0.22	-0.492148	0.22	yes	55	2082	cytoplasm
YBL064C	PRX1	0.237564	N/A	0.980403	0.27	-0.371419	0.27	yes	36	1455	mitochondrion
YOR361C	PRT1	0.231432	N/A	0.162241	0.23	0.0345957	0.23	yes	36	1368	cytoplasm
YOL061W	PRS5	0.126973	N/A	-0.192216	0.13	0.159595	0.13	yes	15	708	cytoplasm
YBL068W	PRS4	0.283329	N/A	-0.504067	0.05	0.393698	0.05	yes	5	142	cytoplasm
YHL011C	PRS3	-0.0800879	0.06	-0.327834	N/A	0.123873	0.06	yes	6	286	cytoplasm
YKL181W	PRS1	-0.0350469	0.07	-0.524293	N/A	0.244623	0.07	yes	8	335	cytoplasm
YHR165C	PRP8	1.37462	N/A	-0.924695	0.02	1.14966	0.02	yes	3	126	nucleus
YGL120C	PRP43	0.545968	N/A	0.16013	0.28	0.192919	0.28	yes	4	140	mitochondrion
YLL036C	PRP19	0.318461	0.09	-0.363828	N/A	0.341145	0.09	yes	4	160	cytoplasm
YER023W	PRO3	-0.118727	N/A	0.336846	0.11	-0.227786	0.11	yes	11	485	cytoplasm
YOR323C	PRO2	-0.21927	N/A	0.323704	0.1	-0.271487	0.1	yes	26	1084	cytoplasm
YDR300C	PRO1	0.545968	0.66	0.585166	N/A	-0.019599	0.66	yes	8	322	cytoplasm
YGR135W	PRE9	0.185232	N/A	-0.0583948	0.18	0.121814	0.18	yes	29	1466	cytoplasm
YML092C	PRE8	0.45628	N/A	0.20382	0.35	0.12623	0.35	yes	17	781	cytoplasm
YBL041W	PRE7	0.609755	N/A	-0.531098	0.05	0.570426	0.05	yes	15	601	N/A
YOL038W	PRE6	0.646163	N/A	-0.759757	0.07	0.70296	0.07	yes	7	281	cytoplasm
YMR314W	PRE5	0.466758	0.22	-0.611755	N/A	0.539256	0.22	yes	43	1983	cytoplasm
YFR050C	PRE4	0.104337	N/A	-0.576131	0.11	0.340234	0.11	yes	8	323	cytoplasm
YJL001W	PRE3	0.200379	N/A	-0.281197	0.15	0.240788	0.15	yes	23	922	cytoplasm
YPR103W	PRE2	-0.26708	N/A	-0.71258	0.17	0.22275	0.17	yes	10	408	N/A
YOR362C	PRE10	0.667211	N/A	-0.139268	0.07	0.403239	0.07	yes	7	396	cytoplasm
YER012W	PRE1	0.623867	N/A	-0.249987	0.15	0.436927	0.15	yes	14	591	nucleus
YCL057W	PRD1	0.360645	N/A	-0.651985	0.07	0.506315	0.07	yes	20	646	cytoplasm
YMR297W	PRC1	-0.171368	N/A	0.695673	0.05	-0.433521	0.05	yes	10	336	cytoplasm
YEL060C	PRB1	-0.571322	0.16	-0.00531312	N/A	-0.283004	0.16	yes	24	1026	cytoplasm
YML016C	PPZ1	0.970117	0.37	-0.924695	N/A	0.947406	0.37	yes	11	812	cytoplasm
YHR201C	PPX1	-0.163268	N/A	0.620905	0.48	-0.392087	0.48	yes	4	115	cytoplasm
YGR123C	PPT1	-0.103147	N/A	0.477404	0.45	-0.290275	0.45	yes	7	228	cytoplasm
YDR452W	PPN1	-0.137648	0	0.597698	N/A	-0.367673	0	yes	1	43	cytoplasm
YDL188C	PPH22	0.0579701	N/A	0.355413	0.22	-0.148722	0.22	yes	8	308	chromosome
YDL134C	PPH21	0.561693	N/A	-0.194916	0	0.378304	0	yes	2	93	N/A
YPL188W	POS5	0.190299	N/A	0.108523	0.12	0.0408878	0.12	yes	3	110	cytoplasm
YNL055C	POR1	0.183963	N/A	0.608575	0.15	-0.212306	0.15	yes	205	9774	cytoplasm
YMR129W	POM152	-0.0908029	N/A	-0.697191	0.17	0.303194	0.17	yes	6	156	endomembrane system
YBR088C	POL30	0.473008	N/A	-0.576131	0.05	0.52457	0.05	yes	20	765	chromosome
YNL262W	POL2	0.293959	0.03	-0.510778	N/A	0.402368	0.03	yes	3	195	chromosome
YML069W	POB3	0.0635029	N/A	0.011175	0.09	0.026164	0.09	yes	14	673	chromosome
YLR209C	PNP1	0.557778	0.16	-0.078192	N/A	0.317985	0.16	yes	7	252	N/A
YGL037C	PNC1	-0.360305	N/A	0.643745	0.13	-0.502025	0.13	yes	46	1863	cytoplasm
YKL128C	PMU1	0.296311	N/A	-0.213952	0	0.255131	0	yes	3	90	cytoplasm
YJR143C	PMT4	0.400538	N/A	-1.20033	0.04	0.800434	0.04	yes	6	264	endoplasmic reticulum
YAL023C	PMT2	-0.0335695	N/A	-0.615367	0.08	0.290899	0.08	yes	25	883	endoplasmic reticulum
YDL095W	PMT1	-0.137648	0.13	-0.360794	N/A	0.111573	0.13	yes	16	595	cytoplasm
YGL167C	PMR1	0.0243197	0.17	-0.203043	N/A	0.113682	0.17	yes	5	561	cytoplasm
YER003C	PMI40	-0.106249	N/A	-0.0907046	0.24	-0.00777244	0.24	yes	53	2003	cytoplasm
YGL006W	PMC1	-0.409278	N/A	-0.388333	0.11	-0.0104727	0.11	yes	3	168	cytoplasm
YGL008C	PMA1	-0.302226	N/A	0.256141	0.34	-0.279184	0.34	yes	291	13568	membrane
YOR281C	PLP2	-0.186065	0	0.391847	N/A	-0.288956	0	yes	1	60	cytoplasm
YMR008C	PLB1	0.240009	N/A	0.0931166	0.47	0.0734462	0.47	yes	19	566	cell wall
YMR123W	PKR1	-0.190997	N/A	-0.689557	0	0.24928	0	yes	2	69	cytoplasm
YBL105C	PKC1	0.615416	0.09	-0.8044	N/A	0.709908	0.09	yes	6	266	cytoplasm
YBL051C	PIN4	0.0214797	N/A	-0.339732	0.07	0.180606	0.07	yes	7	405	cytoplasm
YBL022C	PIM1	0.389567	N/A	0.0274768	0.08	0.181045	0.08	yes	20	820	cytoplasm
YGR086C	PIL1	-0.0101344	0.23	0.525748	N/A	-0.267941	0.23	yes	80	3909	cell cortex
YHR034C	PIH1	0.719841	N/A	0.409724	0.04	0.155058	0.04	yes	8	345	cytoplasm
YBR106W	PHO88	0.187768	N/A	-0.551708	0.12	0.369738	0.12	yes	65	2740	membrane
YJL117W	PHO86	0.0662614	0.24	-0.659422	N/A	0.362842	0.24	yes	5	196	endoplasmic reticulum
YPL031C	PHO85	0.408168	N/A	0.448292	0	-0.0200618	0	yes	5	122	nucleus
YDR481C	PHO8	0.210389	N/A	0.0458847	0.09	0.0822521	0.09	yes	8	297	cytoplasm
YBR092C	PHO3	0.374066	N/A	0.851606	0.06	-0.23877	0.06	yes	10	261	N/A
YDL236W	PHO13	0.240009	N/A	-0.0461582	0.11	0.143084	0.11	yes	13	483	cytoplasm
YGR231C	PHB2	0.190299	N/A	-0.0757024	0.32	0.133001	0.32	yes	9	301	cytoplasm
YGR132C	PHB1	0.0593553	N/A	0.104138	0.03	-0.0223914	0.03	yes	4	234	cytoplasm
YMR278W	PGM3	-0.172994	N/A	0.153779	0.05	-0.163387	0.05	yes	11	417	cytoplasm
YMR105C	PGM2	-1.05289	N/A	1.01118	0.22	-1.03203	0.22	yes	71	2728	cytoplasm
YKL127W	PGM1	0.0881416	N/A	-0.0732172	0.06	0.0806794	0.06	yes	11	481	cytoplasm
YCR012W	PGK1	-0.780909	N/A	0.679554	0.15	-0.730231	0.15	yes	870	37545	cytoplasm
YBR196C	PGI1	-0.873027	N/A	1.10524	0.21	-0.989131	0.21	yes	549	24834	cytoplasm
YPL206C	PGC1	-0.0954196	N/A	0.254163	0.19	-0.174792	0.19	yes	7	222	cytoplasm
YML125C	PGA3	0.92524	N/A	0.00883106	0.07	0.458204	0.07	yes	10	427	endoplasmic reticulum
YNL149C	PGA2	0.674461	N/A	0.406167	0.15	0.134147	0.15	yes	4	230	endomembrane system
YOR122C	PFY1	0.136191	N/A	-0.0608547	0.19	0.098523	0.19	yes	25	735	cell cortex
YMR205C	PFK2	-0.60165	N/A	0.987562	0.21	-0.794606	0.21	yes	155	7670	cytoplasm
YGR240C	PFK1	-0.603841	0.14	0.983987	N/A	-0.793914	0.14	yes	244	11967	cytoplasm
YLR324W	PEX30	0.164786	N/A	0.172749	0.21	-0.00398118	0.21	yes	9	569	cytoplasm
YAL055W	PEX22	0.752749	0.05	0.651279	N/A	0.0507348	0.05	yes	15	675	cytoplasm
YGL153W	PEX14	-0.0262051	0.12	-0.281197	N/A	0.127496	0.12	yes	2	109	cytoplasm
YBL030C	PET9	0.316146	N/A	-0.514145	0.11	0.415145	0.11	yes	68	2480	cytoplasm
YCR020C	PET18	0.762136	N/A	-0.144476	0.09	0.453306	0.09	yes	5	202	cytoplasm
YPL154C	PEP4	-0.205896	0.06	0.698585	N/A	-0.45224	0.06	yes	129	7746	cytoplasm
YBL017C	PEP1	0.276199	0.26	0.238244	N/A	0.0189775	0.26	yes	6	322	Golgi apparatus
YBR035C	PDX3	-0.498179	N/A	-0.0856865	0.29	-0.206246	0.29	yes	28	1063	N/A
YGR193C	PDX1	0.0370307	N/A	0.530658	0.27	-0.246814	0.27	yes	21	1138	cytoplasm
YMR076C	PDS5	0.643394	0.05	-0.531098	N/A	0.587246	0.05	yes	7	287	chromosome
YNL264C	PDR17	0.104337	N/A	0.664741	0	-0.280202	0	yes	3	72	cytoplasm
YNL231C	PDR16	0.760434	N/A	-0.35173	0.14	0.556082	0.14	yes	15	642	cytoplasm
YCL043C	PDI1	-0.013043	N/A	-0.0881934	0.16	0.0375752	0.16	yes	135	6226	cytoplasm
YLR044C	PDC1	-0.212568	N/A	0.2502	0.12	-0.231384	0.12	yes	905	41099	cytoplasm
YBR221C	PDB1	-0.093879	N/A	0.524108	0.29	-0.308993	0.29	yes	71	3272	cytoplasm
YER178W	PDA1	0.0328061	N/A	0.17693	0.13	-0.0720621	0.13	yes	36	1703	cytoplasm
YBR222C	PCS60	0.189034	N/A	-0.663154	0.12	0.426094	0.12	yes	17	660	cytoplasm
YEL058W	PCM1	0.00575927	N/A	-0.160215	0.21	0.0829869	0.21	yes	13	440	cytoplasm
YDR228C	PCF11	0.553852	N/A	-0.0707362	0	0.312294	0	yes	1	74	nucleus
YLR151C	PCD1	0.673556	0	-0.454712	N/A	0.564134	0	yes	1	39	peroxisome
YGR178C	PBP1	0.666302	N/A	0.0181841	0.08	0.324059	0.08	yes	9	286	cytoplasm
YNL015W	PBI2	-0.529073	N/A	0.995871	0.1	-0.762472	0.1	yes	7	341	cytoplasm
YLR199C	PBA1	0.215368	N/A	-0.527691	0.01	0.37153	0.01	yes	4	126	cytoplasm
YCR077C	PAT1	-0.00723157	0.32	0.465488	N/A	-0.23636	0.32	yes	4	172	cytoplasm
YKR002W	PAP1	0.658097	0.29	-0.301415	N/A	0.479756	0.29	yes	3	208	nucleus
YHR063C	PAN5	-0.369595	0	-0.065787	N/A	-0.151904	0	yes	9	484	cytoplasm
YIR006C	PAN1	0.194087	N/A	0.140993	0.34	0.0265469	0.34	yes	10	381	cell cortex
YKR065C	PAM17	-0.244685	0.06	-0.336748	N/A	0.0460316	0.06	yes	6	340	cytoplasm
YJL104W	PAM16	0.75873	N/A	0.468902	0.1	0.144914	0.1	yes	5	353	cytoplasm
YBR279W	PAF1	-0.0816138	N/A	-0.0100588	0.1	-0.0357775	0.1	yes	10	468	nucleus
YGR078C	PAC10	0.0468403	0.06	0.564567	N/A	-0.258864	0.06	yes	7	252	cytoplasm
YER165W	PAB1	0.414677	N/A	0.895405	0.3	-0.240364	0.3	yes	102	4428	cytoplasm
YDR071C	PAA1	0.237564	N/A	0.1956	0.07	0.0209821	0.07	yes	20	714	cytoplasm
YHR179W	OYE2	0.361768	N/A	0.236242	0.13	0.0627634	0.13	yes	176	7722	cytoplasm
YHL013C	OTU2	1.30451	0.35	0.0135151	N/A	0.645498	0.35	yes	4	124	cytoplasm
YFL044C	OTU1	0.653519	0.29	-0.893668	N/A	0.773593	0.29	yes	5	232	cytoplasm
YGL226C-A	OST5	0.1137	N/A	-0.103327	0	0.108514	0	yes	2	59	cytoplasm
YOR085W	OST3	0.125651	N/A	-0.286945	0.18	0.206298	0.18	yes	6	165	cytoplasm
YJL002C	OST1	0.24732	N/A	-0.385247	0.08	0.316283	0.08	yes	16	894	cytoplasm
YJR051W	OSM1	-0.351074	0.06	0.370097	N/A	-0.360586	0.06	yes	5	177	mitochondrion
YHR001W	OSH7	0.10165	0.27	-0.0172068	N/A	0.0594284	0.27	yes	7	232	cytoplasm
YKR003W	OSH6	-0.490051	0.11	0.625502	N/A	-0.557777	0.11	yes	11	400	cytoplasm
YHR073W	OSH3	1.168	0.44	-0.184149	N/A	0.676075	0.44	yes	6	243	cytoplasm
YDL019C	OSH2	-0.115597	0.02	1.15484	N/A	-0.635219	0.02	yes	5	261	cellular bud
YML065W	ORC1	0.496718	N/A	0.50926	0	-0.00627103	0	yes	1	45	chromosome
YIL136W	OM45	-0.831358	N/A	0.874959	0.34	-0.853158	0.34	yes	16	657	cytoplasm
YPL134C	ODC1	0.0313952	N/A	-0.11862	0.04	0.0750078	0.04	yes	2	84	cytoplasm
YGL038C	OCH1	-0.077041	0	-0.611755	N/A	0.267357	0	yes	3	90	cytoplasm
YNL099C	OCA1	0.501821	N/A	-0.292716	0.09	0.397268	0.09	yes	6	180	cytoplasm
YKL120W	OAC1	-0.671164	0.01	0.0820104	N/A	-0.376587	0.01	yes	4	138	cytoplasm
YGL151W	NUT1	0.446786	0.2	-1.42906	N/A	0.937924	0.2	yes	9	419	mitochondrion
YDL089W	NUR1	0.929791	0	-0.425889	N/A	0.67784	0	yes	1	116	nucleus
YDL116W	NUP84	0.0114956	N/A	-0.419561	0.14	0.215528	0.14	yes	6	228	endomembrane system
YGL172W	NUP49	-0.0320936	0	-0.113504	N/A	0.0407054	0	yes	2	68	endomembrane system
YLR335W	NUP2	0.233888	N/A	0.515878	0.17	-0.140995	0.17	yes	12	406	chromosome
YJL039C	NUP192	0.077243	N/A	-0.194916	0.1	0.136079	0.1	yes	3	106	endomembrane system
YBL079W	NUP170	-0.0439433	N/A	0.166453	0.24	-0.105198	0.24	yes	6	210	endomembrane system
YIL115C	NUP159	0.186501	N/A	0.720236	0.47	-0.266868	0.47	yes	7	235	endomembrane system
YKR082W	NUP133	0.0271541	N/A	-0.0100588	0.03	0.0186064	0.03	yes	3	187	endomembrane system
YDR150W	NUM1	-0.0144996	N/A	0.817191	0.14	-0.415845	0.14	yes	16	661	cell cortex
YER006W	NUG1	0.618239	0.21	-0.531098	N/A	0.574668	0.21	yes	5	166	nucleolus
YDR001C	NTH1	0.0935602	N/A	0.0527275	0.15	0.0204163	0.15	yes	46	1814	cytoplasm
YER009W	NTF2	0.147958	N/A	0.474009	0.15	-0.163026	0.15	yes	24	1025	endomembrane system
YGR159C	NSR1	0.604071	N/A	0.281607	0.19	0.161232	0.19	yes	11	384	mitochondrion
YJL041W	NSP1	0.16221	N/A	0.357257	0.4	-0.0975235	0.4	yes	26	775	endomembrane system
YGR043C	NQM1	-0.28279	N/A	0.39544	0.11	-0.339115	0.11	yes	40	1848	nucleus
YGL067W	NPY1	0.320773	N/A	-1.10079	0.03	0.710783	0.03	yes	3	85	cytoplasm
YOR209C	NPT1	0.0524159	N/A	0.0390092	0.1	0.00670334	0.1	yes	49	1593	nucleus
YNL183C	NPR1	0.400538	0.34	-0.487427	N/A	0.443983	0.34	yes	2	135	cytoplasm
YBR170C	NPL4	0.593593	0.19	-0.960991	N/A	0.777292	0.19	yes	5	179	cytoplasm
YDR432W	NPL3	0.215368	0.13	0.254163	N/A	-0.0193977	0.13	yes	35	1772	cytoplasm
YDL046W	NPC2	0.051024	N/A	0.36644	0	-0.157708	0	yes	4	102	cytoplasm
YJR072C	NPA3	0.568519	N/A	0.248214	0.23	0.160152	0.23	yes	6	315	cytoplasm
YIL038C	NOT3	1.03773	0.26	-0.261258	N/A	0.649496	0.26	yes	8	449	cytoplasm
YOL144W	NOP8	0.994218	0.18	-0.123755	N/A	0.558986	0.18	yes	2	83	nucleolus
YGR103W	NOP7	1.0321	N/A	-0.298509	0.2	0.665305	0.2	yes	23	1063	nucleolus
YDL213C	NOP6	2.01471	N/A	-0.829347	0.05	1.42203	0.05	yes	6	282	nucleolus
YOR310C	NOP58	-0.22095	N/A	-0.121185	0.12	-0.0498826	0.12	yes	41	1997	nucleolus
YLR197W	NOP56	0.249749	N/A	-0.233244	0.19	0.241496	0.19	yes	70	3118	nucleolus
YNL175C	NOP13	0.629473	0.21	0.191472	N/A	0.219001	0.21	yes	11	546	nucleolus
YOL041C	NOP12	1.67265	N/A	-1.44826	0.01	1.56045	0.01	yes	5	252	nucleolus
YHR072W-A	NOP10	-0.985645	N/A	0.256141	0.06	-0.620893	0.06	yes	6	147	N/A
YDL014W	NOP1	0.392867	N/A	-0.435433	0.08	0.41415	0.08	yes	50	1720	nucleolus
YOR206W	NOC2	0.167358	N/A	-0.464449	0.07	0.315903	0.07	yes	5	199	cytoplasm
YOR056C	NOB1	2.08508	0.33	-1.13667	N/A	1.61088	0.33	yes	5	389	cytoplasm
YLR195C	NMT1	-0.231075	N/A	-0.0633187	0.12	-0.083878	0.12	yes	15	603	cytoplasm
YHR170W	NMD3	0.15056	0.07	-0.576131	N/A	0.363346	0.07	yes	12	624	cytoplasm
YNL123W	NMA111	0.641546	0.15	-1.01721	N/A	0.829376	0.15	yes	7	254	nucleus
YLR351C	NIT3	-0.145605	N/A	0.164349	0.13	-0.154977	0.13	yes	12	478	cytoplasm
YMR309C	NIP1	-0.0350469	N/A	0.304721	0.32	-0.169884	0.32	yes	34	1839	cytoplasm
YGL221C	NIF3	0.389567	N/A	-0.233244	0.11	0.311405	0.11	yes	11	476	cytoplasm
YFR002W	NIC96	0.0593553	0.09	-0.284068	N/A	0.171712	0.09	yes	8	364	endomembrane system
YPR052C	NHP6A	-0.347399	N/A	1.20791	0.1	-0.777656	0.1	yes	8	247	chromosome
YDL208W	NHP2	-0.12658	0.08	-0.422722	N/A	0.148071	0.08	yes	6	217	N/A
YDL002C	NHP10	0.863938	N/A	-0.579655	0.03	0.721796	0.03	yes	7	361	chromosome
YMR285C	NGL2	0.509949	0.15	-0.487427	N/A	0.498688	0.15	yes	8	350	N/A
YKL040C	NFU1	0.361768	N/A	0.29321	0.13	0.034279	0.13	yes	10	478	cytoplasm
YCL017C	NFS1	-0.134477	N/A	-0.13667	0.11	0.00109671	0.11	yes	13	433	mitochondrion
YPL226W	NEW1	-0.16004	N/A	0.630085	0.28	-0.395063	0.28	yes	49	2076	cytoplasm
YML120C	NDI1	-0.107803	N/A	-0.036443	0.13	-0.0356801	0.13	yes	7	325	cytoplasm
YMR145C	NDE1	-0.330973	0.33	-0.648281	N/A	0.158654	0.33	yes	10	574	mitochondrion
YML031W	NDC1	0.390668	0.05	-0.284068	N/A	0.337368	0.05	yes	3	91	cytoplasm
YHR042W	NCP1	0.164786	N/A	0.112895	0.18	0.0259457	0.18	yes	39	1746	cytoplasm
YBL024W	NCL1	0.0186342	N/A	0.444828	0.29	-0.213097	0.29	yes	26	1036	nucleus
YOR253W	NAT5	-0.0306192	N/A	0.0504502	0	-0.0405347	0	yes	1	76	cytoplasm
YGR147C	NAT2	0.565597	N/A	-1.50072	0.02	1.03316	0.02	yes	3	210	mitochondrion
YDL040C	NAT1	-0.171368	N/A	-0.165499	0.1	-0.00293465	0.1	yes	22	959	cytoplasm
YGR232W	NAS6	0.108357	N/A	0.216064	0.07	-0.0538532	0.07	yes	21	747	cytoplasm
YKR048C	NAP1	0.243669	N/A	0.548519	0.12	-0.152425	0.12	yes	30	1474	chromosome
YPL190C	NAB3	-0.0218044	N/A	-0.0707362	0.22	0.0244659	0.22	yes	12	434	nucleus
YGL122C	NAB2	0.041243	N/A	-0.0124376	0.07	0.0268403	0.07	yes	9	293	cytoplasm
YMR109W	MYO5	-0.646112	N/A	-0.152324	0.22	-0.246894	0.22	yes	6	170	cell cortex
YAL029C	MYO4	0.335712	N/A	0.362774	0	-0.013531	0	yes	4	134	cellular bud
YKL129C	MYO3	-0.395929	0.14	0.0435965	N/A	-0.219763	0.14	yes	3	127	cell cortex
YOR326W	MYO2	0.342555	0.28	-0.170803	N/A	0.256679	0.28	yes	19	787	cellular bud
YHR023W	MYO1	-0.0831412	N/A	-1.05594	0.38	0.486399	0.38	yes	3	83	cell cortex
YNR043W	MVD1	0.488515	0.46	0.232228	N/A	0.128143	0.46	yes	53	3313	N/A
YJL050W	MTR4	0.0758749	0.34	0.338713	N/A	-0.131419	0.34	yes	11	784	nucleolus
YGR158C	MTR3	-0.229382	0.08	0.0390092	N/A	-0.134196	0.08	yes	3	121	cytoplasm
YKL186C	MTR2	-0.179515	0	0.162241	N/A	-0.170878	0	yes	1	64	endomembrane system
YOR160W	MTR10	-0.21424	N/A	0.264025	0.17	-0.239132	0.17	yes	4	130	cytoplasm
YKR080W	MTD1	0.499782	N/A	0.134557	0.26	0.182612	0.26	yes	8	389	cytoplasm
YJL123C	MTC1	0.123004	0.09	0.316141	N/A	-0.0965686	0.09	yes	29	1655	cytoplasm
YLR203C	MSS51	0.0440443	0.07	-0.0534877	N/A	0.048766	0.07	yes	10	405	cytoplasm
YDR194C	MSS116	-0.307573	N/A	-0.555172	0.15	0.1238	0.15	yes	10	321	cytoplasm
YNR049C	MSO1	0.96643	N/A	0.262058	0.09	0.352186	0.09	yes	2	59	cellular bud
YDR335W	MSN5	0.191563	0.05	-0.394525	N/A	0.293044	0.05	yes	8	302	nucleus
YOL090W	MSH2	0.62293	0	0.1956	N/A	0.213665	0	yes	2	85	chromosome
YHR039C	MSC7	0.24245	N/A	-0.500724	0.04	0.371587	0.04	yes	7	235	endoplasmic reticulum
YML128C	MSC1	-0.286304	0.07	0.910552	N/A	-0.598428	0.07	yes	29	1242	endoplasmic reticulum
YKL009W	MRT4	0.267835	N/A	-0.0124376	0.2	0.140136	0.2	yes	6	175	nucleolus
YPL173W	MRPL40	-0.145605	N/A	-0.103327	0	-0.0211393	0	yes	3	105	cytoplasm
YKR006C	MRPL13	0.0676387	0.03	0.0797788	N/A	-0.00607005	0.03	yes	7	353	cytoplasm
YKL142W	MRP8	0.888305	N/A	0.399024	0.14	0.24464	0.14	yes	29	1429	cytoplasm
YNL005C	MRP7	0.50284	N/A	-0.470977	0	0.486908	0	yes	4	96	cytoplasm
YDR347W	MRP1	0.191563	0	-0.213952	N/A	0.202758	0	yes	2	82	cytoplasm
YPR118W	MRI1	-0.345564	N/A	-0.35173	0.07	0.00308262	0.07	yes	9	306	cytoplasm
YGL064C	MRH4	0.238787	0	0.011175	N/A	0.113806	0	yes	2	105	mitochondrion
YDR033W	MRH1	0.0100637	N/A	-0.497388	0.1	0.253726	0.1	yes	47	1888	membrane fraction
YJL066C	MPM1	0.332278	0.03	0.28742	N/A	0.022429	0.03	yes	16	790	membrane fraction
YOL088C	MPD2	0.365133	N/A	0.0663166	0.24	0.149408	0.24	yes	10	318	endoplasmic reticulum
YJR074W	MOG1	0.54498	N/A	0.357257	0.05	0.0938615	0.05	yes	6	260	nucleus
YJR131W	MNS1	0.701327	0.64	-0.0907046	N/A	0.396016	0.64	yes	3	179	endoplasmic reticulum
YPL050C	MNN9	-0.186065	N/A	-0.697191	0.03	0.255563	0.03	yes	4	108	cytoplasm
YBR015C	MNN2	0.22033	0.32	-0.318974	N/A	0.269652	0.32	yes	8	353	Golgi apparatus
YIL051C	MMF1	0.0468403	N/A	0.852913	0.17	-0.403036	0.17	yes	82	3681	cytoplasm
YKR095W	MLP1	0.126973	0.53	-0.0412924	N/A	0.0841326	0.53	yes	14	849	cytoplasm
YGL106W	MLC1	0.181421	N/A	0.970801	0.1	-0.39469	0.1	yes	13	498	cellular bud
YBR084W	MIS1	0.00288251	N/A	0.0753053	0.14	-0.0362114	0.14	yes	24	781	mitochondrion
YJR077C	MIR1	-0.120294	N/A	-0.0437232	0.14	-0.0382855	0.14	yes	67	3027	mitochondrial envelope
YKL195W	MIA40	0.396159	N/A	0.14953	0.16	0.123315	0.16	yes	20	949	cytoplasm
YMR115W	MGR3	-0.456009	N/A	0.0181841	0.13	-0.237097	0.13	yes	7	189	cytoplasm
YJR144W	MGM101	0.169925	N/A	-0.0388657	0.12	0.104395	0.12	yes	10	367	chromosome
YOR232W	MGE1	0.459432	0.34	-0.216693	N/A	0.338062	0.34	yes	14	919	cytoplasm
YPL169C	MEX67	0.0398403	0.03	-0.036443	N/A	0.0381416	0.03	yes	4	200	cytoplasm
YOR241W	MET7	0.883621	N/A	0.108523	0.05	0.387549	0.05	yes	7	261	cytoplasm
YER091C	MET6	-0.37146	N/A	0.381013	0.16	-0.376236	0.16	yes	177	7531	cytoplasm
YJR137C	MET5	-0.603841	0.11	2.0635	N/A	-1.33367	0.11	yes	6	236	cytoplasm
YJR010W	MET3	-0.0709665	N/A	0.502612	0.16	-0.286789	0.16	yes	3	118	cytoplasm
YOL064C	MET22	0.292782	N/A	-0.72423	0.02	0.508506	0.02	yes	4	185	cytoplasm
YIL128W	MET18	0.210389	0.09	0.256141	N/A	-0.0228761	0.09	yes	3	76	nucleus
YLR303W	MET17	-0.320126	N/A	0.130251	0.12	-0.225188	0.12	yes	97	4176	cytoplasm
YGL125W	MET13	-0.407364	N/A	0.260088	0	-0.333726	0	yes	3	106	mitochondrion
YPL023C	MET12	-0.454032	0	0.336846	N/A	-0.395439	0	yes	8	341	N/A
YGR264C	MES1	-0.0335695	N/A	0.0640606	0.11	-0.0488151	0.11	yes	59	2348	cytoplasm
YKR007W	MEH1	-0.907793	N/A	0.230218	0	-0.569005	0	yes	1	44	cytoplasm
YDL005C	MED2	0.60502	N/A	0.21403	0	0.195495	0	yes	1	67	nucleus
YOL111C	MDY2	-0.212568	N/A	0.444828	0.13	-0.328698	0.13	yes	9	296	cytoplasm
YLR106C	MDN1	0.104337	N/A	-0.152324	0.24	0.12833	0.24	yes	17	914	mitochondrion
YOL027C	MDM38	0.27023	N/A	-0.0172068	0.08	0.143718	0.08	yes	17	923	cytoplasm
YOL076W	MDM20	-0.907793	0.09	0.441356	N/A	-0.674574	0.09	yes	7	282	cytoplasm
YPL270W	MDL2	0.418999	N/A	-0.0957402	0.18	0.25737	0.18	yes	5	229	cytoplasm
YLR188W	MDL1	-0.148801	0.15	-1.01244	N/A	0.431818	0.15	yes	9	506	cytoplasm
YFL016C	MDJ1	0.196607	N/A	-0.213952	0.12	0.20528	0.12	yes	11	542	cytoplasm
YDL078C	MDH3	0.515006	0.08	-0.867594	N/A	0.6913	0.08	yes	23	940	cytoplasm
YOL126C	MDH2	-0.281036	N/A	-0.0881934	0.13	-0.0964211	0.13	yes	4	123	cytoplasm
YKL085W	MDH1	0.0703893	N/A	0.482481	0.12	-0.206046	0.12	yes	91	4251	cytoplasm
YNL173C	MDG1	0.313826	0.1	0.36827	N/A	-0.0272218	0.1	yes	16	967	membrane
YJR024C	MDE1	0.0384362	0.18	-0.510778	N/A	0.274607	0.18	yes	3	144	cytoplasm
YBR227C	MCX1	0.375178	0.29	0.0274768	N/A	0.173851	0.29	yes	11	590	cytoplasm
YOR221C	MCT1	-0.112475	N/A	0.474009	0.15	-0.293242	0.15	yes	6	227	mitochondrion
YKL150W	MCR1	-0.0365259	N/A	-0.354745	0.08	0.159109	0.08	yes	27	1224	cytoplasm
YGL201C	MCM6	0.707525	0.57	-0.363828	N/A	0.535676	0.57	yes	11	470	chromosome
YLR274W	MCM5	0.121679	0.06	0.155899	N/A	-0.0171104	0.06	yes	5	249	chromosome
YPR019W	MCM4	0.498761	0.03	0.490903	N/A	0.00392934	0.03	yes	12	511	chromosome
YNL307C	MCK1	-0.118727	N/A	0.151656	0.48	-0.135192	0.48	yes	17	566	N/A
YOR197W	MCA1	0.422233	0.32	0.179017	N/A	0.121608	0.32	yes	8	346	nucleus
YOR298C-A	MBF1	-0.358454	N/A	0.138851	0.18	-0.248653	0.18	yes	31	1127	mitochondrion
YHR024C	MAS2	0.455229	N/A	0.0481692	0.11	0.20353	0.11	yes	13	410	cytoplasm
YBL091C	MAP2	-0.107803	0.27	0.0663166	N/A	-0.0870599	0.27	yes	15	782	cytoplasm
YLR244C	MAP1	-0.72977	0.08	0.0135151	N/A	-0.371643	0.08	yes	38	2026	cytoplasm
YIL070C	MAM33	0.786596	N/A	-0.278332	0.05	0.532464	0.05	yes	4	183	cytoplasm
YBR142W	MAK5	0.342555	N/A	0.112895	0.35	0.11483	0.35	yes	6	167	nucleolus
YDR060W	MAK21	0.659925	0.52	-0.170803	N/A	0.415364	0.52	yes	9	721	cytoplasm
YKL029C	MAE1	-0.22095	N/A	0.16013	0.18	-0.19054	0.18	yes	7	195	mitochondrion
YNR050C	LYS9	-0.42082	N/A	1.21911	0.32	-0.819964	0.32	yes	46	2203	cytoplasm
YDL131W	LYS21	-0.114035	N/A	0.0931166	0.1	-0.103576	0.1	yes	50	2192	nucleus
YIL094C	LYS12	-0.300448	N/A	0.359098	0.16	-0.329773	0.16	yes	28	1345	mitochondrion
YIR034C	LYS1	0.482332	N/A	-0.19762	0.11	0.339976	0.11	yes	22	1086	cytoplasm
YPL004C	LSP1	-0.0543923	N/A	0.502612	0.14	-0.278502	0.14	yes	93	4191	cell cortex
YNL147W	LSM7	0.606916	0.5	-0.615367	N/A	0.611141	0.5	yes	2	74	cytoplasm
YDR378C	LSM6	-0.224317	N/A	0.011175	0.06	-0.117746	0.06	yes	10	480	cytoplasm
YBL026W	LSM2	0.0894982	N/A	-0.655699	0.04	0.372598	0.04	yes	4	226	cytoplasm
YHR121W	LSM12	0.415759	0	-0.697191	N/A	0.556475	0	yes	2	61	cytoplasm
YGL099W	LSG1	0.0524159	N/A	0.0797788	0.19	-0.0136815	0.19	yes	9	430	cytoplasm
YGR244C	LSC2	-0.0101344	0.05	-0.0957402	N/A	0.0428029	0.05	yes	53	2166	mitochondrion
YOR142W	LSC1	0.538041	0.15	-0.186833	N/A	0.362437	0.15	yes	25	1378	cytoplasm
YCL034W	LSB5	-0.046921	N/A	-0.139268	0.08	0.0461733	0.08	yes	14	695	cell cortex
YFR024C-A	LSB3	0.57918	0.22	0.011175	N/A	0.284003	0.22	yes	23	2089	cellular bud
YFL018C	LPD1	-0.103147	0.12	0.381013	N/A	-0.24208	0.12	yes	37	1634	cytoplasm
YOR196C	LIP5	-0.426625	N/A	0.370097	0.16	-0.398361	0.16	yes	4	223	mitochondrion
YJR070C	LIA1	-0.237864	N/A	-0.0583948	0.08	-0.0897345	0.08	yes	29	1647	cytoplasm
YKL073W	LHS1	0.337996	N/A	-0.81682	0.08	0.577408	0.08	yes	8	330	cytoplasm
YDL051W	LHP1	0.146655	N/A	0.577278	0.2	-0.215312	0.2	yes	29	1382	nucleolus
YNL104C	LEU4	0.171207	0.1	0.201769	N/A	-0.0152813	0.1	yes	37	1411	cytoplasm
YGL009C	LEU1	-0.1976	N/A	1.71449	0.48	-0.956047	0.48	yes	61	2581	N/A
YOR123C	LEO1	0.0243197	N/A	-0.0982646	0.1	0.0612921	0.1	yes	10	519	nucleus
YNL323W	LEM3	0.108357	0	-0.716453	N/A	0.412405	0	yes	4	168	cytoplasm
YOR171C	LCB4	0.56267	N/A	-0.674411	0	0.61854	0	yes	2	53	cytoplasm
YDR062W	LCB2	0.145351	N/A	-0.678183	0.13	0.411767	0.13	yes	12	385	cytoplasm
YMR296C	LCB1	0.361768	N/A	-0.685756	0.09	0.523762	0.09	yes	18	717	cytoplasm
YNL071W	LAT1	0.0285692	N/A	0.597698	0.35	-0.284564	0.35	yes	36	1302	cytoplasm
YKL103C	LAP4	-0.123434	0.13	-0.0388657	N/A	-0.0422841	0.13	yes	53	2743	cytoplasm
YNL239W	LAP3	0.505891	0.71	0.104138	N/A	0.200876	0.71	yes	44	2293	cytoplasm
YNL045W	LAP2	0.190299	0.12	0.500945	N/A	-0.155323	0.12	yes	8	672	cytoplasm
YOL025W	LAG2	-0.132894	0.29	-0.301415	N/A	0.0842605	0.29	yes	27	997	mitochondrion
YBR199W	KTR4	-0.72261	0.04	0.0663166	N/A	-0.394463	0.04	yes	6	297	Golgi apparatus
YBR205W	KTR3	0.0426443	N/A	-0.527691	0.05	0.285168	0.05	yes	8	334	membrane fraction
YDR037W	KRS1	0.132248	N/A	0.362774	0.46	-0.115263	0.46	yes	62	2632	cytoplasm
YCL059C	KRR1	0.306846	N/A	-0.178796	0	0.242821	0	yes	1	40	nucleolus
YNL308C	KRI1	0.244887	N/A	-0.915762	0.14	0.580324	0.14	yes	9	311	nucleolus
YPR159W	KRE6	0.909965	N/A	-0.397631	0.33	0.653798	0.33	yes	2	97	cytoplasm
YOR336W	KRE5	0.0356239	N/A	-0.497388	0.05	0.266506	0.05	yes	9	349	endoplasmic reticulum
YNL132W	KRE33	0.157044	N/A	0.0367101	0.18	0.0601668	0.18	yes	8	261	nucleolus
YIL027C	KRE27	-0.177882	N/A	0.0344073	0.07	-0.106145	0.07	yes	12	678	endoplasmic reticulum
YDR483W	KRE2	-0.24127	N/A	-0.933683	0.08	0.346207	0.08	yes	10	576	Golgi apparatus
YDR148C	KGD2	-0.199255	0.07	0.636172	N/A	-0.417714	0.07	yes	52	3226	cytoplasm
YIL125W	KGD1	-0.1976	N/A	0.348015	0.16	-0.272807	0.16	yes	43	1376	cytoplasm
YGL203C	KEX1	0.305679	N/A	0.0390092	0.11	0.133335	0.11	yes	18	917	cytoplasm
YPL145C	KES1	-0.0499049	N/A	0.228204	0.14	-0.139055	0.14	yes	38	1554	cytoplasm
YGL173C	KEM1	-0.155213	0.13	-0.238803	N/A	0.0417953	0.13	yes	23	1108	cytoplasm
YPL263C	KEL3	-0.222633	0.21	0.351719	N/A	-0.287176	0.21	yes	5	148	cytoplasm
YHR158C	KEL1	0.0538064	0.06	1.41061	N/A	-0.678403	0.06	yes	9	350	cellular bud
YJL034W	KAR2	0.235114	N/A	-0.454712	0.1	0.344913	0.1	yes	221	9491	cytoplasm
YLR347C	KAP95	-0.21424	N/A	0.701491	0.08	-0.457865	0.08	yes	18	878	cytoplasm
YER110C	KAP123	0.0468403	N/A	0.810478	0.21	-0.381819	0.21	yes	138	6332	cytoplasm
YGL016W	KAP122	0.591679	N/A	-0.644587	0	0.618133	0	yes	4	147	cytoplasm
YPL125W	KAP120	0.183963	0.07	-0.747817	N/A	0.46589	0.07	yes	4	146	cytoplasm
YGL241W	KAP114	0.0200577	0.11	0.451748	N/A	-0.215845	0.11	yes	5	165	cytoplasm
YBR017C	KAP104	-0.0454314	0	0.0158515	N/A	-0.0306415	0	yes	2	70	cellular bud
YGL133W	ITC1	0.265437	0	0.306631	N/A	-0.020597	0	yes	2	83	nucleus
YBR245C	ISW1	0.409255	0.51	-0.26977	N/A	0.339512	0.51	yes	8	282	nucleus
YBR086C	IST2	0.543991	N/A	0.0842385	0.16	0.229876	0.16	yes	7	342	cellular bud
YOR155C	ISN1	0.611645	N/A	0.474009	0.01	0.0688177	0.01	yes	4	124	N/A
YER048W-A	ISD11	-0.384584	N/A	0.925541	0.47	-0.655062	0.47	yes	8	376	cytoplasm
YLL027W	ISA1	0.867106	N/A	-0.170803	0.18	0.518954	0.18	yes	4	106	cytoplasm
YIL026C	IRR1	0.611645	0.1	-0.208488	N/A	0.410066	0.1	yes	4	173	chromosome
YBR011C	IPP1	-0.401635	N/A	0.910552	0.15	-0.656093	0.15	yes	318	13199	cytoplasm
YMR044W	IOC4	0.235114	0	-0.289827	N/A	0.262471	0	yes	2	161	nucleus
YLR095C	IOC2	0.211635	0.06	0.0344073	N/A	0.088614	0.06	yes	5	312	nucleus
YJL153C	INO1	0.496718	N/A	-0.755766	0	0.626242	0	yes	2	48	cytoplasm
YML056C	IMD4	0.00288251	0.17	0.172749	N/A	-0.0849331	0.17	yes	58	3944	cytoplasm
YLR432W	IMD3	-0.54372	N/A	0.572525	0.19	-0.558122	0.19	yes	89	4225	cytoplasm
YHR216W	IMD2	1.04824	N/A	0.246226	0.11	0.401005	0.11	yes	9	252	cytoplasm
YCL009C	ILV6	-0.289827	N/A	0.520821	0.05	-0.405324	0.05	yes	12	350	cytoplasm
YLR355C	ILV5	0.264236	N/A	-0.0291993	0.14	0.146718	0.14	yes	115	4314	cytoplasm
YJR016C	ILV3	-0.354759	0.14	0.773676	N/A	-0.564218	0.14	yes	98	4603	mitochondrion
YMR108W	ILV2	-0.150401	N/A	0.446561	0.18	-0.298481	0.18	yes	35	1382	cytoplasm
YER086W	ILV1	0.176323	N/A	0.391847	0.42	-0.107762	0.42	yes	28	1109	mitochondrion
YBL076C	ILS1	-0.37707	0.1	0.112895	N/A	-0.244982	0.1	yes	145	6577	cytoplasm
YJR118C	ILM1	0.827006	0	-1.60456	N/A	1.21578	0	yes	3	136	endoplasmic reticulum
YLR384C	IKI3	-0.325539	N/A	0.248214	0.21	-0.286877	0.21	yes	12	425	cytoplasm
YHR187W	IKI1	0.077243	0.05	-0.416408	N/A	0.246825	0.05	yes	5	163	cytoplasm
YBR159W	IFA38	-0.0394883	N/A	-0.531098	0.07	0.245805	0.07	yes	16	745	endoplasmic reticulum
YDL066W	IDP1	-0.405451	N/A	0.862032	0.19	-0.633742	0.19	yes	66	3140	cytoplasm
YPL117C	IDI1	-0.0908029	N/A	0.675126	0.31	-0.382964	0.31	yes	40	1610	cytoplasm
YOR136W	IDH2	0.703987	N/A	-0.324874	0.21	0.51443	0.21	yes	31	1273	cytoplasm
YNL037C	IDH1	0.654436	0.09	-0.0732172	N/A	0.363826	0.09	yes	83	5165	cytoplasm
YOR126C	IAH1	-0.261881	N/A	0.246226	0.33	-0.254053	0.33	yes	11	377	N/A
YIR037W	HYR1	-0.212568	N/A	0.780562	0.12	-0.496565	0.12	yes	39	1272	N/A
YEL034W	HYP2	-0.236164	N/A	-0.144476	0.08	-0.0458438	0.08	yes	61	2663	cytoplasm
YDR342C	HXT7	0.789938	0.57	-2.18952	N/A	1.48973	0.57	yes	10	812	membrane fraction
YDR345C	HXT3	-0.0247367	N/A	-0.363828	0.3	0.169546	0.3	yes	13	602	membrane fraction
YGL253W	HXK2	-0.00288828	N/A	0.0321008	0.14	-0.0174946	0.14	yes	228	10225	cytoplasm
YFR053C	HXK1	-0.479955	N/A	0.658774	0.14	-0.569364	0.14	yes	97	4369	cytoplasm
YOL012C	HTZ1	-0.104697	N/A	-0.403862	0.24	0.149583	0.24	yes	7	249	chromosome
YPR033C	HTS1	-0.556393	N/A	0.532291	0.11	-0.544342	0.11	yes	105	4526	cytoplasm
YBL002W	HTB2	-0.91866	0.11	0.279664	N/A	-0.599162	0.11	yes	10	452	chromosome
YBL003C	HTA2	-0.26708	N/A	0.211994	0.11	-0.239537	0.11	yes	22	754	chromosome
YPL240C	HSP82	-0.161653	N/A	0.20382	0.31	-0.182737	0.31	yes	67	3301	cytoplasm
YDR258C	HSP78	0.0271541	N/A	-0.0219919	0.19	0.024573	0.19	yes	91	3578	cytoplasm
YLR259C	HSP60	0.0731347	N/A	0.617833	0.13	-0.272349	0.13	yes	383	17262	cytoplasm
YDR171W	HSP42	-0.179515	N/A	1.15378	0.48	-0.666647	0.48	yes	56	2327	cytoplasm
YDR533C	HSP31	0.0440443	0.11	0.900472	N/A	-0.428214	0.11	yes	43	2331	N/A
YCR021C	HSP30	0.267835	0.06	0.495933	N/A	-0.114049	0.06	yes	4	236	membrane fraction
YBR072W	HSP26	0.0071955	N/A	0.38644	0.1	-0.189622	0.1	yes	79	3448	cytoplasm
YFL014W	HSP12	-0.436354	N/A	1.83913	0.28	-1.13774	0.28	yes	68	3563	cytoplasm
YLL026W	HSP104	-0.26708	N/A	0.321817	0.18	-0.294448	0.18	yes	336	14423	cytoplasm
YOR020C	HSP10	0.347099	N/A	-0.176127	0.13	0.261613	0.13	yes	31	1276	cytoplasm
YKL138C-A	HSK3	0.102994	0	0.201769	N/A	-0.0493877	0	yes	2	92	chromosome
YHL002W	HSE1	0.155749	N/A	-0.318974	0.06	0.237361	0.06	yes	3	89	cytoplasm
YMR186W	HSC82	-0.131313	N/A	0.569347	0.37	-0.35033	0.37	yes	777	36096	cytoplasm
YPL204W	HRR25	0.27858	N/A	-1.29561	0.1	0.787095	0.1	yes	6	308	cellular bud
YOL123W	HRP1	0.415759	N/A	0.254163	0.2	0.0807976	0.2	yes	19	977	cytoplasm
YOR267C	HRK1	-0.0394883	N/A	0.248214	0.2	-0.143851	0.2	yes	3	131	cytoplasm
YLR207W	HRD3	0.744161	N/A	-1.42272	0	1.08344	0	yes	4	125	cytoplasm
YDR399W	HPT1	-0.147202	N/A	-0.829347	0.18	0.341072	0.18	yes	14	557	cytoplasm
YEL066W	HPA3	0.422233	N/A	0.545288	0.04	-0.0615277	0.04	yes	5	142	cytoplasm
YER062C	HOR2	-0.808437	0.16	1.64752	N/A	-1.22798	0.16	yes	89	3440	cytoplasm
YJR139C	HOM6	0.0935602	N/A	-0.0388657	0.08	0.0662129	0.08	yes	108	4251	cytoplasm
YER052C	HOM3	-0.444184	N/A	-0.0633187	0.18	-0.190433	0.18	yes	13	668	cytoplasm
YDR158W	HOM2	-0.367732	N/A	0.187332	0.1	-0.277532	0.1	yes	57	2280	cytoplasm
YLR113W	HOG1	0.231432	N/A	-0.572617	0.08	0.402025	0.08	yes	5	259	cytoplasm
YDL125C	HNT1	0.0813396	N/A	0.207913	0.14	-0.0632866	0.14	yes	31	1353	cytoplasm
YDR174W	HMO1	0.356144	N/A	0.837146	0.34	-0.240501	0.34	yes	10	487	chromosome
YML075C	HMG1	0.15056	0.23	-0.379095	N/A	0.264827	0.23	yes	4	210	cytoplasm
YER057C	HMF1	-1.36959	N/A	2.00178	0.32	-1.68569	0.32	yes	20	1001	cytoplasm
YBR248C	HIS7	-0.486004	N/A	0.737327	0.27	-0.611665	0.27	yes	24	1055	N/A
YIL020C	HIS6	0.266637	0	0.36827	N/A	-0.0508167	0	yes	2	87	N/A
YIL116W	HIS5	-0.0306192	N/A	0.234236	0.18	-0.132428	0.18	yes	28	1080	N/A
YCL030C	HIS4	-0.562772	N/A	0.323704	0.22	-0.443238	0.22	yes	117	4929	N/A
YER055C	HIS1	-0.467932	N/A	-0.324874	0.22	-0.0715291	0.22	yes	20	804	N/A
YBR010W	HHT1	-0.75877	N/A	-0.504067	0.02	-0.127351	0.02	yes	9	236	chromosome
YBR009C	HHF1	-0.816037	N/A	-0.216693	0.1	-0.299672	0.1	yes	85	2989	chromosome
YGR187C	HGH1	0.575312	0.11	0.153779	N/A	0.210766	0.11	yes	7	288	cytoplasm
YMR110C	HFD1	0.237564	N/A	0.0458847	0.14	0.0958395	0.14	yes	15	547	cytoplasm
YOR278W	HEM4	0.596458	0.29	0.622439	N/A	-0.0129906	0.29	yes	6	498	N/A
YDL205C	HEM3	0.167358	N/A	0.0797788	0.17	0.0437896	0.17	yes	3	107	cytoplasm
YGL040C	HEM2	0.0313952	0.25	-0.767772	N/A	0.399583	0.25	yes	25	1546	cytoplasm
YOR176W	HEM15	-1.07704	0.06	1.24623	N/A	-1.16163	0.06	yes	9	379	cytoplasm
YER014W	HEM14	0.257011	0.1	-0.534512	N/A	0.395761	0.1	yes	7	286	cytoplasm
YDR044W	HEM13	0.147958	N/A	0.0481692	0.05	0.0498943	0.05	yes	12	477	cytoplasm
YDR047W	HEM12	0.192825	N/A	-0.154949	0.04	0.173887	0.04	yes	4	123	cytoplasm
YDR232W	HEM1	-0.00144342	N/A	-0.0195973	0.13	0.00907696	0.13	yes	3	94	cytoplasm
YBL032W	HEK2	-0.859876	N/A	0.011175	0	-0.435525	0	yes	10	233	chromosome
YDR458C	HEH2	0.230203	0	0.0158515	N/A	0.107176	0	yes	2	221	endomembrane system
YLR192C	HCR1	-0.265345	N/A	0.0886844	0.18	-0.177014	0.18	yes	23	802	cytoplasm
YNL281W	HCH1	0.442545	N/A	0.397233	0.12	0.022656	0.12	yes	39	2026	cytoplasm
YDL223C	HBT1	-0.231075	0.24	1.1633	N/A	-0.697185	0.24	yes	7	473	membrane fraction
YKR084C	HBS1	0.332278	N/A	-0.247183	0.11	0.289731	0.11	yes	6	212	cytoplasm
YEL056W	HAT2	0.324235	0.13	0.69713	N/A	-0.186448	0.13	yes	7	374	cytoplasm
YPL001W	HAT1	0.356144	N/A	-0.681964	0.09	0.519054	0.09	yes	6	257	cytoplasm
YMR290C	HAS1	1.02857	0.2	-0.517519	N/A	0.773044	0.2	yes	31	1594	endomembrane system
YJR069C	HAM1	-0.112475	N/A	0.222147	0.14	-0.167311	0.14	yes	24	976	cytoplasm
YDL234C	GYP7	1.02857	N/A	-1.10586	0.06	1.06722	0.06	yes	6	166	cytoplasm
YMR192W	GYL1	0.853597	N/A	0.193537	0	0.33003	0	yes	2	76	cellular bud
YIL041W	GVP36	-0.0439433	N/A	0.728807	0.29	-0.386375	0.29	yes	94	4398	cytoplasm
YIL155C	GUT2	0.396159	N/A	0.130251	0.13	0.132954	0.13	yes	22	820	cytoplasm
YGL245W	GUS1	0.199123	N/A	0.283547	0.18	-0.0422123	0.18	yes	148	6048	cytoplasm
YDR454C	GUK1	0.214125	N/A	0.106332	0.11	0.0538963	0.11	yes	40	1763	cytoplasm
YMR217W	GUA1	0.0524159	N/A	0.220122	0.18	-0.083853	0.18	yes	25	899	N/A
YIR038C	GTT1	-0.413115	N/A	0.847676	0.36	-0.630396	0.36	yes	35	1462	cytoplasm
YGL181W	GTS1	0.495695	0.07	-0.461196	N/A	0.478445	0.07	yes	3	97	cell cortex
YLR258W	GSY2	-0.0908029	0.16	-0.26977	N/A	0.0894833	0.16	yes	20	825	cytoplasm
YLR293C	GSP1	-0.0800879	0.18	-0.820983	N/A	0.370448	0.18	yes	17	591	cytoplasm
YOL049W	GSH2	0.0962619	N/A	-0.49406	0.15	0.295161	0.15	yes	9	512	N/A
YJL101C	GSH1	-0.272297	N/A	1.52657	0.32	-0.899432	0.32	yes	3	101	N/A
YML048W	GSF2	0.0922074	N/A	-0.397631	0.08	0.244919	0.08	yes	16	631	cytoplasm
YGR032W	GSC2	1.91456	N/A	-2.47425	0.02	2.19441	0.02	yes	8	366	cell cortex
YPL059W	GRX5	-0.0877334	N/A	0.721668	0.09	-0.404701	0.09	yes	7	315	cytoplasm
YDR098C	GRX3	-0.258425	N/A	-0.298509	0.22	0.0200422	0.22	yes	7	217	cytoplasm
YDR513W	GRX2	0.175045	N/A	0.856828	0.14	-0.340891	0.14	yes	44	1658	cytoplasm
YCL035C	GRX1	-0.14401	0.05	1.03095	N/A	-0.587478	0.05	yes	31	1678	cytoplasm
YBR121C	GRS1	-0.446148	N/A	0.415045	0.22	-0.430596	0.22	yes	127	5783	cytoplasm
YHR104W	GRE3	0.136191	N/A	0.16013	0.08	-0.0119694	0.08	yes	63	2588	cytoplasm
YOL151W	GRE2	-0.00723157	N/A	0.871093	0.28	-0.439162	0.28	yes	21	751	cytoplasm
YBR244W	GPX2	0.601221	N/A	-0.0100588	0.26	0.30564	0.26	yes	10	552	cytoplasm
YKR067W	GPT2	1.06764	0.13	-0.292716	N/A	0.680177	0.13	yes	9	760	cytoplasm
YDL021W	GPM2	0.265437	N/A	-0.123755	0.18	0.194596	0.18	yes	14	424	cytoplasm
YKL152C	GPM1	-0.351074	N/A	0.685436	0.21	-0.518255	0.21	yes	356	14533	cytoplasm
YDR434W	GPI17	0.077243	N/A	-0.403862	0.07	0.240553	0.07	yes	5	199	cytoplasm
YHR188C	GPI16	0.178874	N/A	-0.366868	0.08	0.272871	0.08	yes	8	276	cytoplasm
YPR160W	GPH1	-0.639355	0.07	0.714494	N/A	-0.676925	0.07	yes	51	2066	cytoplasm
YOL059W	GPD2	-0.349235	N/A	-0.0881934	0.07	-0.130521	0.07	yes	24	939	cytoplasm
YDL022W	GPD1	-0.875672	N/A	1.07866	0.27	-0.977167	0.27	yes	104	4304	cytoplasm
YER020W	GPA2	1.95791	N/A	-0.681964	0.06	1.31994	0.06	yes	7	312	membrane fraction
YHR005C	GPA1	1.15316	N/A	-0.527691	0.07	0.840424	0.07	yes	7	285	cytoplasm
YHL031C	GOS1	0.0881416	N/A	0.0730634	0.12	0.0075391	0.12	yes	6	419	membrane
YNL274C	GOR1	0.102994	0.1	0.522466	N/A	-0.209736	0.1	yes	16	874	cytoplasm
YHR183W	GND1	-0.351074	N/A	0.207913	0.12	-0.279494	0.12	yes	193	8203	cytoplasm
YFL017C	GNA1	-0.0101344	N/A	0.0321008	0.04	-0.0211176	0.04	yes	7	240	cytoplasm
YEL046C	GLY1	0.871844	N/A	-0.579655	0.24	0.725749	0.24	yes	7	254	cytoplasm
YDL171C	GLT1	-0.0291463	N/A	0.448292	0.47	-0.238719	0.47	yes	37	1372	mitochondrion
YPL091W	GLR1	0.317304	N/A	-0.126329	0.14	0.221816	0.14	yes	16	683	cytoplasm
YER122C	GLO3	0.877352	0.67	0.00883106	N/A	0.43426	0.67	yes	7	418	cytoplasm
YDR272W	GLO2	-0.013043	0.08	0.269909	N/A	-0.141476	0.08	yes	8	354	cytoplasm
YML004C	GLO1	0.0440443	N/A	0.00648331	0.13	0.0187805	0.13	yes	8	345	cytoplasm
YOR168W	GLN4	0.0908534	N/A	0.260088	0.22	-0.0846174	0.22	yes	43	1616	cytoplasm
YPR035W	GLN1	-1.074	N/A	0.95506	0.32	-1.01453	0.32	yes	47	1444	cytoplasm
YCL040W	GLK1	-0.321928	N/A	0.0344073	0.28	-0.178168	0.28	yes	140	5887	cytoplasm
YER107C	GLE2	0.41792	N/A	0.20382	0.26	0.10705	0.26	yes	9	310	endomembrane system
YER133W	GLC7	0.045443	N/A	-0.313097	0.22	0.17927	0.22	yes	41	1707	cellular bud
YEL011W	GLC3	-0.365871	N/A	0.205868	0.08	-0.28587	0.08	yes	7	247	cytoplasm
YDR152W	GIR2	0.349365	0.29	0.400813	N/A	-0.025724	0.29	yes	9	412	cytoplasm
YDR507C	GIN4	1.78199	0.22	-1.14187	N/A	1.46193	0.22	yes	13	489	cellular bud
YML094W	GIM5	-0.192645	N/A	0.187332	0.1	-0.189989	0.1	yes	6	242	cytoplasm
YNL153C	GIM3	-0.0159576	0.33	0.068569	N/A	-0.0422633	0.33	yes	4	256	cytoplasm
YDL198C	GGC1	-0.614845	N/A	-0.113504	0.05	-0.25067	0.05	yes	7	270	cytoplasm
YHR108W	GGA2	0.243669	0.26	-0.224944	N/A	0.234307	0.26	yes	52	2993	cytoplasm
YDR358W	GGA1	0.23634	0.22	-0.0291993	N/A	0.132769	0.22	yes	7	362	cytoplasm
YKL104C	GFA1	0.380729	0.24	-0.298509	N/A	0.339619	0.24	yes	43	2178	N/A
YOR164C	GET4	0.189034	N/A	0.256141	0.09	-0.0335536	0.09	yes	26	986	cytoplasm
YDL100C	GET3	0.219091	N/A	-0.376028	0.28	0.29756	0.28	yes	22	819	cytoplasm
YER083C	GET2	-0.0634092	N/A	0.226188	0.22	-0.144799	0.22	yes	7	335	cytoplasm
YGL020C	GET1	-0.21424	N/A	-0.720336	0.05	0.253048	0.05	yes	10	424	cytoplasm
YEL022W	GEA2	0.0114956	0.04	-0.44504	N/A	0.228268	0.04	yes	7	264	cytoplasm
YBR187W	GDT1	-0.39973	0.03	-0.659422	N/A	0.129846	0.03	yes	6	457	cytoplasm
YER136W	GDI1	0.141433	N/A	0.191472	0.36	-0.0250194	0.36	yes	40	1657	membrane fraction
YDL215C	GDH2	0.884403	N/A	-1.16285	0.14	1.02363	0.14	yes	9	319	mitochondrion
YOR375C	GDH1	-0.0232698	N/A	1.26009	0.27	-0.641679	0.27	yes	164	7935	cytoplasm
YPL110C	GDE1	-0.027675	0.12	-0.464449	N/A	0.218387	0.12	yes	18	1050	cytoplasm
YPR184W	GDB1	-0.15682	0.16	0.224169	N/A	-0.190494	0.16	yes	11	567	cytoplasm
YEL042W	GDA1	0.952334	0	-1.18952	N/A	1.07093	0	yes	1	67	Golgi apparatus
YOR120W	GCY1	0.750178	N/A	-0.590276	0.07	0.670227	0.07	yes	4	145	cytoplasm
YAL044C	GCV3	0.100305	N/A	1.01235	0.23	-0.45602	0.23	yes	36	2013	cytoplasm
YMR189W	GCV2	0.432959	N/A	0.172749	0.13	0.130105	0.13	yes	10	346	cytoplasm
YDR019C	GCV1	1.05242	0.64	0.123767	N/A	0.464325	0.64	yes	26	1035	cytoplasm
YDL226C	GCS1	0.539035	N/A	-0.0957402	0.29	0.317387	0.29	yes	14	624	cytoplasm
YKR026C	GCN3	0.577248	N/A	0.0640606	0.15	0.256593	0.15	yes	12	469	cytoplasm
YFR009W	GCN20	-0.199255	0.13	-0.170803	N/A	-0.0142261	0.13	yes	18	777	cytoplasm
YGL195W	GCN1	-0.514573	N/A	0.199716	0.11	-0.357144	0.11	yes	61	2412	cytoplasm
YDR211W	GCD6	-0.200913	N/A	0.011175	0.11	-0.106044	0.11	yes	4	159	cytoplasm
YGR083C	GCD2	0.180148	0.23	-0.0340244	N/A	0.107086	0.23	yes	6	224	cytoplasm
YER025W	GCD11	0.314986	N/A	-0.537935	0.15	0.426461	0.15	yes	30	1209	cytoplasm
YNL062C	GCD10	0.762987	0	-0.178796	N/A	0.470891	0	yes	6	218	cytoplasm
YOR260W	GCD1	0.585924	N/A	0.409724	0	0.0880998	0	yes	1	44	cytoplasm
YOL030W	GAS5	1.17313	N/A	-0.432244	0.14	0.802686	0.14	yes	23	1121	cell wall
YMR215W	GAS3	-0.265345	N/A	0.0458847	0.16	-0.155615	0.16	yes	22	933	cell wall
YMR307W	GAS1	-0.28279	N/A	0.310443	0.09	-0.296616	0.09	yes	27	1310	cell wall
YHR089C	GAR1	0.0908534	0	-0.339732	N/A	0.215293	0	yes	4	177	nucleolus
YMR250W	GAD1	-0.2567	0.07	-0.520902	N/A	0.132101	0.07	yes	18	749	cytoplasm
YLR088W	GAA1	0.292782	0.14	-0.289827	N/A	0.291305	0.14	yes	3	164	cytoplasm
YHR128W	FUR1	-0.0291463	N/A	0.271865	0.11	-0.150506	0.11	yes	37	1332	N/A
YAL022C	FUN26	0.178874	0.12	-0.527691	N/A	0.353283	0.12	yes	11	623	membrane
YAL035W	FUN12	0.0881416	N/A	0.567756	0.44	-0.239807	0.44	yes	56	2416	cytoplasm
YPL262W	FUM1	-0.00144342	N/A	0.694215	0.12	-0.347829	0.12	yes	38	1926	cytoplasm
YOR280C	FSH3	0.377401	N/A	0.362774	0.08	0.00731373	0.08	yes	7	283	N/A
YMR222C	FSH2	-0.0232698	N/A	0.197659	0.06	-0.110464	0.06	yes	4	122	cytoplasm
YOR271C	FSF1	-0.424688	N/A	0.388245	0	-0.406466	0	yes	4	115	mitochondrion
YFL022C	FRS2	-0.701342	N/A	0.631609	0.14	-0.666475	0.14	yes	57	2589	cytoplasm
YLR060W	FRS1	-0.0320936	N/A	0.370097	0.14	-0.201095	0.14	yes	43	1706	cytoplasm
YLL029W	FRA1	0.138814	N/A	-0.278332	0.1	0.208573	0.1	yes	8	274	cytoplasm
YLR449W	FPR4	0.766383	N/A	0.0367101	0.14	0.364837	0.14	yes	10	288	chromosome
YML074C	FPR3	0.404903	N/A	0.246226	0.19	0.0793387	0.19	yes	41	1522	nucleolus
YDR519W	FPR2	0.648926	N/A	-0.369915	0.19	0.50942	0.19	yes	10	347	cytoplasm
YNL135C	FPR1	-0.33825	N/A	0.683968	0.1	-0.511109	0.1	yes	34	1180	cytoplasm
YGR267C	FOL2	0.227741	0.19	-0.249987	N/A	0.238864	0.19	yes	5	145	cytoplasm
YMR020W	FMS1	0.853597	N/A	-1.50072	0.07	1.17716	0.07	yes	4	149	cytoplasm
YER004W	FMP52	0.674461	N/A	-0.292716	0.17	0.483588	0.17	yes	12	599	cytoplasm
YNL168C	FMP41	0.140124	N/A	-0.327834	0.07	0.233979	0.07	yes	13	440	mitochondrion
YPL222W	FMP40	-0.32916	0.09	0.492581	N/A	-0.41087	0.09	yes	5	186	mitochondrion
YER182W	FMP10	-0.164884	0	0.0909022	N/A	-0.127893	0	yes	2	115	mitochondrion
YDR236C	FMN1	-0.56918	N/A	0.325589	0.05	-0.447384	0.05	yes	9	302	cytoplasm
YLR342W	FKS1	0.149259	N/A	-0.391425	0.2	0.270342	0.2	yes	26	1287	cell cortex
YIL065C	FIS1	0.396159	0.06	0.110711	N/A	0.142724	0.06	yes	14	454	cytoplasm
YPR104C	FHL1	-0.395929	N/A	0.18318	0	-0.289554	0	yes	2	53	chromosome
YFL041W	FET5	0.121679	N/A	-0.728135	0.15	0.424907	0.15	yes	5	194	cytoplasm
YBR101C	FES1	0.200379	N/A	-0.0100588	0.05	0.105219	0.05	yes	3	123	cytoplasm
YPR062W	FCY1	-0.675765	N/A	0.422108	0.1	-0.548937	0.1	yes	8	236	cytoplasm
YKR016W	FCJ1	-0.424688	N/A	0.388245	0.12	-0.406466	0.12	yes	4	197	cytoplasm
YJL155C	FBP26	0.735522	0.45	-0.0856865	N/A	0.410604	0.45	yes	9	415	cytoplasm
YKL060C	FBA1	-0.632629	N/A	0.911807	0.18	-0.772218	0.18	yes	479	24396	cytoplasm
YBR041W	FAT1	0.175045	0.05	-0.728135	N/A	0.45159	0.05	yes	5	147	cytoplasm
YPL231W	FAS2	-0.891643	N/A	0.781935	0.19	-0.836789	0.19	yes	261	11287	cytoplasm
YKL182W	FAS1	-1.00578	N/A	0.920562	0.19	-0.963172	0.19	yes	275	11610	cytoplasm
YMR246W	FAA4	-0.567041	N/A	0.362774	0.25	-0.464907	0.25	yes	16	567	cytoplasm
YOR317W	FAA1	-0.0291463	0.19	0.340578	N/A	-0.184862	0.19	yes	54	2452	cytoplasm
YDR261C	EXG2	0.7433	N/A	-1.00295	0.01	0.873123	0.01	yes	3	151	cell wall
YLR300W	EXG1	0.197865	N/A	-0.825159	0.29	0.511512	0.29	yes	18	768	cell wall
YDR518W	EUG1	1.26063	N/A	0.138851	0.09	0.560888	0.09	yes	5	165	endoplasmic reticulum
YBR026C	ETR1	0.0440443	N/A	0.357257	0.4	-0.156606	0.4	yes	17	559	mitochondrion
YJR017C	ESS1	0.469886	N/A	0.673647	0.17	-0.10188	0.17	yes	13	599	nucleus
YAL042W	ERV46	0.46048	0.18	-0.192216	N/A	0.326348	0.18	yes	30	1785	cytoplasm
YML067C	ERV41	0.445727	0.37	-0.363828	N/A	0.404777	0.37	yes	2	67	cytoplasm
YGR284C	ERV29	0.348232	N/A	-1.06085	0.05	0.704544	0.05	yes	5	161	cytoplasm
YML012W	ERV25	-0.0380063	N/A	0.258116	0.08	-0.148061	0.08	yes	21	870	cytoplasm
YGL054C	ERV14	0.153157	0.08	-0.416408	N/A	0.284782	0.08	yes	6	347	cytoplasm
YGL002W	ERP6	1.0321	0	-0.413261	N/A	0.722681	0	yes	2	55	membrane
YAL007C	ERP2	-0.446148	N/A	-0.363828	0.1	-0.0411601	0.1	yes	4	194	cytoplasm
YAR002C-A	ERP1	-0.158429	N/A	0.0321008	0.2	-0.0952651	0.2	yes	16	770	cytoplasm
YML130C	ERO1	0.681674	N/A	-1.26126	0.06	0.971466	0.06	yes	7	206	endoplasmic reticulum
YFR041C	ERJ5	0.522056	N/A	-1.39763	0.08	0.959843	0.08	yes	6	184	endoplasmic reticulum
YHR190W	ERG9	-0.00144342	0.13	0.00413173	N/A	-0.00278757	0.13	yes	65	3126	cytoplasm
YMR220W	ERG8	0.590722	N/A	-1.15232	0	0.871523	0	yes	3	108	cytoplasm
YML008C	ERG6	0.344828	N/A	-0.376028	0.14	0.360428	0.14	yes	41	1722	cytoplasm
YLR100W	ERG27	0.168642	N/A	-0.693369	0.1	0.431006	0.1	yes	3	142	cytoplasm
YGL001C	ERG26	0.217851	0.49	-0.301415	N/A	0.259633	0.49	yes	24	1133	cytoplasm
YJL167W	ERG20	-0.309359	N/A	0.244234	0.21	-0.276797	0.21	yes	73	2960	cytoplasm
YMR202W	ERG2	0.637842	N/A	-0.933683	0.07	0.785763	0.07	yes	21	1151	endoplasmic reticulum
YML126C	ERG13	0.0299829	N/A	0.10194	0.08	-0.0359788	0.08	yes	58	2311	endoplasmic reticulum
YMR208W	ERG12	-0.0877334	0.16	-0.241591	N/A	0.0769288	0.16	yes	11	468	cytoplasm
YHR007C	ERG11	0.635058	N/A	-0.376028	0.08	0.505543	0.08	yes	5	156	endoplasmic reticulum
YPL028W	ERG10	0.423309	N/A	-0.565614	0.09	0.494461	0.09	yes	75	3592	cytoplasm
YMR049C	ERB1	1.03492	0.11	-0.841984	N/A	0.938452	0.11	yes	2	166	nucleolus
YJR125C	ENT3	-0.0634092	0.32	0.262058	N/A	-0.162734	0.32	yes	13	759	cell cortex
YLR206W	ENT2	0.22033	N/A	0.273819	0.45	-0.0267445	0.45	yes	6	247	cell cortex
YBR247C	ENP1	0.751035	N/A	-0.13667	0.16	0.443853	0.16	yes	8	379	cytoplasm
YHR174W	ENO2	-0.836501	N/A	0.788783	0.2	-0.812642	0.2	yes	1420	65096	cytoplasm
YGR254W	ENO1	-1.48197	N/A	1.39364	0.21	-1.43781	0.21	yes	132	5958	cytoplasm
YNL084C	END3	0.563646	0.08	0.0931166	N/A	0.235265	0.08	yes	2	182	cell cortex
YFL048C	EMP47	0.0745054	0.05	-0.812668	N/A	0.443587	0.05	yes	5	233	cytoplasm
YGL200C	EMP24	0.235114	N/A	0.0481692	0.22	0.0934726	0.22	yes	23	943	cytoplasm
YDR516C	EMI2	0.366252	N/A	-0.134078	0.25	0.250165	0.25	yes	45	1815	cytoplasm
YLR186W	EMG1	0.483364	N/A	-0.841984	0.1	0.662674	0.1	yes	6	249	cytoplasm
YJR088C	EMC2	0.240009	N/A	-0.743859	0.06	0.491934	0.06	yes	12	666	endoplasmic reticulum
YCL045C	EMC1	0.0100637	N/A	-0.307244	0.09	0.158654	0.09	yes	14	522	endoplasmic reticulum
YPL086C	ELP3	0.230203	0.22	0.220122	N/A	0.00504056	0.22	yes	28	1358	cytoplasm
YGR200C	ELP2	0.041243	0.23	-0.507419	N/A	0.274331	0.23	yes	11	563	cytoplasm
YBR177C	EHT1	-0.33825	0.16	0.715932	N/A	-0.527091	0.16	yes	49	2442	cytoplasm
YHR193C	EGD2	0.441483	N/A	0.55496	0.24	-0.0567383	0.24	yes	85	3661	cytoplasm
YPL037C	EGD1	-0.380822	N/A	0.754217	0.28	-0.567519	0.28	yes	16	898	cytoplasm
YOR133W	EFT1	-0.671164	N/A	0.625502	0.21	-0.648333	0.21	yes	471	20181	ribosome
YAL003W	EFB1	0.210389	N/A	0.273819	0.13	-0.0317151	0.13	yes	25	742	cytoplasm
YBL047C	EDE1	0.922198	N/A	0.504277	0.15	0.208961	0.15	yes	32	1409	cell cortex
YBR078W	ECM33	0.755315	N/A	-0.406989	0.22	0.581152	0.22	yes	24	894	cell wall
YHL030W	ECM29	1.36345	N/A	-0.45795	0.12	0.910701	0.12	yes	13	505	cytoplasm
YHR132C	ECM14	-0.118727	0.1	0.14953	N/A	-0.134128	0.1	yes	19	1160	cytoplasm
YKL172W	EBP2	0.925999	0.62	-0.121185	N/A	0.523592	0.62	yes	7	432	nucleolus
YHR068W	DYS1	-0.224317	N/A	0.458634	0.18	-0.341476	0.18	yes	52	2029	cytoplasm
YDR424C	DYN2	0.136191	N/A	-0.147087	0.08	0.141639	0.08	yes	10	397	cytoskeleton
YBR252W	DUT1	0.0786098	N/A	-0.504067	0.05	0.291339	0.05	yes	12	500	cytoplasm
YLR401C	DUS3	0.878137	0.25	0.128093	N/A	0.375022	0.25	yes	5	145	cytoplasm
YBR208C	DUR1,2	0.489543	N/A	0.0367101	0.17	0.226416	0.17	yes	32	1280	cytoplasm
YGL061C	DUO1	0.329985	N/A	0.068569	0	0.130708	0	yes	4	103	chromosome
YBR281C	DUG2	-0.148801	0	0.591446	N/A	-0.370123	0	yes	3	149	cytoplasm
YFR044C	DUG1	-0.00288828	N/A	0.474009	0.2	-0.238449	0.2	yes	128	5108	cytoplasm
YDL219W	DTD1	0.264236	N/A	-0.357766	0.02	0.311001	0.02	yes	6	206	cytoplasm
YGL043W	DST1	0.590722	0.74	0.189403	N/A	0.200659	0.74	yes	9	590	nucleus
YMR287C	DSS1	0.0976108	0.19	0.297058	N/A	-0.0997234	0.19	yes	11	462	cytoplasm
YMR276W	DSK2	0.421156	N/A	0.281607	0.04	0.0697745	0.04	yes	7	220	nucleus
YNR067C	DSE4	1.24184	N/A	-0.517519	0.06	0.87968	0.06	yes	5	403	cell wall
YAL026C	DRS2	0.71721	0.19	-0.281197	N/A	0.499204	0.19	yes	2	124	cytoplasm
YLL008W	DRS1	0.109695	N/A	-0.366868	0.06	0.238282	0.06	yes	3	157	nucleolus
YLL018C	DPS1	-0.166503	N/A	0.0975353	0.16	-0.132019	0.16	yes	84	3533	cytoplasm
YPR183W	DPM1	-0.202572	N/A	0.0228379	0.18	-0.112705	0.18	yes	28	903	cytoplasm
YDR294C	DPL1	-0.0394883	N/A	-0.213952	0.11	0.087232	0.11	yes	16	578	endoplasmic reticulum
YLR172C	DPH5	0.0676387	N/A	0.582016	0.29	-0.257189	0.29	yes	16	595	cytoplasm
YDR121W	DPB4	0.614474	N/A	0.50594	0.06	0.0542673	0.06	yes	9	440	chromosome
YDR141C	DOP1	-0.00144342	0.35	-0.313097	N/A	0.155827	0.35	yes	11	311	cytoplasm
YNL001W	DOM34	0.512985	N/A	-0.704865	0.02	0.608925	0.02	yes	5	139	cytoplasm
YHR043C	DOG2	-0.164884	N/A	0.0504502	0.1	-0.107667	0.1	yes	11	330	cytoplasm
YKL213C	DOA1	0.187768	N/A	-0.203043	0.06	0.195406	0.06	yes	8	322	cytoplasm
YLL001W	DNM1	0.755315	N/A	0.306631	0.14	0.224342	0.14	yes	15	544	cytoplasm
YEL071W	DLD3	1.06557	N/A	-0.960991	0.1	1.01328	0.1	yes	25	958	cytoplasm
YDL178W	DLD2	0.100305	N/A	0.106332	0.08	-0.00301367	0.08	yes	20	593	cytoplasm
YIR004W	DJP1	0.484396	N/A	0.0297907	0.19	0.227303	0.19	yes	7	295	cytoplasm
YOL021C	DIS3	0.0799754	0.17	-0.369915	N/A	0.224945	0.17	yes	14	891	cytoplasm
YLR129W	DIP2	1.2756	N/A	-0.583186	0.04	0.929395	0.04	yes	9	469	nucleolus
YLR348C	DIC1	0.835116	N/A	-0.771796	0.03	0.803456	0.03	yes	2	70	mitochondrial envelope
YDL160C	DHH1	-0.304006	N/A	-0.134078	0.08	-0.0849641	0.08	yes	18	581	cytoplasm
YDR051C	DET1	-0.0409718	N/A	-0.324874	0.13	0.141951	0.13	yes	7	276	cytoplasm
YFL001W	DEG1	0.967906	N/A	-1.01244	0.02	0.990172	0.02	yes	3	106	cytoplasm
YHR019C	DED81	-0.330973	N/A	0.269909	0.29	-0.300441	0.29	yes	54	2984	cytoplasm
YOR204W	DED1	0.206643	N/A	0.0864631	0.38	0.06009	0.38	yes	60	2444	cytoplasm
YMR173W	DDR48	-0.239566	N/A	1.05954	0.34	-0.649552	0.34	yes	30	1716	cytoplasm
YOR163W	DDP1	-0.343732	N/A	-0.170803	0.24	-0.0864647	0.24	yes	11	454	cytoplasm
YOR173W	DCS2	-0.305788	0.06	-0.13149	N/A	-0.0871491	0.06	yes	7	223	cytoplasm
YLR270W	DCS1	0.273814	0.37	0.17693	N/A	0.0484419	0.37	yes	30	1161	cytoplasm
YOL149W	DCP1	1.22774	N/A	-0.644587	0.02	0.936164	0.02	yes	2	162	cytoplasm
YLR276C	DBP9	0.559737	0.35	-0.697191	N/A	0.628464	0.35	yes	4	115	nucleolus
YOR046C	DBP5	-0.666576	N/A	-0.173462	0.13	-0.246557	0.13	yes	29	1224	cellular bud
YGL078C	DBP3	-0.0439433	N/A	-0.651985	0.04	0.304021	0.04	yes	2	115	nucleolus
YNL112W	DBP2	0.399445	N/A	-0.289827	0.19	0.344636	0.19	yes	13	600	cytoplasm
YDL031W	DBP10	-0.0619024	N/A	-1.0907	0.08	0.514401	0.08	yes	2	73	nucleolus
YML070W	DAK1	-1.2969	N/A	1.50428	0.36	-1.40059	0.36	yes	71	3227	cytoplasm
YOR065W	CYT1	-0.106249	0.19	0.920562	N/A	-0.513406	0.19	yes	19	1054	cytoplasm
YGR155W	CYS4	-0.422752	N/A	0.404384	0.16	-0.413568	0.16	yes	105	4619	cytoplasm
YAL012W	CYS3	-0.0969617	N/A	0.754217	0.28	-0.425589	0.28	yes	49	1975	cytoplasm
YJL005W	CYR1	0.16221	N/A	0.011175	0.26	0.0755175	0.26	yes	6	168	mitochondrion
YDR430C	CYM1	0.259423	0.01	-0.893668	N/A	0.576545	0.01	yes	6	267	cytoplasm
YBR112C	CYC8	0.00288251	N/A	-0.224944	0.19	0.113913	0.19	yes	18	803	nucleus
YJR048W	CYC1	0.0565835	N/A	0.166453	0.34	-0.0549349	0.34	yes	15	506	cytoplasm
YNL111C	CYB5	0.792439	0	-0.524293	N/A	0.658366	0	yes	1	66	cytoplasm
YOR042W	CUE5	-0.163268	N/A	0.546905	0.16	-0.355086	0.16	yes	18	579	cytoplasm
YGR088W	CTT1	-1.26534	N/A	2.20074	0.39	-1.73304	0.39	yes	17	677	cytoplasm
YOL145C	CTR9	-0.369595	0.43	-0.219438	N/A	-0.0750783	0.43	yes	6	302	nucleus
YCR054C	CTR86	0.00863031	N/A	-0.258432	0.26	0.133531	0.26	yes	3	112	cytoplasm
YPR135W	CTF4	-0.0573917	0.1	-0.0267928	N/A	-0.0152994	0.1	yes	5	246	chromosome
YLR380W	CSR1	0.23634	N/A	-0.0100588	0.04	0.123199	0.04	yes	4	154	cytoplasm
YGL238W	CSE1	0.119024	0.22	0.29321	N/A	-0.0870931	0.22	yes	19	790	endomembrane system
YHR146W	CRP1	0.045443	N/A	0.24224	0.21	-0.0983987	0.21	yes	28	1082	nucleus
YLR429W	CRN1	-0.229382	N/A	0.166453	0.23	-0.197918	0.23	yes	29	1092	cell cortex
YGR218W	CRM1	-0.444184	N/A	0.830525	0.29	-0.637354	0.29	yes	31	1163	chromosome
YNL130C	CPT1	0.175045	N/A	-0.63356	0	0.404303	0	yes	2	58	endoplasmic reticulum
YJL172W	CPS1	0.0299829	N/A	0.437875	0.11	-0.203946	0.11	yes	21	773	cytoplasm
YJR032W	CPR7	-0.0816138	N/A	0.0909022	0.12	-0.086258	0.12	yes	5	226	cytoplasm
YLR216C	CPR6	-0.0513992	N/A	0.121599	0.21	-0.0864991	0.21	yes	60	2405	cytoplasm
YDR304C	CPR5	-0.0513992	0.22	0.407947	N/A	-0.229673	0.22	yes	18	733	cytoplasm
YML078W	CPR3	-0.498179	N/A	0.919314	0.2	-0.708746	0.2	yes	29	1349	mitochondrion
YDR155C	CPR1	-0.166503	N/A	0.323704	0.32	-0.245104	0.32	yes	164	8048	chromosome
YJR109C	CPA2	-0.231075	0.22	0.932977	N/A	-0.582026	0.22	yes	64	2617	cytoplasm
YKL179C	COY1	-0.227692	N/A	0.495933	0.36	-0.361812	0.36	yes	7	289	cytoplasm
YDL067C	COX9	-0.865122	0.1	0.642234	N/A	-0.753678	0.1	yes	3	74	cytoplasm
YHR051W	COX6	-0.475936	N/A	1.25614	0.09	-0.866039	0.09	yes	11	321	cytoplasm
YGL187C	COX4	-0.272297	N/A	1.10194	0.15	-0.687119	0.15	yes	7	360	cytoplasm
YDR231C	COX20	-0.136062	N/A	-0.448257	0.12	0.156098	0.12	yes	5	269	cytoplasm
Q0250	COX2	-0.554273	N/A	0.605475	0.04	-0.579874	0.04	yes	3	151	cytoplasm
YML129C	COX14	-0.33825	N/A	0.855524	0.37	-0.596887	0.37	yes	7	379	cytoplasm
YOR316C	COT1	0.87342	N/A	0.145268	0	0.364076	0	yes	2	98	cytoplasm
YBL045C	COR1	-0.150401	N/A	0.443093	0.1	-0.296747	0.1	yes	28	1536	cytoplasm
YLR201C	COQ9	0.201634	N/A	-0.178796	0	0.190215	0	yes	3	69	cytoplasm
YGR255C	COQ6	0.0962619	0.08	0.50594	N/A	-0.204839	0.08	yes	7	267	cytoplasm
YML110C	COQ5	0.282143	0.11	0.373745	N/A	-0.0458009	0.11	yes	16	698	cytoplasm
YDL145C	COP1	0.0285692	0.18	0.110711	N/A	-0.0410708	0.18	yes	49	1758	cytoplasm
YML071C	COG8	0.227741	N/A	-0.165499	0	0.19662	0	yes	2	132	cytoplasm
YNL041C	COG6	0.459432	0.38	0.125931	N/A	0.16675	0.38	yes	4	219	cytoplasm
YPR105C	COG4	0.432959	N/A	0.189403	0.08	0.121778	0.08	yes	2	190	cytoplasm
YLL050C	COF1	0.1137	N/A	0.344301	0.1	-0.1153	0.1	yes	47	2849	cell cortex
YLR433C	CNA1	0.140124	0.24	0.467196	N/A	-0.163536	0.24	yes	23	1200	cytoplasm
YML057W	CMP2	0.0313952	0.04	-0.330799	N/A	0.181097	0.04	yes	14	790	cytoplasm
YOL016C	CMK2	-0.514573	N/A	0.530658	0.48	-0.522616	0.48	yes	15	482	cytoplasm
YMR012W	CLU1	0.164786	0.25	0.357257	N/A	-0.0962353	0.25	yes	54	2806	cytoplasm
YGR167W	CLC1	-0.37146	N/A	0.607026	0.09	-0.489243	0.09	yes	12	441	cytoplasm
YLR133W	CKI1	0.525067	N/A	-0.078192	0.05	0.301629	0.05	yes	7	213	cytoplasm
YGL019W	CKB1	0.27262	0.5	-0.184149	N/A	0.228385	0.5	yes	4	148	nucleolus
YOR061W	CKA2	0.498761	N/A	-0.266927	0.04	0.382844	0.04	yes	8	434	nucleolus
YIL035C	CKA1	0.381837	N/A	-0.988825	0.05	0.685331	0.05	yes	4	167	nucleolus
YNR001C	CIT1	0.275007	N/A	0.0158515	0.2	0.129578	0.2	yes	34	1216	mitochondrion
YJL158C	CIS3	-0.123434	N/A	-0.0100588	0.06	-0.0566876	0.06	yes	18	587	cell wall
YLR330W	CHS5	0.830255	N/A	0.342441	0.18	0.243907	0.18	yes	18	758	cytoplasm
YGR157W	CHO2	0.913799	0.33	-0.988825	N/A	0.951312	0.33	yes	8	422	endoplasmic reticulum
YGL206C	CHC1	-0.181149	0.11	0.151656	N/A	-0.166403	0.11	yes	131	7164	cytoplasm
YOR112W	CEX1	-0.628162	N/A	0.575696	0.09	-0.601929	0.09	yes	9	331	cytoplasm
YPL228W	CET1	-0.332789	0.07	0.138851	N/A	-0.23582	0.07	yes	4	178	nucleus
YER061C	CEM1	0.243669	0.24	0.377384	N/A	-0.0668573	0.24	yes	3	133	mitochondrion
YGL130W	CEG1	-0.388355	0	-0.144476	N/A	-0.12194	0	yes	2	57	nucleus
YBR029C	CDS1	0.366252	0.22	0.132406	N/A	0.116923	0.22	yes	15	698	endoplasmic reticulum
YLR245C	CDD1	0.27739	0.52	0.27577	N/A	0.000809887	0.52	yes	6	182	cytoplasm
YDL164C	CDC9	-0.107803	0.02	0.27577	N/A	-0.191787	0.02	yes	4	211	chromosome
YLR418C	CDC73	-0.158429	0.16	-0.79618	N/A	0.318875	0.16	yes	2	123	nucleus
YPL160W	CDC60	-0.496142	N/A	0.55817	0.22	-0.527156	0.22	yes	125	4896	cytoplasm
YGL190C	CDC55	0.317304	0.16	0.234236	N/A	0.0415338	0.16	yes	3	171	cellular bud
YDL132W	CDC53	0.0468403	N/A	-0.036443	0.14	0.0416416	0.14	yes	17	650	N/A
YDL126C	CDC48	0.54893	N/A	0.0820104	0.13	0.23346	0.13	yes	154	6351	cytoplasm
YLR229C	CDC42	0.219091	N/A	-0.205763	0.06	0.212427	0.06	yes	8	244	cellular bud
YCR093W	CDC39	0.16092	0.1	-0.160215	N/A	0.160567	0.1	yes	8	396	cytoplasm
YDR168W	CDC37	0.197865	N/A	0.349868	0.34	-0.0760013	0.34	yes	19	809	cytoplasm
YDR054C	CDC34	0.897628	N/A	-0.419561	0.02	0.658594	0.02	yes	6	285	cytoplasm
YOL139C	CDC33	0.169925	N/A	0.370097	0.08	-0.100086	0.08	yes	47	1777	cytoplasm
YLR314C	CDC3	0.414677	N/A	0.059538	0.25	0.177569	0.25	yes	18	1166	cell cortex
YBR160W	CDC28	0.824564	N/A	-0.461196	0.05	0.64288	0.05	yes	17	545	cellular bud
YLR310C	CDC25	0.534062	N/A	-1.09574	0.36	0.814901	0.36	yes	7	176	cytoplasm
YAL038W	CDC19	-0.637109	N/A	0.451748	0.28	-0.544428	0.28	yes	712	28901	cytoplasm
YHR107C	CDC12	0.722466	N/A	-0.920221	0.07	0.821344	0.07	yes	20	883	cell cortex
YJR076C	CDC11	0.31034	N/A	-0.354745	0.12	0.332542	0.12	yes	11	491	cell cortex
YCR002C	CDC10	0.695994	N/A	-0.416408	0.08	0.556201	0.08	yes	10	469	cell cortex
YDR182W	CDC1	0.305679	N/A	-0.783936	0.17	0.544808	0.17	yes	2	75	endoplasmic reticulum
YJL008C	CCT8	0.380729	N/A	-0.572617	0.07	0.476673	0.07	yes	26	1169	cytoplasm
YJL111W	CCT7	0.199123	N/A	-0.113504	0.26	0.156314	0.26	yes	21	850	cytoplasm
YDR188W	CCT6	0.566572	N/A	-0.394525	0.1	0.480548	0.1	yes	9	342	cytoplasm
YJR064W	CCT5	1.04194	0.15	-0.618987	N/A	0.830465	0.15	yes	4	274	cytoplasm
YDL143W	CCT4	0.551885	N/A	-0.160215	0.1	0.35605	0.1	yes	34	1606	cytoplasm
YJL014W	CCT3	0.368489	N/A	-0.562125	0.05	0.465307	0.05	yes	30	1183	cytoplasm
YIL142W	CCT2	0.374066	0.24	-0.35173	N/A	0.362898	0.24	yes	19	1139	cytoplasm
YMR038C	CCS1	0.380729	N/A	0.393645	0.13	-0.0064576	0.13	yes	7	319	cytoplasm
YAL021C	CCR4	-0.0424568	N/A	-0.298509	0.13	0.128026	0.13	yes	5	198	cytoplasm
YKR066C	CCP1	0.0328061	N/A	0.941605	0.2	-0.4544	0.2	yes	56	2311	cytoplasm
YIL043C	CBR1	0.0607392	N/A	0.17693	0.19	-0.0580956	0.19	yes	45	1598	cytoplasm
YLR175W	CBF5	-0.077041	N/A	-0.467709	0.13	0.195334	0.13	yes	18	668	nucleolus
YGR140W	CBF2	0.90766	N/A	0.0527275	0	0.427466	0	yes	2	64	chromosome
YJR060W	CBF1	0.776525	N/A	0.574111	0.24	0.101207	0.24	yes	14	825	chromosome
YLR438W	CAR2	-0.367732	N/A	0.338713	0.12	-0.353222	0.12	yes	49	2403	cytoplasm
YPL111W	CAR1	0.0579701	0.13	0.538804	N/A	-0.240417	0.13	yes	71	4827	cytoplasm
YIL034C	CAP2	-0.137648	0.23	-0.105864	N/A	-0.0158917	0.23	yes	19	902	cell cortex
YKL007W	CAP1	0.045443	0.07	-0.0195973	N/A	0.0325202	0.07	yes	7	299	cell cortex
YPL048W	CAM1	-0.0262051	N/A	0.068569	0.15	-0.047387	0.15	yes	71	2686	nucleus
YER048C	CAJ1	0.573375	N/A	0.605475	0.13	-0.0160504	0.13	yes	21	1140	nucleus
YFL028C	CAF16	0.125651	0.07	-0.286945	N/A	0.206298	0.07	yes	8	309	cytoplasm
YGR277C	CAB4	0.324235	N/A	-0.385247	0.12	0.354741	0.12	yes	8	323	cytoplasm
YKL088W	CAB3	0.83996	0	0.420345	N/A	0.209807	0	yes	1	100	cytoplasm
YIL083C	CAB2	-0.158429	N/A	-0.924695	0.02	0.383133	0.02	yes	4	115	cytoplasm
YHR114W	BZZ1	-0.599462	0.18	0.724528	N/A	-0.661995	0.18	yes	8	265	cell cortex
YER159C	BUR6	-0.254978	0	0.252183	N/A	-0.25358	0	yes	2	63	nucleus
YDL099W	BUG1	0.813935	N/A	0.0413047	0.08	0.386315	0.08	yes	6	314	cytoplasm
YLR319C	BUD6	0.276199	0.21	0.20382	N/A	0.0361894	0.21	yes	3	117	cell cortex
YFL023W	BUD27	-1.12973	N/A	0.783307	0	-0.956521	0	yes	2	53	cytoplasm
YOL077C	BRX1	0.526069	N/A	-0.397631	0.03	0.46185	0.03	yes	4	123	nucleolus
YER172C	BRR2	0.14274	0	0.011175	N/A	0.0657826	0	yes	3	146	nucleus
YPL084W	BRO1	-0.0923402	N/A	0.168555	0.32	-0.130447	0.32	yes	6	221	cytoplasm
YNR051C	BRE5	1.01935	N/A	0.00177631	0.17	0.508785	0.17	yes	9	280	cytoplasm
YNL166C	BNI5	0.440421	N/A	-0.388333	0.11	0.414377	0.11	yes	5	232	cell cortex
YFR047C	BNA6	0.132248	N/A	-0.382167	0.04	0.257208	0.04	yes	12	433	cytoplasm
YLR231C	BNA5	0.511974	N/A	-0.208488	0.3	0.360231	0.3	yes	13	467	cytoplasm
YBL098W	BNA4	0.511974	N/A	-0.889289	0.13	0.700632	0.13	yes	4	164	cytoplasm
YJL060W	BNA3	-0.236164	N/A	0.327471	0.1	-0.281817	0.1	yes	11	397	cytoplasm
YJR078W	BNA2	2.3297	N/A	-2.08569	0.06	2.20769	0.06	yes	4	218	cytoplasm
YJR025C	BNA1	0.235114	N/A	-0.583186	0.05	0.40915	0.05	yes	8	318	cytoplasm
YDR099W	BMH2	0.0731347	N/A	0.191472	0.12	-0.0591685	0.12	yes	40	2004	membrane fraction
YER177W	BMH1	-0.15682	N/A	0.10194	0.12	-0.12938	0.12	yes	261	11504	membrane fraction
YGR282C	BGL2	0.539035	N/A	-0.036443	0.06	0.287739	0.06	yes	140	6605	cell wall
YDR299W	BFR2	0.686164	0.19	0.125931	N/A	0.280116	0.19	yes	5	223	nucleolus
YOR198C	BFR1	0.0989585	N/A	0.400813	0.16	-0.150927	0.16	yes	118	5125	endomembrane system
YKR068C	BET3	0.361768	0	0.104138	N/A	0.128815	0	yes	2	130	cytoplasm
YER155C	BEM2	0.0854247	N/A	0.209955	0.18	-0.0622651	0.18	yes	6	301	cell cortex
YAL060W	BDH1	0.206643	0.16	0.0251592	N/A	0.090742	0.16	yes	7	394	cytoplasm
YLR399C	BDF1	-0.318326	0.08	0.90552	N/A	-0.611923	0.08	yes	10	379	chromosome
YIL033C	BCY1	0.304511	N/A	0.0367101	0.12	0.1339	0.12	yes	6	207	cytoplasm
YDR361C	BCP1	0.231432	N/A	-0.464449	0	0.347941	0	yes	2	59	cytoplasm
YMR237W	BCH1	0.840765	N/A	-0.422722	0	0.631743	0	yes	5	140	cytoplasm
YJL020C	BBC1	0.249749	N/A	1.07643	0.42	-0.413338	0.42	yes	38	1405	cell cortex
YJR148W	BAT2	0.359521	0.48	0.0931166	N/A	0.133202	0.48	yes	10	544	cytoplasm
YHR208W	BAT1	-0.246395	N/A	1.00413	0.2	-0.625264	0.2	yes	54	2266	cytoplasm
YIL124W	AYR1	-0.0439433	0.13	-0.13149	N/A	0.0437734	0.13	yes	30	1744	cytoplasm
YKL016C	ATP7	-0.275786	0.25	0.660268	N/A	-0.468027	0.25	yes	7	338	cytoplasm
YDR298C	ATP5	-0.415037	N/A	0.894136	0.12	-0.654587	0.12	yes	30	1232	cytoplasm
YPL078C	ATP4	0.0384362	N/A	0.657278	0.41	-0.309421	0.41	yes	13	700	cytoplasm
YBR039W	ATP3	-0.281036	0.09	0.89794	N/A	-0.589488	0.09	yes	55	3026	cytoplasm
YJR121W	ATP2	-0.222633	N/A	0.657278	0.13	-0.439955	0.13	yes	176	7678	cytoplasm
YML081C-A	ATP18	-0.788365	0	0.538804	N/A	-0.663585	0	yes	1	36	cytoplasm
YDR377W	ATP17	-0.717857	N/A	-0.0195973	0.11	-0.34913	0.11	yes	3	88	cytoplasm
YPL271W	ATP15	-1.191	0	0.494258	N/A	-0.842628	0	yes	15	567	cytoplasm
YNL315C	ATP11	0.319618	N/A	-0.236021	0.13	0.277819	0.13	yes	4	178	cytoplasm
YBL099W	ATP1	-0.0908029	N/A	0.151656	0.16	-0.12123	0.16	yes	142	5569	cytoplasm
YHR171W	ATG7	0.313826	0.08	-0.81682	N/A	0.565323	0.08	yes	8	328	cytoplasm
YJL178C	ATG27	0.403813	N/A	0.318036	0.04	0.0428887	0.04	yes	6	288	cytoplasm
YBL069W	AST1	-0.215915	N/A	-0.26977	0	0.0269274	0	yes	4	148	membrane
YDR321W	ASP1	-0.446148	N/A	0.399024	0.2	-0.422586	0.2	yes	5	149	cytoplasm
YGR124W	ASN2	0.133564	N/A	-0.13667	0.15	0.135117	0.15	yes	49	1771	cytoplasm
YPR145W	ASN1	0.134878	0.24	0.256141	N/A	-0.0606315	0.24	yes	39	1470	cytoplasm
YIL130W	ASG1	0.0976108	N/A	0.611667	0	-0.257028	0	yes	1	45	nucleus
YJL115W	ASF1	0.381837	N/A	0.0864631	0.11	0.147687	0.11	yes	13	567	nucleus
YMR116C	ASC1	-0.473931	0.12	0.0297907	N/A	-0.251861	0.12	yes	116	5883	cytoplasm
YDR101C	ARX1	0.0635029	N/A	-0.036443	0.28	0.049973	0.28	yes	13	644	cytoplasm
YPR034W	ARP7	-0.327348	N/A	-0.292716	0.06	-0.0173164	0.06	yes	5	214	nucleus
YJL081C	ARP4	0.43082	N/A	-0.435433	0.04	0.433127	0.04	yes	7	305	chromosome
YJR065C	ARP3	0.0813396	N/A	0.0550012	0.19	0.0131692	0.19	yes	28	1149	cytoskeleton
YDL029W	ARP2	-0.14401	0.11	0.145268	N/A	-0.144639	0.11	yes	27	1318	cytoskeleton
YGL202W	ARO8	-0.42082	N/A	1.40528	0.26	-0.913048	0.26	yes	145	6636	cytoplasm
YPR060C	ARO7	-1.07097	N/A	0.0775438	0.06	-0.574255	0.06	yes	13	477	cytoplasm
YBR249C	ARO4	-0.0439433	N/A	-0.286945	0.16	0.121501	0.16	yes	38	1879	cytoplasm
YDR035W	ARO3	-0.0800879	N/A	0.430889	0.11	-0.255488	0.11	yes	34	1362	cytoplasm
YGL148W	ARO2	0.115033	N/A	-0.0881934	0.19	0.101613	0.19	yes	11	400	cytoplasm
YDR127W	ARO1	-0.883635	N/A	0.451748	0.16	-0.667691	0.16	yes	26	934	cytoplasm
YBR164C	ARL1	0.182692	0	-0.615367	N/A	0.399029	0	yes	4	113	Golgi apparatus
YDR376W	ARH1	0.163499	N/A	-0.128907	0.04	0.146203	0.04	yes	9	290	cytoplasm
YMR062C	ARG7	-0.182786	N/A	0.384633	0.14	-0.28371	0.14	yes	26	1137	cytoplasm
YHR018C	ARG4	-0.0619024	N/A	-0.083184	0.1	0.0106408	0.1	yes	41	1664	cytoplasm
YOL058W	ARG1	-0.687335	0.12	0.1811	N/A	-0.434217	0.12	yes	17	688	cytoplasm
YDL137W	ARF2	-0.0159576	N/A	-0.435433	0.1	0.209738	0.1	yes	40	1745	cytoplasm
YHR013C	ARD1	0.0989585	N/A	-0.0957402	0.1	0.0973493	0.1	yes	8	379	cytoplasm
YBR234C	ARC40	0.104337	N/A	-0.0682595	0.26	0.0862981	0.26	yes	7	257	cytoskeleton
YNR035C	ARC35	0.273814	0.09	-0.448257	N/A	0.361035	0.09	yes	46	3068	cytoplasm
YKL013C	ARC19	0.196607	N/A	0.295135	0.23	-0.0492641	0.23	yes	12	453	cytoskeleton
YLR370C	ARC18	-0.0174171	N/A	0.170653	0.06	-0.0940351	0.06	yes	19	693	cytoskeleton
YIL062C	ARC15	0.0676387	0.17	0.564567	N/A	-0.248464	0.17	yes	6	307	cytoplasm
YGL105W	ARC1	0.123004	N/A	0.334976	0.25	-0.105986	0.25	yes	62	2718	cytoplasm
YER036C	ARB1	0.651683	N/A	0.199716	0.13	0.225984	0.13	yes	42	1964	cytoplasm
YBR149W	ARA1	0.158337	N/A	0.548519	0.32	-0.195091	0.32	yes	48	1916	cytoplasm
YML022W	APT1	-0.606035	N/A	-0.0583948	0.06	-0.27382	0.06	yes	13	506	cytoplasm
YKL114C	APN1	0.951588	N/A	-0.670649	0.01	0.811118	0.01	yes	4	152	mitochondrion
YPL195W	APL5	-0.0335695	N/A	-0.345718	0.1	0.156074	0.1	yes	4	165	cytoplasm
YPR029C	APL4	0.0143553	0	-0.29561	N/A	0.154982	0	yes	6	216	cytoplasm
YBR286W	APE3	-0.21927	N/A	0.714494	0.26	-0.466882	0.26	yes	40	2123	cytoplasm
YKL157W	APE2	-0.407364	N/A	0.566162	0.11	-0.486763	0.11	yes	92	3851	extracellular region
YBR151W	APD1	0.392867	0.17	0.0367101	N/A	0.178078	0.17	yes	25	1099	cytoplasm
YCL050C	APA1	0.27858	N/A	0.721668	0.3	-0.221544	0.3	yes	26	1003	cytoplasm
YEL036C	ANP1	0.543001	0.06	-0.379095	N/A	0.461048	0.06	yes	12	672	cytoplasm
YGL156W	AMS1	0.0299829	0.11	-0.788006	N/A	0.408994	0.11	yes	30	1180	cytoplasm
YML035C	AMD1	0.390668	N/A	0.0640606	0.12	0.163304	0.12	yes	6	232	cytoplasm
YLR089C	ALT1	-0.0709665	N/A	0.872383	0.27	-0.471675	0.27	yes	16	517	mitochondrion
YML086C	ALO1	0.244887	0.1	0.0730634	N/A	0.0859118	0.1	yes	60	2817	cytoplasm
YNL219C	ALG9	0.212881	0.13	-0.372968	N/A	0.292925	0.13	yes	4	150	endoplasmic reticulum
YGL065C	ALG2	0.109695	0	-1.4612	N/A	0.785445	0	yes	3	82	endoplasmic reticulum
YGL047W	ALG13	0.39835	N/A	-1.12119	0	0.759768	0	yes	1	44	cytoplasm
YNR030W	ALG12	-0.296899	N/A	0.314244	0	-0.305572	0	yes	4	141	endoplasmic reticulum
YBR110W	ALG1	-0.434403	N/A	-0.0982646	0	-0.168069	0	yes	2	87	endoplasmic reticulum
YOR175C	ALE1	0.138814	0.2	-0.929182	N/A	0.533998	0.2	yes	5	191	endoplasmic reticulum
YER073W	ALD5	-0.614845	0.23	-0.152324	N/A	-0.231261	0.23	yes	8	417	mitochondrion
YOR374W	ALD4	0.21661	N/A	0.306631	0.15	-0.0450104	0.15	yes	100	4377	cytoplasm
YMR169C	ALD3	-0.610433	N/A	0.801026	0.14	-0.70573	0.14	yes	13	600	cytoplasm
YMR170C	ALD2	-0.946194	N/A	0.731652	0.19	-0.838923	0.19	yes	6	165	cytoplasm
YOR335C	ALA1	-0.655172	N/A	0.495933	0.14	-0.575552	0.14	yes	87	3375	cytoplasm
YDR264C	AKR1	0.289244	0.48	-0.85047	N/A	0.569857	0.48	yes	4	157	membrane
YBR059C	AKL1	0.418999	0	0.397233	N/A	0.010883	0	yes	2	81	cellular bud
YMR092C	AIP1	-0.263612	0.09	-0.0633187	N/A	-0.100146	0.09	yes	34	1727	cell cortex
YER080W	AIM9	-0.120294	N/A	0.264025	0.09	-0.192159	0.09	yes	15	553	mitochondrion
YDL237W	AIM6	-0.524915	N/A	0.582016	0.18	-0.553466	0.18	yes	10	375	N/A
YHR199C	AIM46	-0.494109	N/A	0.453472	0.05	-0.473791	0.05	yes	4	217	mitochondrion
YPR004C	AIM45	0.707525	N/A	-0.227706	0.09	0.467615	0.09	yes	9	359	mitochondrion
YOR215C	AIM41	-0.0800879	N/A	1.36186	0.2	-0.720972	0.2	yes	8	440	mitochondrion
YOL053W	AIM39	-0.72977	N/A	-0.413261	0.07	-0.158254	0.07	yes	3	141	N/A
YML030W	AIM31	0.337996	0.07	-0.429063	N/A	0.38353	0.07	yes	23	941	mitochondrion
YKR074W	AIM29	-0.0101344	N/A	-0.0856865	0.05	0.0377761	0.05	yes	11	415	cytoplasm
YIR003W	AIM21	0.732052	N/A	0.140993	0.23	0.295529	0.23	yes	2	69	cytoskeleton
YAL049C	AIM2	-1.04692	N/A	1.77781	0.3	-1.41237	0.3	yes	6	164	cytoplasm
YHR198C	AIM18	0.153157	N/A	-0.205763	0.01	0.17946	0.01	yes	4	150	mitochondrion
YHL021C	AIM17	0.171207	N/A	-0.678183	0.05	0.424695	0.05	yes	14	657	mitochondrion
YLR109W	AHP1	-0.123434	N/A	0.500945	0.16	-0.312189	0.16	yes	155	6777	cytoplasm
YDR214W	AHA1	0.577248	N/A	-0.763758	0.1	0.670503	0.1	yes	34	1398	cytoplasm
YIL044C	AGE2	0.00863031	N/A	-0.467709	0.06	0.23817	0.06	yes	5	171	cytoplasm
YER017C	AFG3	0.155749	N/A	-0.281197	0.18	0.218473	0.18	yes	6	196	cytoplasm
YCR011C	ADP1	0.107018	N/A	-1.10586	0	0.606441	0	yes	3	134	cytoplasm
YJR105W	ADO1	-0.181149	N/A	0.731652	0.29	-0.456401	0.29	yes	122	6245	cytoplasm
YDR226W	ADK1	-0.630394	N/A	0.973207	0.14	-0.801801	0.14	yes	94	3671	cytoplasm
YMR318C	ADH6	-0.341903	N/A	-0.0029461	0.13	-0.169478	0.13	yes	48	1888	N/A
YMR083W	ADH3	0.178874	N/A	-0.911316	0.06	0.545095	0.06	yes	47	1711	cytoplasm
YOL086C	ADH1	-0.818579	N/A	0.4026	0.12	-0.61059	0.12	yes	611	25092	cytoplasm
YGR061C	ADE6	-0.26708	0.17	0.434386	N/A	-0.350733	0.17	yes	80	5079	cytoplasm
YGL234W	ADE5,7	-0.0101344	N/A	0.068569	0.22	-0.0393517	0.22	yes	79	3358	cytoplasm
YMR300C	ADE4	-0.0649175	N/A	-0.49074	0.09	0.212911	0.09	yes	30	1262	cytoplasm
YGR204W	ADE3	-0.244685	0.11	0.399024	N/A	-0.321855	0.11	yes	67	3346	cytoplasm
YOR128C	ADE2	-0.367732	N/A	0.279664	0.36	-0.323698	0.36	yes	21	778	cytoplasm
YMR120C	ADE17	-0.153607	0.06	0.172749	N/A	-0.163178	0.06	yes	105	5435	cytoplasm
YLR028C	ADE16	-0.0101344	N/A	0.0663166	0.47	-0.0382255	0.47	yes	27	1077	cytoplasm
YLR359W	ADE13	-0.147202	N/A	-0.203043	0.17	0.0279207	0.17	yes	52	1945	N/A
YNL220W	ADE12	-0.109359	N/A	0.264025	0.16	-0.186692	0.16	yes	40	1799	cytoplasm
YAR015W	ADE1	-0.0846703	N/A	-0.157579	0.19	0.0364546	0.19	yes	53	2065	cytoplasm
YFL039C	ACT1	-0.132894	N/A	0.162241	0.17	-0.147568	0.17	yes	238	10374	cell cortex
YLR153C	ACS2	0.42975	N/A	0.117254	0.21	0.156248	0.21	yes	49	2094	cytoplasm
YJL200C	ACO2	0.209141	0.25	0.627032	N/A	-0.208945	0.25	yes	41	2044	mitochondrion
YLR304C	ACO1	0.517024	N/A	0.360937	0.22	0.0780432	0.22	yes	80	2961	cytoplasm
YBL015W	ACH1	0.185232	0.19	-0.388333	N/A	0.286783	0.19	yes	67	2657	cytoplasm
YLR144C	ACF2	0.470927	0.39	-0.394525	N/A	0.432726	0.39	yes	6	260	N/A
YNR016C	ACC1	-0.422752	N/A	0.289353	0.15	-0.356053	0.15	yes	122	4839	cytoplasm
YGR037C	ACB1	0.116365	N/A	0.594575	0.15	-0.239105	0.15	yes	17	685	cytoplasm
YOR239W	ABP140	-0.129734	N/A	0.302809	0.23	-0.216272	0.23	yes	8	455	cytoskeleton
YMR072W	ABF2	-0.132894	N/A	0.407947	0.21	-0.27042	0.21	yes	24	889	chromosome
YBR236C	ABD1	-0.422752	0.07	0.170653	N/A	-0.296703	0.07	yes	3	120	nucleus
YLR027C	AAT2	0.169925	N/A	-0.0932202	0.24	0.131573	0.24	yes	42	1638	cytoplasm
YKL106W	AAT1	0.323082	0.01	0.0367101	N/A	0.143186	0.01	yes	5	222	mitochondrion
YHR047C	AAP1	0.0313952	0.1	0.289353	N/A	-0.128979	0.1	yes	38	2374	cytoplasm
YGR210C		-1.074	N/A	0.0181841	0.06	-0.546092	0.06	yes	12	466	cytoplasm
YHR112C		-1.0499	N/A	0.631609	0.33	-0.840757	0.33	yes	14	591	cytoplasm
YPR127W		-0.785875	N/A	1.44829	0.19	-1.11708	0.19	yes	15	606	cytoplasm
YHR009C		-0.78339	N/A	0.614753	0.24	-0.699072	0.24	yes	12	616	cytoplasm
YDL124W		-0.717857	N/A	0.0181841	0.1	-0.36802	0.1	yes	88	4014	cytoplasm
YLR118C		-0.696658	N/A	0.0297907	0.06	-0.363224	0.06	yes	7	333	cytoplasm
YKL215C		-0.586406	N/A	0.784678	0.28	-0.685542	0.28	yes	9	354	cytoplasm
YJL055W		-0.560643	N/A	0.4026	0.11	-0.481621	0.11	yes	25	1000	cytoplasm
YNL200C		-0.535332	N/A	1.03671	0.15	-0.786021	0.15	yes	8	323	cytoplasm
YJL068C		-0.533242	N/A	0.390047	0.12	-0.461645	0.12	yes	13	510	cytoplasm
YBL036C		-0.512514	N/A	0.36644	0.37	-0.439477	0.37	yes	19	782	N/A
YPR089W		-0.473931	0.25	0.916816	N/A	-0.695374	0.25	yes	18	1017	N/A
YJR096W		-0.373327	N/A	0.340578	0.31	-0.356953	0.31	yes	16	674	cytoplasm
YPL225W		-0.37146	N/A	0.262058	0.1	-0.316759	0.1	yes	33	1332	cytoplasm
YKR011C		-0.367732	0.06	-0.759757	N/A	0.196012	0.06	yes	15	477	nucleus
YOL057W		-0.340075	0.07	-0.165499	N/A	-0.0872882	0.07	yes	4	190	cytoplasm
YDR341C		-0.340075	0.11	0.170653	N/A	-0.255364	0.11	yes	69	2971	cytoplasm
YGL242C		-0.33825	N/A	0.575696	0.41	-0.456973	0.41	yes	14	617	N/A
YNL115C		-0.330973	N/A	0.119428	0.4	-0.225201	0.4	yes	13	604	cytoplasm
YLR179C		-0.32916	N/A	0.702941	0.11	-0.51605	0.11	yes	31	1232	cytoplasm
YPR098C		-0.327348	N/A	-0.275472	0.13	-0.0259382	0.13	yes	3	92	cytoplasm
YMR315W		-0.321928	N/A	0.27577	0.41	-0.298849	0.41	yes	30	1479	cytoplasm
YGR205W		-0.314733	N/A	0.48754	0.09	-0.401136	0.09	yes	9	298	cytoplasm
YER134C		-0.286304	0.23	0.798314	N/A	-0.542309	0.23	yes	5	282	cytoplasm
YMR074C		-0.28279	N/A	1.35264	0.21	-0.817716	0.21	yes	25	994	cytoplasm
YBR056W		-0.274041	N/A	0.258116	0.27	-0.266078	0.27	yes	33	1288	cytoplasm
YNL010W		-0.274041	N/A	0.312345	0.08	-0.293193	0.08	yes	43	1454	cytoplasm
YBR053C		-0.272297	N/A	0.444828	0.1	-0.358563	0.1	yes	21	1003	N/A
YML079W		-0.258425	N/A	0.562971	0.43	-0.410698	0.43	yes	15	764	cytoplasm
YBR139W		-0.251539	0	0.390047	N/A	-0.320793	0	yes	2	67	cytoplasm
YKL023W		-0.249822	N/A	0.0753053	0.05	-0.162564	0.05	yes	3	107	cytoplasm
YNL208W		-0.231075	N/A	0.10194	0.23	-0.166508	0.23	yes	22	1316	mitochondrion
YEL047C		-0.222633	N/A	-0.0291993	0.17	-0.0967168	0.17	yes	54	2081	cytoplasm
YHR138C		-0.215915	N/A	-0.307244	0.08	0.0456647	0.08	yes	8	326	N/A
YKL100C		-0.200913	N/A	-0.648281	0.11	0.223684	0.11	yes	4	131	N/A
YHR113W		-0.176251	N/A	0.145268	0.15	-0.160759	0.15	yes	9	342	cytoplasm
YNL247W		-0.15682	N/A	0.545288	0.21	-0.351054	0.21	yes	36	1360	cytoplasm
YMR196W		-0.155213	0.77	0.714494	N/A	-0.434854	0.77	yes	21	1005	cytoplasm
YLR301W		-0.153607	N/A	0.507601	0.12	-0.330604	0.12	yes	61	2330	cytoplasm
YHR020W		-0.152003	N/A	0.348015	0.42	-0.250009	0.42	yes	56	2275	ribosome
YOL098C		-0.145605	0.07	0.338713	N/A	-0.242159	0.07	yes	16	800	cytoplasm
YLR257W		-0.125006	0.72	-0.203043	N/A	0.0390186	0.72	yes	7	393	cytoplasm
YHL039W		-0.115597	N/A	-0.275472	0	0.0799373	0	yes	2	58	cytoplasm
YML082W		-0.086201	N/A	-0.258432	0.08	0.0861155	0.08	yes	5	173	cytoplasm
YMR099C		-0.0816138	N/A	0.059538	0.11	-0.0705759	0.11	yes	57	2199	cytoplasm
YKR070W		-0.0709665	0.09	0.325589	N/A	-0.198278	0.09	yes	20	1396	mitochondrion
YGR130C		-0.0499049	N/A	1.21606	0.18	-0.632984	0.18	yes	16	465	cytoplasm
YOR289W		-0.046921	0	-1.0907	N/A	0.521892	0	yes	1	80	cytoplasm
YNR021W		-0.0380063	N/A	-0.176127	0.22	0.0690602	0.22	yes	14	673	endoplasmic reticulum
YLL023C		-0.013043	N/A	-0.751786	0.17	0.369371	0.17	yes	5	154	endoplasmic reticulum
YIR035C		-0.013043	N/A	1.23223	0.3	-0.622636	0.3	yes	5	348	cytoplasm
YPL260W		0.0229004	N/A	0.50926	0.17	-0.24318	0.17	yes	38	1515	cytoplasm
YIL156W-B		0.0257376	0.11	0.27577	N/A	-0.125016	0.11	yes	7	257	N/A
YNL313C		0.0468403	0.13	-0.379095	N/A	0.212967	0.13	yes	4	180	cytoplasm
YDR161W		0.0690147	0.31	0.230218	N/A	-0.0806015	0.31	yes	4	211	cytoplasm
YOR356W		0.0867838	N/A	0.535551	0	-0.224384	0	yes	5	118	mitochondrion
YHR045W		0.0894982	0.1	0.158016	N/A	-0.0342591	0.1	yes	7	286	endoplasmic reticulum
YGR111W		0.105678	0	-0.238803	N/A	0.172241	0	yes	3	118	cytoplasm
YJL171C		0.123004	N/A	-0.49406	0.18	0.308532	0.18	yes	7	335	cell wall
YGR207C		0.123004	N/A	0.179017	0.19	-0.0280064	0.19	yes	11	632	mitochondrion
YKL091C		0.125651	N/A	-0.121185	0.07	0.123418	0.07	yes	7	188	nucleus
YDR056C		0.133564	0.1	-0.497388	N/A	0.315476	0.1	yes	5	237	endoplasmic reticulum
YJR142W		0.136191	0.09	-0.342722	N/A	0.239457	0.09	yes	5	213	N/A
YOR131C		0.145351	N/A	0.298977	0.22	-0.076813	0.22	yes	5	132	cytoplasm
YOR021C		0.15056	N/A	0.353567	0.07	-0.101504	0.07	yes	10	466	N/A
YER152C		0.155749	N/A	-0.0461582	0	0.100954	0	yes	1	116	cytoplasm
YGR169C-A		0.173767	N/A	0.525748	0.25	-0.175991	0.25	yes	9	543	N/A
YPL009C		0.175045	N/A	0.545288	0.19	-0.185121	0.19	yes	6	356	cytoplasm
YMR027W		0.183963	0.09	-0.435433	N/A	0.309698	0.09	yes	20	650	cytoplasm
YMR226C		0.191563	0.2	0.230218	N/A	-0.0193276	0.2	yes	80	4109	cytoplasm
YPR063C		0.209141	0	0.318036	N/A	-0.0544471	0	yes	2	119	endoplasmic reticulum
YDL086W		0.211635	N/A	0.0158515	0.03	0.0978919	0.03	yes	8	483	cytoplasm
YKR043C		0.212881	0.15	0.0367101	N/A	0.0880852	0.15	yes	13	874	cytoplasm
YKR018C		0.212881	N/A	0.224169	0.09	-0.00564408	0.09	yes	13	550	cytoplasm
YPR091C		0.22033	0.43	-0.880572	N/A	0.550451	0.43	yes	11	428	endoplasmic reticulum
YMR178W		0.22033	N/A	-0.244384	0.15	0.232357	0.15	yes	6	256	cytoplasm
YGR266W		0.248535	0.32	-0.951831	N/A	0.600183	0.32	yes	10	360	cytoplasm
YJL070C		0.254594	N/A	-0.200329	0.01	0.227462	0.01	yes	4	112	cytoplasm
YGR012W		0.258217	N/A	-0.339732	0.09	0.298975	0.09	yes	9	264	cytoplasm
YOR283W		0.269033	0.01	-0.292716	N/A	0.280874	0.01	yes	17	794	cytoplasm
YIL091C		0.301002	0	-0.626255	N/A	0.463629	0	yes	2	90	nucleolus
YHR192W		0.317304	N/A	-0.454712	0.02	0.386008	0.02	yes	5	155	cytoplasm
YOL092W		0.317304	0.02	-0.385247	N/A	0.351275	0.02	yes	8	384	cytoplasm
YGR054W		0.361768	N/A	-0.369915	0.16	0.365842	0.16	yes	14	624	cytoplasm
YDL063C		0.362891	N/A	-1.16815	0.18	0.76552	0.18	yes	4	167	cytoplasm
YNL108C		0.371838	N/A	0.240243	0	0.0657971	0	yes	4	97	cytoplasm
YBL055C		0.374066	0.02	0.784678	N/A	-0.205306	0.02	yes	4	355	cytoplasm
YER156C		0.38405	0.06	-0.579655	N/A	0.481852	0.06	yes	7	398	cytoplasm
YPR148C		0.395063	N/A	-0.036443	0.11	0.215753	0.11	yes	33	1366	cytoplasm
YBL104C		0.400538	N/A	0.179017	0.15	0.110761	0.15	yes	4	248	cytoplasm
YGL157W		0.41684	N/A	0.331228	0.03	0.0428057	0.03	yes	14	645	cytoplasm
YLR225C		0.422233	N/A	-0.979487	0.14	0.70086	0.14	yes	12	478	cytoplasm
YKL151C		0.475085	N/A	0.264025	0.26	0.10553	0.26	yes	5	164	cytoplasm
YGR201C		0.486457	N/A	0.283547	0.02	0.101455	0.02	yes	3	120	N/A
YNL134C		0.498761	N/A	-0.372968	0.07	0.435865	0.07	yes	36	1626	cytoplasm
YDR248C		0.507921	0.28	-0.29561	N/A	0.401766	0.28	yes	6	238	cytoplasm
YDR391C		0.517024	N/A	-0.45795	0.05	0.487487	0.05	yes	5	214	cytoplasm
YNR040W		0.518031	0	-0.859007	N/A	0.688519	0	yes	2	142	mitochondrion
YIL108W		0.535058	0.32	-0.743859	N/A	0.639458	0.32	yes	39	1545	cytoplasm
YNR029C		0.554834	N/A	0.172749	0	0.191043	0	yes	2	71	cytoplasm
YGR001C		0.678973	N/A	-0.697191	0.2	0.688082	0.2	yes	4	171	cytoplasm
YFR016C		0.692427	N/A	0.430889	0.25	0.130769	0.25	yes	17	766	cellular bud
YDR333C		0.701327	N/A	-1.07074	0	0.886032	0	yes	2	49	cytoplasm
YBR085C-A		0.715454	N/A	-0.275472	0.04	0.495463	0.04	yes	6	308	cytoplasm
YPR045C		0.757023	0	-0.258432	N/A	0.507728	0	yes	2	62	nucleus
YPR097W		0.768078	N/A	0.168555	0.04	0.299762	0.04	yes	5	180	mitochondrion
YOR051C		0.83754	N/A	0.16013	0.19	0.338705	0.19	yes	13	519	nucleus
YFR006W		0.850399	0.17	-0.929182	N/A	0.889791	0.17	yes	45	3306	cytoplasm
YCR051W		0.945608	N/A	0.1474	0.07	0.399104	0.07	yes	5	343	cytoplasm
YCR016W		0.980391	N/A	0.420345	0.09	0.280023	0.09	yes	4	141	nucleolus
YOL019W		1.61023	0.63	-1.67065	N/A	1.64044	0.63	yes	6	312	cytoplasm
YML131W		2.17951	0.25	-1.98882	N/A	2.08417	0.25	yes	7	248	cytoplasm
YIL063C	YRB2	1.85479	0.86	-0.517519	N/A	1.18616	0.86	no	20	949	endomembrane system
YNL154C	YCK2	1.41738	N/A	0.236242	0.03	0.590569	0.03	no	9	383	cellular bud
YOR054C	VHS3	-0.0439433	0.31	1.85878	N/A	-0.951362	0.31	no	2	59	cytoplasm
YER082C	UTP7	1.92979	0.32	-0.500724	N/A	1.21526	0.32	no	6	305	nucleolus
YBR166C	TYR1	-2.08927	N/A	-0.867594	0	-0.610837	0	no	2	67	cytoplasm
YPL203W	TPK2	-0.0484122	0	-1.31897	N/A	0.635281	0	no	4	101	nucleus
YOL006C	TOP1	2.20351	N/A	-0.510778	0.04	1.35715	0.04	no	7	312	chromosome
YGR162W	TIF4631	1.21661	N/A	0.479098	0.28	0.368756	0.28	no	46	1791	cytoplasm
YBL075C	SSA3	1.12499	N/A	0.439617	0.27	0.342687	0.27	no	18	695	cytoplasm
YPL243W	SRP68	0.0370307	0.46	-1.51414	N/A	0.775588	0.46	no	3	125	cytoplasm
YOL052C	SPE2	0.838347	0.71	0.675126	N/A	0.0816105	0.71	no	4	124	cytoplasm
YLR025W	SNF7	2.05936	N/A	0.0344073	0.09	1.01247	0.09	no	13	749	cytoplasm
YGR229C	SMI1	-2.1016	0	-0.000582967	N/A	-1.05051	0	no	2	60	cellular bud
YOR195W	SLK19	-1.92139	N/A	-1.51414	0.02	-0.203623	0.02	no	4	108	chromosome
YNL049C	SFB2	-1.12658	0.03	-0.144476	N/A	-0.491052	0.03	no	5	129	cytoplasm
YGR009C	SEC9	1.19598	N/A	0.575696	0.09	0.310141	0.09	no	2	74	membrane
YHL034C	SBP1	1.01293	N/A	0.504277	0.47	0.254325	0.47	no	25	968	cytoplasm
YMR266W	RSN1	-0.305788	0.06	-1.21122	N/A	0.452715	0.06	no	4	232	membrane
YOR182C	RPS30B	-0.816037	N/A	-0.586727	0.05	-0.114655	0.05	no	46	1498	cytoplasm
YGR027C	RPS25A	-0.706041	0.04	-0.837759	N/A	0.065859	0.04	no	10	365	cytoplasm
YGR118W	RPS23A	-0.541618	N/A	-1.18952	0.02	0.323952	0.02	no	13	380	cytoplasm
YKR057W	RPS21A	-0.390245	N/A	-1.44183	0.3	0.525793	0.3	no	16	575	cytoplasm
YDR025W	RPS11A	-0.260152	0.11	-1.16285	N/A	0.451351	0.11	no	23	723	cytoplasm
YHL033C	RPL8A	-0.671164	N/A	-0.906883	0.06	0.11786	0.06	no	8	246	cytoplasm
YPL198W	RPL7B	-0.145605	N/A	-1.5974	0.01	0.725897	0.01	no	3	98	cytoplasm
YLR448W	RPL6B	-0.37146	N/A	-1.42906	0.06	0.528802	0.06	no	22	952	cytoplasm
YML073C	RPL6A	-0.24127	0.09	-1.31897	N/A	0.538852	0.09	no	20	855	cytoplasm
YPR043W	RPL43A	-0.33825	0.03	-1.11095	N/A	0.386351	0.03	no	5	289	cytoplasm
YJL189W	RPL39	-0.652901	0.13	-1.22219	N/A	0.284644	0.13	no	2	57	cytoplasm
YOR234C	RPL33B	-0.128156	0.12	-1.50742	N/A	0.689631	0.12	no	4	120	cytoplasm
YBL092W	RPL32	-0.461959	N/A	-1.28407	0.06	0.411055	0.06	no	39	1493	cytoplasm
YGL103W	RPL28	-0.365871	N/A	-1.06085	0.11	0.347492	0.11	no	39	1372	cytoplasm
YOL127W	RPL25	-0.289827	N/A	-1.23324	0.1	0.471708	0.1	no	39	2023	cytoplasm
YMR242C	RPL20A	-0.148801	0.15	-1.42906	N/A	0.640131	0.15	no	39	1598	cytoplasm
YBL027W	RPL19B	-0.231075	0.24	-1.30724	N/A	0.538085	0.24	no	39	2031	cytoplasm
YOL120C	RPL18A	-0.207561	0.1	-1.26126	N/A	0.526849	0.1	no	16	479	cytoplasm
YNL069C	RPL16B	-0.248108	N/A	-1.28983	0.05	0.52086	0.05	no	63	2592	cytoplasm
YIL133C	RPL16A	-0.176251	0.07	-1.42272	N/A	0.623235	0.07	no	16	952	cytoplasm
YLR029C	RPL15A	-0.212568	N/A	-1.45471	0.03	0.621072	0.03	no	38	1489	cytoplasm
YKL006W	RPL14A	-0.314733	0.28	-1.10586	N/A	0.395566	0.28	no	18	669	cytoplasm
YKR081C	RPF2	-2.62593	0.09	-0.615367	N/A	-1.00528	0.09	no	4	148	nucleolus
YJL140W	RPB4	1.62574	N/A	0.65578	0.3	0.484979	0.3	no	6	162	cytoplasm
YDR435C	PPM1	-0.229382	0	-1.30724	N/A	0.538931	0	no	2	75	N/A
YIL107C	PFK26	0.896853	0.7	0.951403	N/A	-0.0272749	0.7	no	4	224	cytoplasm
YOR153W	PDR5	0.212881	N/A	-1.61176	0.06	0.912318	0.06	no	14	658	mitochondrion
YLR134W	PDC5	-1.2109	N/A	3.76676	1.44	-2.48883	1.44	no	59	2112	cytoplasm
YBR025C	OLA1	0.683472	N/A	1.01585	0.2	-0.16619	0.2	no	92	3642	cytoplasm
YAR002W	NUP60	1.22219	N/A	0.279664	0.16	0.471261	0.16	no	3	137	endomembrane system
YNL061W	NOP2	1.16928	N/A	0.416814	0.05	0.376235	0.05	no	16	576	nucleolus
YPR112C	MRD1	-1.8997	N/A	-1.12119	0.09	-0.389255	0.09	no	3	126	nucleolus
YOR288C	MPD1	0.352759	N/A	-2.27833	0.04	1.31555	0.04	no	3	91	cytoplasm
YJL042W	MHP1	1.86869	N/A	0.260088	0.15	0.804299	0.15	no	5	126	cytoskeleton
YCL044C	MGR1	0.446786	0.27	1.06519	N/A	-0.309202	0.27	no	7	231	cytoplasm
YFR030W	MET10	0.167358	N/A	1.42387	0.31	-0.628255	0.31	no	13	365	N/A
YKL165C	MCD4	-3.4112	N/A	-0.704865	0.19	-1.35317	0.19	no	3	84	cell wall
YOR099W	KTR1	-0.0908029	N/A	-1.78801	0.04	0.848602	0.04	no	2	99	Golgi apparatus
YJL159W	HSP150	-0.327348	N/A	-1.20033	0.29	0.43649	0.29	no	5	236	cell wall
YCL026C-B	HBN1	0.72334	N/A	0.859432	0.31	-0.068046	0.31	no	15	516	cytoplasm
YAL019W	FUN30	1.35445	0.06	0.477404	N/A	0.438524	0.06	no	3	125	chromosome
YHR049W	FSH1	0.970854	N/A	1.42123	0.2	-0.225187	0.2	no	23	731	cytoplasm
YDR021W	FAL1	1.43456	0	0.0931166	N/A	0.670722	0	no	3	80	nucleolus
YGL231C	EMC4	-1.09542	N/A	-0.44504	0.07	-0.32519	0.07	no	8	359	endoplasmic reticulum
YKR076W	ECM4	-1.39214	N/A	-0.11862	0.1	-0.636758	0.1	no	6	219	cytoplasm
YKR035W-A	DID2	1.22774	N/A	0.4026	0.34	0.412571	0.34	no	5	189	cytoplasm
YNL118C	DCP2	0.738119	N/A	1.26991	0	-0.265895	0	no	4	94	cytoplasm
YFL053W	DAK2	0.371838	0.34	3.76311	N/A	-1.69564	0.34	no	4	109	N/A
YKL096W	CWP1	-1.61264	N/A	-0.685756	0.16	-0.463441	0.16	no	14	533	cell wall
YNL232W	CSL4	1.72465	N/A	0.4026	0.08	0.661025	0.08	no	4	162	cytoplasm
YGR189C	CRH1	-0.121863	N/A	-1.77988	0.08	0.829007	0.08	no	11	544	cell wall
YBR109C	CMD1	1.34255	N/A	0.455195	0.19	0.44368	0.19	no	4	235	cellular bud
YER164W	CHD1	-0.994241	N/A	-0.281197	0.07	-0.356522	0.07	no	5	187	mitochondrion
YLR220W	CCC1	-4.53952	0	-0.63356	N/A	-1.95298	0	no	2	55	cytoplasm
YNR057C	BIO4	-0.103147	N/A	2.44005	0	-1.2716	0	no	1	78	cytoplasm
YGR286C	BIO2	1.84157	N/A	-0.330799	0	1.08618	0	no	2	145	mitochondrion
YHR137W	ARO9	1.7433	0.09	1.02051	N/A	0.361393	0.09	no	8	386	cytoplasm
YPL061W	ALD6	-0.78339	N/A	-0.510778	0.07	-0.136306	0.07	no	103	4252	cytoplasm
YDR216W	ADR1	-0.174621	0.76	-1.20576	N/A	0.515571	0.76	no	2	92	nucleus
YCR088W	ABP1	0.187768	N/A	1.45777	0.49	-0.635004	0.49	no	66	2416	cell cortex
YMR031C		0.792439	N/A	0.718803	0.23	0.0368179	0.23	no	16	587	cytoplasm
YIL002W-A		1.1137	N/A	0.319928	0	0.396886	0	no	2	67	N/A
YJL133C-A		1.62714	N/A	-0.00531312	0.39	0.816226	0.39	no	5	327	mitochondrion
YGL082W		1.76553	N/A	0.0618011	0.15	0.851867	0.15	no	10	430	cytoplasm
YER128W		1.82904	N/A	-0.213952	0	1.0215	0	no	3	160	N/A
YMR243C	ZRC1	0.465713	0	N/A	N/A	0.465713	0	N/A	1	67	cytoplasm
YMR273C	ZDS1	-0.129734	0	N/A	N/A	-0.129734	0	N/A	2	52	cellular bud
YOR087W	YVC1	1.04404	0	N/A	N/A	1.04404	0	N/A	1	64	cytoplasm
YJR099W	YUH1	N/A	N/A	0.170653	0.41	-0.170653	0.41	N/A	3	159	cytoplasm
YDR326C	YSP2	N/A	N/A	0.810478	0	-0.810478	0	N/A	2	51	mitochondrion
YHR155W	YSP1	0.437228	0.11	N/A	N/A	0.437228	0.11	N/A	9	432	mitochondrion
YHR017W	YSC83	N/A	N/A	-0.779878	0.03	0.779878	0.03	N/A	4	124	cytoplasm
YGL164C	YRB30	N/A	N/A	0.399024	0	-0.399024	0	N/A	1	34	cytoplasm
YKL214C	YRA2	N/A	N/A	0.375566	0	-0.375566	0	N/A	1	33	nucleus
YML001W	YPT7	N/A	N/A	0.209955	0.19	-0.209955	0.19	N/A	16	667	cytoplasm
YER031C	YPT31	N/A	N/A	0.226188	0.11	-0.226188	0.11	N/A	15	580	cytoplasm
YBR264C	YPT10	N/A	N/A	-0.406989	0	0.406989	0	N/A	2	93	cytoplasm
YLR121C	YPS3	N/A	N/A	-1.95183	0	1.95183	0	N/A	1	34	membrane
YLR120C	YPS1	N/A	N/A	-1.26693	0.06	1.26693	0.06	N/A	2	59	cell wall
YMR104C	YPK2	0.240009	0	N/A	N/A	0.240009	0	N/A	3	148	cytoplasm
YGR281W	YOR1	0.38405	0.42	N/A	N/A	0.38405	0.42	N/A	5	246	membrane fraction
YLR200W	YKE2	N/A	N/A	0.500945	0.07	-0.500945	0.07	N/A	4	164	cytoplasm
YGL161C	YIP5	1.15251	0.48	N/A	N/A	1.15251	0.48	N/A	8	583	Golgi apparatus
YGL198W	YIP4	0.391768	0	N/A	N/A	0.391768	0	N/A	2	53	Golgi apparatus
YNL263C	YIF1	N/A	N/A	-1.59028	0.05	1.59028	0.05	N/A	4	146	cytoplasm
YGR234W	YHB1	N/A	N/A	-1.74782	0.04	1.74782	0.04	N/A	4	227	cytoplasm
YER041W	YEN1	0.331132	0.08	N/A	N/A	0.331132	0.08	N/A	4	248	cytoplasm
YLR272C	YCS4	1.35219	0	N/A	N/A	1.35219	0	N/A	1	38	chromosome
YER123W	YCK3	0.187768	0	N/A	N/A	0.187768	0	N/A	1	71	cytoplasm
YDR135C	YCF1	N/A	N/A	-0.474252	0.16	0.474252	0.16	N/A	6	207	cytoplasm
YNL107W	YAF9	N/A	N/A	-0.429063	0	0.429063	0	N/A	2	49	chromosome
YJR133W	XPT1	N/A	N/A	0.068569	0	-0.068569	0	N/A	3	93	cytoplasm
YGR194C	XKS1	-0.296899	0	N/A	N/A	-0.296899	0	N/A	1	43	cytoplasm
YLR090W	XDJ1	0.824564	0	N/A	N/A	0.824564	0	N/A	1	35	cytoplasm
YFL010C	WWM1	N/A	N/A	0.580439	0.03	-0.580439	0.03	N/A	4	211	cytoplasm
YOR229W	WTM2	0.474047	0.03	N/A	N/A	0.474047	0.03	N/A	4	317	nucleus
YML076C	WAR1	-0.37707	0	N/A	N/A	-0.37707	0	N/A	4	130	mitochondrion
YIL173W	VTH1	1.32941	0	N/A	N/A	1.32941	0	N/A	2	103	cytoplasm
YML097C	VPS9	0.187768	0.06	N/A	N/A	0.187768	0.06	N/A	3	78	cytoplasm
YNL246W	VPS75	0.463622	0	N/A	N/A	0.463622	0	N/A	1	49	chromosome
YPR139C	VPS66	N/A	N/A	-0.00768402	0.09	0.00768402	0.09	N/A	3	135	cytoplasm
YDR486C	VPS60	N/A	N/A	0.88138	0	-0.88138	0	N/A	2	101	cytoplasm
YJR044C	VPS55	N/A	N/A	-0.286945	0.01	0.286945	0.01	N/A	2	66	cytoplasm
YKR020W	VPS51	N/A	N/A	-0.103327	0.1	0.103327	0.1	N/A	2	114	cytoplasm
YGL095C	VPS45	N/A	N/A	0.50926	0	-0.50926	0	N/A	3	68	cytoplasm
YLR396C	VPS33	1.09963	0	N/A	N/A	1.09963	0	N/A	1	43	cytoplasm
YPL120W	VPS30	0.175045	0	N/A	N/A	0.175045	0	N/A	2	65	cytoplasm
YDR495C	VPS3	N/A	N/A	0.899207	0	-0.899207	0	N/A	5	116	cytoplasm
YHR012W	VPS29	N/A	N/A	-0.000582967	0.07	0.000582967	0.07	N/A	4	195	cytoplasm
YKL041W	VPS24	N/A	N/A	-0.0806859	0	0.0806859	0	N/A	1	44	cytoplasm
YOR089C	VPS21	N/A	N/A	-0.219438	0.09	0.219438	0.09	N/A	16	610	cytoplasm
YOR132W	VPS17	N/A	N/A	-0.0195973	0	0.0195973	0	N/A	2	60	cytoplasm
YBR097W	VPS15	-0.0649175	0	N/A	N/A	-0.0649175	0	N/A	1	52	cytoplasm
YGR020C	VMA7	N/A	N/A	0.582016	0.07	-0.582016	0.07	N/A	5	188	cytoplasm
YHR060W	VMA22	N/A	N/A	0.115076	0	-0.115076	0	N/A	2	99	cytoplasm
YNL212W	VID27	N/A	N/A	0.0413047	0	-0.0413047	0	N/A	1	32	cytoplasm
Q0140	VAR1	-2.62593	0	N/A	N/A	-2.62593	0	N/A	3	73	cytoplasm
YGL212W	VAM7	N/A	N/A	0.16013	0	-0.16013	0	N/A	1	33	cytoplasm
YOR106W	VAM3	N/A	N/A	0.566162	0	-0.566162	0	N/A	1	51	cytoplasm
YNL054W	VAC7	-0.145605	0	N/A	N/A	-0.145605	0	N/A	3	74	cytoplasm
YLR386W	VAC14	N/A	N/A	-2.98882	0	2.98882	0	N/A	1	33	cytoplasm
YDR398W	UTP5	0.0786098	0.23	N/A	N/A	0.0786098	0.23	N/A	3	126	chromosome
YBL004W	UTP20	0.805705	0.09	N/A	N/A	0.805705	0.09	N/A	2	63	cytoplasm
YJL109C	UTP10	N/A	N/A	-0.247183	0.12	0.247183	0.12	N/A	4	217	chromosome
YKR042W	UTH1	N/A	N/A	-3.23324	0.01	3.23324	0.01	N/A	4	185	cell wall
YGL098W	USE1	N/A	N/A	-0.681964	0.03	0.681964	0.03	N/A	2	71	endoplasmic reticulum
YPR152C	URN1	N/A	N/A	0.0205129	0	-0.0205129	0	N/A	1	32	nucleus
YDR520C	URC2	0.243669	0.55	N/A	N/A	0.243669	0.55	N/A	3	75	cytoplasm
YJR041C	URB2	N/A	N/A	0.145268	0.36	-0.145268	0.36	N/A	5	253	nucleolus
YMR271C	URA10	-0.345564	0	N/A	N/A	-0.345564	0	N/A	1	61	cytoplasm
YAR027W	UIP3	N/A	N/A	-1.13667	0.17	1.13667	0.17	N/A	7	276	endomembrane system
YDR470C	UGO1	0.157044	0.06	N/A	N/A	0.157044	0.06	N/A	4	161	cytoplasm
YOR075W	UFE1	N/A	N/A	-1.48743	0	1.48743	0	N/A	1	30	cytoplasm
YBR273C	UBX7	N/A	N/A	0.125931	0.08	-0.125931	0.08	N/A	4	127	endomembrane system
YDL091C	UBX3	N/A	N/A	-0.565614	0.05	0.565614	0.05	N/A	6	188	cytoplasm
YML013W	UBX2	N/A	N/A	-0.330799	0	0.330799	0	N/A	1	30	cytoplasm
YLR024C	UBR2	1.34596	0.09	N/A	N/A	1.34596	0.09	N/A	5	192	cytoplasm
YGR184C	UBR1	0.288063	0.15	N/A	N/A	0.288063	0.15	N/A	4	177	N/A
YNL186W	UBP10	N/A	N/A	-0.751786	0	0.751786	0	N/A	2	55	nucleus
YEL012W	UBC8	N/A	N/A	0.258116	0	-0.258116	0	N/A	2	76	cytoplasm
YMR022W	UBC7	N/A	N/A	0.856828	0	-0.856828	0	N/A	2	56	endoplasmic reticulum
YER100W	UBC6	1.03773	0.22	N/A	N/A	1.03773	0.22	N/A	3	230	cytoplasm
YBR082C	UBC4	N/A	N/A	-0.184149	0.07	0.184149	0.07	N/A	4	134	N/A
YDR092W	UBC13	N/A	N/A	-0.544805	0.19	0.544805	0.19	N/A	11	379	cytoplasm
YLR306W	UBC12	0.164786	0.06	N/A	N/A	0.164786	0.06	N/A	6	416	N/A
YDR390C	UBA2	N/A	N/A	0.349868	0.19	-0.349868	0.19	N/A	6	250	nucleus
YOL022C	TSR4	N/A	N/A	0.011175	0	-0.011175	0	N/A	1	32	cytoplasm
YER093C	TSC11	N/A	N/A	-5.25561	0	5.25561	0	N/A	2	46	membrane fraction
YDR453C	TSA2	N/A	N/A	-0.876233	0	0.876233	0	N/A	2	71	cytoplasm
YKR079C	TRZ1	N/A	N/A	0.273819	0.05	-0.273819	0.05	N/A	3	89	cytoplasm
YDR407C	TRS120	0.574344	0	N/A	N/A	0.574344	0	N/A	2	47	cytoplasm
YML014W	TRM9	N/A	N/A	-0.565614	0.06	0.565614	0.06	N/A	2	65	cytoplasm
YDL201W	TRM8	N/A	N/A	-0.44504	0	0.44504	0	N/A	1	36	nucleus
YPL030W	TRM44	1.06212	0	N/A	N/A	1.06212	0	N/A	2	60	cytoplasm
YJL087C	TRL1	N/A	N/A	-0.247183	0.13	0.247183	0.13	N/A	4	128	endomembrane system
YOL102C	TPT1	N/A	N/A	0.0953276	0	-0.0953276	0	N/A	1	37	nucleus
YOR273C	TPO4	0.364012	0.28	N/A	N/A	0.364012	0.28	N/A	7	309	cytoplasm
YKL166C	TPK3	N/A	N/A	-0.500724	0.03	0.500724	0.03	N/A	2	75	cytoplasm
YJL164C	TPK1	N/A	N/A	0.0997396	0	-0.0997396	0	N/A	1	71	cytoplasm
YDR457W	TOM1	-0.456009	0.17	N/A	N/A	-0.456009	0.17	N/A	14	549	nucleolus
YER113C	TMN3	0.391768	0.19	N/A	N/A	0.391768	0.19	N/A	5	171	cytoplasm
YLR262C-A	TMA7	N/A	N/A	1.12485	0.09	-1.12485	0.09	N/A	6	199	cytoplasm
YMR269W	TMA23	N/A	N/A	-0.618987	0	0.618987	0	N/A	1	44	nucleolus
YDL110C	TMA17	N/A	N/A	0.701491	0.24	-0.701491	0.24	N/A	19	825	cytoplasm
YDR468C	TLG1	N/A	N/A	-0.618987	0	0.618987	0	N/A	1	44	cytoplasm
YPR040W	TIP41	N/A	N/A	-0.35173	0	0.35173	0	N/A	1	33	cytoplasm
YDR322C-A	TIM11	-0.465938	0.06	N/A	N/A	-0.465938	0.06	N/A	16	1043	cytoplasm
YPR016C	TIF6	N/A	N/A	0.246226	0.2	-0.246226	0.2	N/A	13	695	cytoplasm
YGL049C	TIF4632	N/A	N/A	-0.800284	0.48	0.800284	0.48	N/A	3	116	cytoplasm
YFL058W	THI5	-1.97143	0	N/A	N/A	-1.97143	0	N/A	2	46	N/A
YJR156C	THI11	1.7229	0.28	N/A	N/A	1.7229	0.28	N/A	2	120	N/A
YPL157W	TGS1	-3.57347	0	N/A	N/A	-3.57347	0	N/A	2	72	nucleolus
YOR081C	TGL5	-0.14401	0	N/A	N/A	-0.14401	0	N/A	2	59	cytoplasm
YPL007C	TFC8	-0.152003	0.13	N/A	N/A	-0.152003	0.13	N/A	5	263	nucleus
YOR110W	TFC7	N/A	N/A	0.0550012	0	-0.0550012	0	N/A	2	50	nucleus
YGR047C	TFC4	N/A	N/A	-0.60456	0.12	0.60456	0.12	N/A	7	291	nucleus
YAL001C	TFC3	N/A	N/A	-8.25561	0	8.25561	0	N/A	1	33	chromosome
YBR123C	TFC1	N/A	N/A	-0.569111	0	0.569111	0	N/A	1	48	nucleus
YDR460W	TFB3	N/A	N/A	-0.376028	0.17	0.376028	0.17	N/A	2	99	nucleus
YPL122C	TFB2	0.451013	0.07	N/A	N/A	0.451013	0.07	N/A	3	115	nucleus
YDR311W	TFB1	N/A	N/A	0.123767	0	-0.123767	0	N/A	2	62	nucleus
YNL253W	TEX1	0.21661	0	N/A	N/A	0.21661	0	N/A	1	31	nucleus
YJR019C	TES1	N/A	N/A	-0.993517	0	0.993517	0	N/A	1	46	mitochondrion
YGR099W	TEL2	-0.134477	0	N/A	N/A	-0.134477	0	N/A	2	53	chromosome
YBR083W	TEC1	N/A	N/A	0.507601	0	-0.507601	0	N/A	1	31	nucleus
YBR044C	TCM62	N/A	N/A	1.44743	0	-1.44743	0	N/A	1	30	cytoplasm
YMR028W	TAP42	N/A	N/A	0.0504502	0.22	-0.0504502	0.22	N/A	5	183	membrane fraction
YCR060W	TAH1	N/A	N/A	0.130251	0.01	-0.130251	0.01	N/A	2	91	cytoplasm
YMR236W	TAF9	0.132248	0.24	N/A	N/A	0.132248	0.24	N/A	8	631	nucleus
YMR005W	TAF4	-0.0543923	0	N/A	N/A	-0.0543923	0	N/A	1	34	nucleus
YPL011C	TAF3	0.360645	0.09	N/A	N/A	0.360645	0.09	N/A	3	155	nucleus
YCR042C	TAF2	N/A	N/A	0.0135151	0.03	-0.0135151	0.03	N/A	3	91	nucleus
YML098W	TAF13	-0.248108	0.36	N/A	N/A	-0.248108	0.36	N/A	2	74	nucleus
YDR167W	TAF10	N/A	N/A	0.759804	0	-0.759804	0	N/A	4	120	nucleus
YJL004C	SYS1	N/A	N/A	-1.18952	0	1.18952	0	N/A	2	51	cytoplasm
YPL105C	SYH1	N/A	N/A	0.312345	0.25	-0.312345	0.25	N/A	3	86	cytoplasm
YIL047C	SYG1	0.413594	0	N/A	N/A	0.413594	0	N/A	3	95	mitochondrion
YLR182W	SWI6	N/A	N/A	0.189403	0.15	-0.189403	0.15	N/A	7	255	cytoplasm
YKL018W	SWD2	N/A	N/A	0.0842385	0	-0.0842385	0	N/A	2	47	nucleus
YDR297W	SUR2	N/A	N/A	-0.400743	0.11	0.400743	0.11	N/A	2	78	cytoplasm
YMR054W	STV1	N/A	N/A	-0.670649	0	0.670649	0	N/A	1	38	cytoplasm
YGL184C	STR3	N/A	N/A	-0.45795	0	0.45795	0	N/A	2	127	N/A
YIL126W	STH1	-0.330973	0	N/A	N/A	-0.330973	0	N/A	2	51	nucleus
YOR212W	STE4	0.352759	0.15	N/A	N/A	0.352759	0.15	N/A	15	916	membrane
YMR019W	STB4	0.343692	0	N/A	N/A	0.343692	0	N/A	3	105	nucleus
YDR160W	SSY1	N/A	N/A	-1.59028	0	1.59028	0	N/A	1	31	plasma membrane
YIL030C	SSM4	N/A	N/A	-0.165499	0.25	0.165499	0.25	N/A	7	260	cytoplasm
YIL143C	SSL2	0.260628	0.08	N/A	N/A	0.260628	0.08	N/A	5	286	nucleus
YLR005W	SSL1	0.237564	0.01	N/A	N/A	0.237564	0.01	N/A	2	65	nucleus
YNR031C	SSK2	0.263034	0.13	N/A	N/A	0.263034	0.13	N/A	4	356	cellular bud
YLR006C	SSK1	-0.166503	0	N/A	N/A	-0.166503	0	N/A	1	46	cytoplasm
YKL124W	SSH4	0.822118	0	N/A	N/A	0.822118	0	N/A	1	38	cytoplasm
YDR312W	SSF2	0.104337	0.02	N/A	N/A	0.104337	0.02	N/A	2	91	nucleolus
YHR066W	SSF1	0.364012	0	N/A	N/A	0.364012	0	N/A	2	127	nucleolus
YPL210C	SRP72	0.238787	0.19	N/A	N/A	0.238787	0.19	N/A	9	341	cytoplasm
YKR092C	SRP40	N/A	N/A	0.642234	0.02	-0.642234	0.02	N/A	4	220	nucleolus
YDL092W	SRP14	N/A	N/A	-0.170803	0.04	0.170803	0.04	N/A	3	129	cytoplasm
YKL154W	SRP102	N/A	N/A	-0.162854	0.04	0.162854	0.04	N/A	3	123	cytoplasm
YLR082C	SRL2	N/A	N/A	-0.313097	0.01	0.313097	0.01	N/A	2	77	cytoplasm
YML034W	SRC1	2.35191	0	N/A	N/A	2.35191	0	N/A	2	48	endomembrane system
YHR041C	SRB2	N/A	N/A	0.0158515	0	-0.0158515	0	N/A	2	104	nucleus
YLR055C	SPT8	N/A	N/A	-0.548252	0	0.548252	0	N/A	1	57	nucleus
YOL148C	SPT20	-1.191	0	N/A	N/A	-1.191	0	N/A	2	99	nucleus
YLR146C	SPE4	N/A	N/A	-0.0316099	0.02	0.0316099	0.02	N/A	3	128	cytoplasm
YDR201W	SPC19	N/A	N/A	0.551743	0	-0.551743	0	N/A	2	61	chromosome
YDR356W	SPC110	0.0690147	0.14	N/A	N/A	0.0690147	0.14	N/A	4	147	cytoplasm
YGL093W	SPC105	0.937344	0.01	N/A	N/A	0.937344	0.01	N/A	2	94	chromosome
YCL054W	SPB1	0.653519	0	N/A	N/A	0.653519	0	N/A	1	99	nucleolus
YJL192C	SOP4	N/A	N/A	0.234236	0	-0.234236	0	N/A	2	53	endoplasmic reticulum
YNR034W	SOL1	0.202888	0	N/A	N/A	0.202888	0	N/A	3	126	cytoplasm
YMR016C	SOK2	N/A	N/A	0.855524	0	-0.855524	0	N/A	2	55	nucleus
YOR357C	SNX3	0.423309	0.41	N/A	N/A	0.423309	0.41	N/A	3	107	cytoplasm
YKL173W	SNU114	0.105678	0	N/A	N/A	0.105678	0	N/A	1	34	nucleus
YHL025W	SNF6	N/A	N/A	-0.230472	0	0.230472	0	N/A	2	74	nucleus
YBR289W	SNF5	N/A	N/A	0.0297907	0	-0.0297907	0	N/A	2	80	nucleus
YNR023W	SNF12	N/A	N/A	-0.497388	0.08	0.497388	0.08	N/A	8	202	nucleus
YOR327C	SNC2	N/A	N/A	-0.360794	0.27	0.360794	0.27	N/A	3	127	cytoplasm
YAL030W	SNC1	N/A	N/A	-0.339732	0	0.339732	0	N/A	2	89	cytoplasm
YJL151C	SNA3	N/A	N/A	-0.788006	0.25	0.788006	0.25	N/A	2	93	cytoplasm
YDR525W-A	SNA2	N/A	N/A	1.39813	0.07	-1.39813	0.07	N/A	4	206	cytoplasm
YFL017W-A	SMX2	N/A	N/A	0.0997396	0	-0.0997396	0	N/A	1	48	nucleus
YNR015W	SMM1	N/A	N/A	-0.792087	0.05	0.792087	0.05	N/A	2	61	cytoplasm
YGR074W	SMD1	N/A	N/A	0.132406	0	-0.132406	0	N/A	1	52	nucleus
YFL008W	SMC1	0.817214	0	N/A	N/A	0.817214	0	N/A	3	119	chromosome
YER029C	SMB1	N/A	N/A	-0.622616	0.1	0.622616	0.1	N/A	4	177	nucleus
YDR088C	SLU7	-1.61706	0	N/A	N/A	-1.61706	0	N/A	2	56	nucleus
YBR077C	SLM4	N/A	N/A	-0.336748	0.07	0.336748	0.07	N/A	5	216	cytoplasm
YIL105C	SLM1	N/A	N/A	-0.083184	0	0.083184	0	N/A	1	69	cytoplasm
YBR156C	SLI15	1.25882	0.1	N/A	N/A	1.25882	0.1	N/A	5	134	cytoskeleton
YDR515W	SLF1	N/A	N/A	-0.139268	0.17	0.139268	0.17	N/A	3	166	cytoplasm
YMR216C	SKY1	N/A	N/A	0.136706	0	-0.136706	0	N/A	2	76	cytoplasm
YNL032W	SIW14	N/A	N/A	-0.854732	0	0.854732	0	N/A	1	37	cytoplasm
YKR072C	SIS2	N/A	N/A	0.136706	0	-0.136706	0	N/A	1	79	cytoplasm
YNL236W	SIN4	0.221568	0	N/A	N/A	0.221568	0	N/A	1	44	nucleus
YOL031C	SIL1	N/A	N/A	-1.5209	0.01	1.5209	0.01	N/A	3	109	endoplasmic reticulum
YBR130C	SHE3	N/A	N/A	0.390047	0	-0.390047	0	N/A	1	41	cell cortex
YCL010C	SGF29	N/A	N/A	0.46035	0	-0.46035	0	N/A	1	74	nucleus
YLR336C	SGD1	N/A	N/A	-0.327834	0	0.327834	0	N/A	1	61	nucleolus
YLR321C	SFH1	-0.0350469	0	N/A	N/A	-0.0350469	0	N/A	1	33	nucleus
YHR207C	SET5	0.189034	0	N/A	N/A	0.189034	0	N/A	2	78	cytoplasm
YKR029C	SET3	0.00575927	0.17	N/A	N/A	0.00575927	0.17	N/A	10	390	chromosome
YJL168C	SET2	0.288063	0	N/A	N/A	0.288063	0	N/A	2	85	nucleus
YHR119W	SET1	-1.86775	0	N/A	N/A	-1.86775	0	N/A	3	79	nucleus
YAL067C	SEO1	N/A	N/A	0.0886844	0.05	-0.0886844	0.05	N/A	2	56	membrane
YLR430W	SEN1	0.133564	0.27	N/A	N/A	0.133564	0.27	N/A	3	123	nucleus
YLR026C	SED5	N/A	N/A	-0.576131	0	0.576131	0	N/A	2	45	cytoplasm
YCR067C	SED4	-0.0816138	0.04	N/A	N/A	-0.0816138	0.04	N/A	5	187	cytoplasm
YPR055W	SEC8	N/A	N/A	-0.152324	0.07	0.152324	0.07	N/A	4	180	cell cortex
YDR166C	SEC5	N/A	N/A	0.125931	0.1	-0.125931	0.1	N/A	4	117	cell cortex
YPL085W	SEC16	N/A	N/A	0.312345	0.12	-0.312345	0.12	N/A	8	248	cytoplasm
YGL233W	SEC15	N/A	N/A	0.0504502	0.02	-0.0504502	0.02	N/A	2	62	cell cortex
YNR026C	SEC12	N/A	N/A	-0.5974	0	0.5974	0	N/A	1	47	endoplasmic reticulum
YIR022W	SEC11	N/A	N/A	-0.747817	0.01	0.747817	0.01	N/A	2	97	cytoplasm
YLR166C	SEC10	0.467801	0	N/A	N/A	0.467801	0	N/A	1	32	cell cortex
YDR178W	SDH4	N/A	N/A	0.456915	0	-0.456915	0	N/A	2	81	cytoplasm
YKL148C	SDH1	-0.588574	0	N/A	N/A	-0.588574	0	N/A	1	43	cytoplasm
YMR305C	SCW10	N/A	N/A	-1.60456	0.05	1.60456	0.05	N/A	9	531	cell wall
YMR272C	SCS7	N/A	N/A	-0.49074	0.18	0.49074	0.18	N/A	11	550	endoplasmic reticulum
YGL126W	SCS3	N/A	N/A	-0.5974	0	0.5974	0	N/A	1	49	endoplasmic reticulum
YBR024W	SCO2	N/A	N/A	-0.144476	0.08	0.144476	0.08	N/A	6	252	mitochondrial envelope
YHR205W	SCH9	N/A	N/A	-0.487427	0	0.487427	0	N/A	1	30	chromosome
YPR129W	SCD6	N/A	N/A	-0.435433	0	0.435433	0	N/A	2	59	cytoplasm
YDR180W	SCC2	N/A	N/A	1.65653	0.91	-1.65653	0.91	N/A	4	113	nucleus
YAL027W	SAW1	N/A	N/A	0.458634	0	-0.458634	0	N/A	1	31	nucleus
YDL153C	SAS10	N/A	N/A	-0.548252	0.44	0.548252	0.44	N/A	8	443	nucleolus
YKR028W	SAP190	N/A	N/A	0.244234	0.02	-0.244234	0.02	N/A	4	145	cytoplasm
YJL098W	SAP185	1.24428	0.05	N/A	N/A	1.24428	0.05	N/A	3	209	cytoplasm
YFR040W	SAP155	0.829444	0.62	N/A	N/A	0.829444	0.62	N/A	8	372	cytoplasm
YMR060C	SAM37	N/A	N/A	-1.16815	0	1.16815	0	N/A	2	49	cytoplasm
YJR004C	SAG1	N/A	N/A	-1.45471	0.07	1.45471	0.07	N/A	8	471	cell wall
YDL076C	RXT3	N/A	N/A	0.199716	0	-0.199716	0	N/A	1	37	chromosome
YDR139C	RUB1	N/A	N/A	0.115076	0	-0.115076	0	N/A	1	34	cytoplasm
YGR275W	RTT102	N/A	N/A	0.185258	0	-0.185258	0	N/A	1	35	nucleus
YPL183C	RTT10	0.388465	0.01	N/A	N/A	0.388465	0.01	N/A	4	134	cytoplasm
YGR161C	RTS3	-0.190997	0.06	N/A	N/A	-0.190997	0.06	N/A	3	84	cytoplasm
YER139C	RTR1	N/A	N/A	1.11834	0	-1.11834	0	N/A	1	59	cytoplasm
YDL204W	RTN2	N/A	N/A	0.490903	0.28	-0.490903	0.28	N/A	4	154	cytoplasm
YOL138C	RTC1	-0.846843	0	N/A	N/A	-0.846843	0	N/A	2	51	cytoplasm
YIL093C	RSM25	N/A	N/A	-0.35173	0.05	0.35173	0.05	N/A	2	97	cytoplasm
YDR175C	RSM24	-0.0573917	0.06	N/A	N/A	-0.0573917	0.06	N/A	9	544	cytoplasm
YML127W	RSC9	-0.42082	0	N/A	N/A	-0.42082	0	N/A	2	56	nucleus
YCR052W	RSC6	N/A	N/A	0.0413047	0.07	-0.0413047	0.07	N/A	2	72	nucleus
YLR033W	RSC58	-0.117161	0.03	N/A	N/A	-0.117161	0.03	N/A	7	459	nucleus
YDR303C	RSC3	0.432959	0	N/A	N/A	0.432959	0	N/A	1	34	nucleus
YPL193W	RSA1	1.24367	0	N/A	N/A	1.24367	0	N/A	2	89	nucleus
YBR246W	RRT2	N/A	N/A	0.338713	0	-0.338713	0	N/A	2	123	N/A
YPR137W	RRP9	N/A	N/A	0.115076	0	-0.115076	0	N/A	1	41	nucleolus
YDR083W	RRP8	0.673556	0	N/A	N/A	0.673556	0	N/A	1	34	nucleolus
YOR001W	RRP6	N/A	N/A	-0.0124376	0.1	0.0124376	0.1	N/A	3	157	nucleolus
YGR095C	RRP46	0.0551957	0.1	N/A	N/A	0.0551957	0.1	N/A	16	649	cytoplasm
YCR035C	RRP43	0.62293	0.36	N/A	N/A	0.62293	0.36	N/A	3	99	cytoplasm
YOL142W	RRP40	N/A	N/A	-1.08069	0	1.08069	0	N/A	2	88	cytoplasm
YPR143W	RRP15	N/A	N/A	0.0228379	0.22	-0.0228379	0.22	N/A	2	108	nucleolus
YKL082C	RRP14	1.34426	0.6	N/A	N/A	1.34426	0.6	N/A	5	396	cytoplasm
YJL062W-A	RRG10	N/A	N/A	0.538804	0	-0.538804	0	N/A	2	65	mitochondrion
YIL153W	RRD1	N/A	N/A	-0.44183	0.06	0.44183	0.06	N/A	3	77	cytoplasm
YLR388W	RPS29A	N/A	N/A	-0.0412924	0.16	0.0412924	0.16	N/A	7	210	cytoplasm
YGL189C	RPS26A	-0.272297	0.15	N/A	N/A	-0.272297	0.15	N/A	10	363	cytoplasm
YNL302C	RPS19B	-0.39973	0.22	N/A	N/A	-0.39973	0.22	N/A	11	504	cytoplasm
YGR214W	RPS0A	N/A	N/A	-0.336748	0	0.336748	0	N/A	2	48	cytoplasm
YOR116C	RPO31	1.0861	0.5	N/A	N/A	1.0861	0.5	N/A	7	259	nucleus
YPR187W	RPO26	N/A	N/A	0.422108	0.1	-0.422108	0.1	N/A	4	241	nucleolus
YDL020C	RPN4	N/A	N/A	0.205868	0	-0.205868	0	N/A	3	87	nucleus
YHR141C	RPL42B	-0.0740006	0	N/A	N/A	-0.0740006	0	N/A	2	55	cytoplasm
YKR094C	RPL40B	0.559737	0.25	N/A	N/A	0.559737	0.25	N/A	28	1053	cytoplasm
YLR185W	RPL37A	-0.304006	0.25	N/A	N/A	-0.304006	0.25	N/A	5	157	cytoplasm
YMR194W	RPL36A	-0.664288	0.1	N/A	N/A	-0.664288	0.1	N/A	24	1444	cytoplasm
YGR148C	RPL24B	-0.106249	0.17	N/A	N/A	-0.106249	0.17	N/A	18	683	cytoplasm
YGL031C	RPL24A	N/A	N/A	-0.871907	0.16	0.871907	0.16	N/A	22	785	cytoplasm
YOR312C	RPL20B	N/A	N/A	-0.763758	0.11	0.763758	0.11	N/A	79	3537	cytoplasm
YDL082W	RPL13A	-0.153607	0.2	N/A	N/A	-0.153607	0.2	N/A	35	1890	cytoplasm
YPR102C	RPL11A	N/A	N/A	-0.833547	0.09	0.833547	0.09	N/A	32	1226	cytoplasm
YJL121C	RPE1	N/A	N/A	0.58831	0.19	-0.58831	0.19	N/A	11	351	cytoplasm
YPR190C	RPC82	N/A	N/A	-1.24438	0	1.24438	0	N/A	1	31	nucleus
YKR025W	RPC37	N/A	N/A	-0.244384	0.04	0.244384	0.04	N/A	3	122	nucleus
YNR003C	RPC34	N/A	N/A	-0.8044	0	0.8044	0	N/A	2	71	cytoplasm
YJL011C	RPC17	0.689746	0.15	N/A	N/A	0.689746	0.15	N/A	3	173	nucleus
YDR404C	RPB7	N/A	N/A	1.48922	0	-1.48922	0	N/A	1	35	cytoplasm
YOR210W	RPB10	0.49774	0	N/A	N/A	0.49774	0	N/A	1	64	nucleolus
YOR340C	RPA43	0.798258	0.3	N/A	N/A	0.798258	0.3	N/A	2	154	nucleolus
YOR341W	RPA190	2.01185	0	N/A	N/A	2.01185	0	N/A	2	157	nucleolus
YPR010C	RPA135	0.339137	0	N/A	N/A	0.339137	0	N/A	1	44	nucleolus
YER070W	RNR1	1.58304	0.22	N/A	N/A	1.58304	0.22	N/A	7	368	cytoplasm
YNL072W	RNH201	0.782409	0	N/A	N/A	0.782409	0	N/A	2	105	nucleus
YGL044C	RNA15	0.197865	0.03	N/A	N/A	0.197865	0.03	N/A	2	55	nucleus
YDL001W	RMD1	0.0717627	0	N/A	N/A	0.0717627	0	N/A	1	35	cytoplasm
YDR198C	RKM2	N/A	N/A	0.393645	0	-0.393645	0	N/A	1	66	N/A
YPL208W	RKM1	0.319618	0	N/A	N/A	0.319618	0	N/A	1	40	cytoplasm
YOR095C	RKI1	N/A	N/A	-0.13667	0.09	0.13667	0.09	N/A	11	444	cytoplasm
YOR119C	RIO1	0.913799	0	N/A	N/A	0.913799	0	N/A	2	225	cytoplasm
YGL045W	RIM8	N/A	N/A	-0.216693	0	0.216693	0	N/A	2	58	N/A
YFL033C	RIM15	0.0243197	0	N/A	N/A	0.0243197	0	N/A	1	59	cytoplasm
YMR139W	RIM11	N/A	N/A	0.151656	0.16	-0.151656	0.16	N/A	4	115	cytoplasm
YBR275C	RIF1	-1.486	0	N/A	N/A	-1.486	0	N/A	2	50	chromosome
YKR055W	RHO4	-0.189351	0	N/A	N/A	-0.189351	0	N/A	1	30	N/A
YCR027C	RHB1	N/A	N/A	0.453472	0	-0.453472	0	N/A	1	73	membrane
[truncated: 669 more rows]
