# Supplementary material for: Perturbation of the yeast N-acetyltransferase NatB induces elevation of protein phosphorylation levels
Source: BMC Genomics. 2010 Dec 2;11:685. doi: 10.1186/1471-2164-11-685 (PMC3091791; doi:10.1186/1471-2164-11-685)
Supplement: Additional file 3 — Table S3. Posphorylated peptides. displays quantified phosphorylated peptides from the WT and nat3Δ. [file 1471-2164-11-685-S3.XLS]

## Sheet: Sheet1
Supplementary table 3, Inventory of quantified unique phosphorylated sites
15N / 14N Ratios and PTM scores were determined using Msquant. In experiment 1 the wildtype was labeled with 15N while nat3Δ was labeled with 14N. In experiment 2 the labels were swapped.
Ratio outliers between biological replicates were determined using PCA analysis. A 95% confidence interval was calculated for ratio data from both biological replicates to assess consistency between replicates
The position of the phosphorylated residue is idicated in the "phospho_location" column
Average ratios were calculated using the individual 2log ratios of the two biological replicates
Prediction of the responsible kinase for the respective phosphoylation was performed using NetworKIN and indicated in the "predicted kinase"column
protein	name	phospho_location	residue	predicted kinase	peptide sequence	ratio exp1 (2log)	ratio exp2 (2log)	average ratio (2log)	in 95% confidence interval	MASCOT score	PTM score	PTM info	localization
YBR043C	QDR3	50	T	CKA2	TNLESTASNS	1.377	-2.826	2.102	yes	37	81.51	4.26 pTNLESTASNSR b1/y11 ,48.20 TNLEpSTASNSR b5/y7 ,57.59 TNLESpTASNSR b6/y6 ,69.17 TNLESTApSNSR b8/y4 ,81.51 TNLESTASNpSR b10/y2 ,	plasma membrane
YLR096W	KIN2	549	S	CDC28	VALNNNSPDIMT	2.544	-1.395	1.969	yes	34	50.46	50.46 KVALNNNpSPDI(ox)MT b8/y6 b12/y2 ,11.22 KVALNNNSPDI(ox)MpT b12/y2 b13/y1 ,	plasma membrane
YDL035C	GPR1	369	T	PKC1	TNTGSDENVSASGGV	1.812	-1.37	1.591	yes	47	78.04	64.21 pTNTGSDENVSASGGVR b1/y16 ,67.05 TNpTGSDENVSASGGVR b3/y14 ,78.04 TNTGpSDENVSASGGVR b5/y12 ,37.02 TNTGSDENVpSASGGVR b10/y7 ,21.64 TNTGSDENVSApSGGVR b12/y5 ,	plasma membrane
YMR275C	BUL1	106	S	TPK1	STANATPVETG	0.24	-0.42	0.33	yes	46	71.15	13.00 pSTANATPVETGR b1/y12 ,13.00 SpTANATPVETGR b2/y11 ,71.15 STANApTPVETGR b6/y7 ,36.85 STANATPVEpTGR b10/y3 ,	plasma membrane
YBL084C	CDC27	350	T	RIM11	LLTTPPS	3.633	-1.395	2.514	yes	50	78.12	63.74 KLLpTTPPS b4/y5 ,78.12 KLLTpTPPS b5/y4 ,36.89 KLLTTPPpS b8/y1 ,	nucleus
YGR186W	TFG1	198	S	HRR25	DGSQTPTVDSVT	1.112	-2.594	1.853	yes	48	98.01	73.55 DGpSQTPTVDSVTK b3/y11 ,98.01 DGSQpTPTVDSVTK b5/y9 ,73.55 DGSQTPpTVDSVTK b7/y7 ,40.85 DGSQTPTVDpSVTK b10/y4 ,17.06 DGSQTPTVDSVpTK b12/y2 ,	nucleus
YPR161C	SGV1	240	T	SNF1	YTSVVVT	1.306	-2.264	1.785	yes	32	89.88	89.88 YpTSVVVTR b2/y7 ,58.87 YTpSVVVTR b3/y6 ,9.65 YTSVVVpTR b7/y2 ,	nucleus
YMR044W	IOC4	65	S	CKA2	ANEDIDADMESEA	1.239	-2.219	1.729	yes	37	46.94	46.94 ANEDIDAD(ox)MEpSEAR b9/y6 b11/y4 ,	nucleus
YKL173W	SNU114	83	T	SNF1	NTQSPQTPLVEPVTE	1.115	-2.287	1.701	yes	60	61.59	33.78 NpTQSPQTPLVEPVTER b2/y15 ,51.94 NTQpSPQTPLVEPVTER b4/y13 ,61.59 NTQSPQpTPLVEPVTER b7/y10 ,20.10 NTQSPQTPLVEPVpTER b14/y3 ,	nucleus
YDR310C	SUM1	722	T	SCH9	TAGDDGALDQTENTSISP	1.062	-1.566	1.314	yes	37	56.9	0.00 pTAGDDGALDQTENTSISPK b1/y19 ,25.71 TAGDDGALDQpTENTSISPK b11/y9 ,40.26 TAGDDGALDQTENpTSISPK b14/y6 ,48.83 TAGDDGALDQTENTpSISPK b15/y5 ,56.90 TAGDDGALDQTENTSIpSPK b17/y3 ,	nucleus
YPL049C	DIG1	388	T	CDC28	TSQPQQQSPSLLQGEI	1.811	-0.797	1.304	yes	46	56.67	21.64 pTSQPQQQSPSLLQGEIR b1/y17 ,21.64 TpSQPQQQSPSLLQGEIR b2/y16 ,56.67 TSQPQQQpSPSLLQGEIR b8/y10 ,46.94 TSQPQQQSPpSLLQGEIR b10/y8 ,	nucleus
YPR133C	SPN1	15	T	CDC28	VVEATPEDGTASSQ	0.203	-2.395	1.299	yes	80	182.51	182.51 KVVEApTPEDGTASSQ b6/y10 ,122.72 KVVEATPEDGpTASSQ b11/y5 ,74.81 KVVEATPEDGTApSSQ b13/y3 ,54.21 KVVEATPEDGTASpSQ b14/y2 ,	nucleus
YBL024W	NCL1	423	S	CKA2	LSSETPALESEGPQT	1.274	-1.187	1.231	yes	54	109.95	109.95 KLpSSETPALESEGPQT b3/y14 ,109.95 KLSpSETPALESEGPQT b4/y13 ,85.98 KLSSEpTPALESEGPQT b6/y11 ,27.55 KLSSETPALEpSEGPQT b11/y6 ,9.45 KLSSETPALESEGPQpT b16/y1 ,	nucleus
YER169W	RPH1	458	S	TPK1	ISSFQEQPLN	1.933	-0.462	1.197	yes	41	94.59	79.35 IpSSFQEQPLNK b2/y10 ,94.59 ISpSFQEQPLNK b3/y9 ,	nucleus
YDR359C	EAF1	841	S	CDC28	AQSPIPSNG	1.627	-0.702	1.164	yes	30	91.73	91.73 AQpSPIPSNGK b3/y8 ,40.47 AQSPIPpSNGK b7/y4 ,	nucleus
YGR005C	TFG2	2	S	TOR2	SSGSAGAPALSNNSTNSVA	1.976	-0.29	1.133	yes	43	49.83	48.83 pSSGSAGAPALSNNSTNSVA b1/y19 ,48.83 SpSGSAGAPALSNNSTNSVA b2/y18 ,49.83 SSGpSAGAPALSNNSTNSVA b4/y16 ,13.89 SSGSAGAPALpSNNSTNSVA b11/y9 ,9.06 SSGSAGAPALSNNpSTNSVA b14/y6 ,9.06 SSGSAGAPALSNNSpTNSVA b15/y5 ,5.93 SSGSAGAPALSNNSTNpSVA b17/y3 ,	nucleus
YDL150W	RPC53	130	T	CKA2	GLETIDNGAESSENEAEDDDNEGVAS	2.088	0.19	0.949	yes	39	26.45	7.54 GLEpTIDNGAEpSSENEAEDDDNEGVASK b4/y24 b11/y17 ,7.54 GLEpTIDNGAESpSENEAEDDDNEGVASK b4/y24 b12/y16 ,26.45 GLETIDNGAEpSpSENEAEDDDNEGVASK b11/y17 b12/y16 ,0.00 GLEpTIDNGAESSENEAEDDDNEGVApSK b4/y24 b26/y2 ,10.27 GLETIDNGAEpSSENEAEDDDNEGVApSK b11/y17 b26/y2 ,10.27 GLETIDNGAESpSENEAEDDDNEGVApSK b12/y16 b26/y2 ,	nucleus
YDL150W	RPC53	137	S	CKA2	GLETIDNGAESSENEAEDDDNEGVAS	2.088	0.19	0.949	yes	39	26.45	7.54 GLEpTIDNGAEpSSENEAEDDDNEGVASK b4/y24 b11/y17 ,7.54 GLEpTIDNGAESpSENEAEDDDNEGVASK b4/y24 b12/y16 ,26.45 GLETIDNGAEpSpSENEAEDDDNEGVASK b11/y17 b12/y16 ,0.00 GLEpTIDNGAESSENEAEDDDNEGVApSK b4/y24 b26/y2 ,10.27 GLETIDNGAEpSSENEAEDDDNEGVApSK b11/y17 b26/y2 ,10.27 GLETIDNGAESpSENEAEDDDNEGVApSK b12/y16 b26/y2 ,	nucleus
YMR039C	SUB1	289	S	CKA2	AEDDISEEE	1.456	-0.34	0.898	yes	46	75.51	75.51 KAEDDIpSEEE b7/y4 ,	nucleus
YBR112C	CYC8	741	S	CDC28	LNSPNSNIN	1.836	0.08	0.878	yes	37	103.12	103.12 LNpSPNSNINK b3/y8 ,73.26 LNSPNpSNINK b6/y5 ,	nucleus
YKL054C	DEF1	258	T	CKA2	TESPLENVAEL	0.99	-0.645	0.818	yes	32	87.55	75.38 pTESPLENVAELK b1/y12 ,87.55 TEpSPLENVAELK b3/y10 ,	nucleus
YPL049C	DIG1	269	S	CKA2	VNDSYDSPLSGTASTG	1.886	0.283	0.802	yes	72	97.7	64.21 VNDpSYDSPLSGTASTGK b4/y14 ,97.70 VNDSYDpSPLSGTASTGK b7/y11 ,74.81 VNDSYDSPLpSGTASTGK b10/y8 ,62.87 VNDSYDSPLSGpTASTGK b12/y6 ,43.85 VNDSYDSPLSGTApSTGK b14/y4 ,35.34 VNDSYDSPLSGTASpTGK b15/y3 ,	nucleus
YPR190C	RPC82	392	S	TPK1	SGSNAAASLPS	0.947	-0.616	0.782	yes	53	48.2	44.23 pSGSNAAASLPSK b1/y12 ,48.20 SGpSNAAASLPSK b3/y10 ,13.00 SGSNAAApSLPSK b8/y5 ,0.00 SGSNAAASLPpSK b11/y2 ,	nucleus
YLR357W	RSC2	682	S	CDC28	VGSPGAGGPLTVQGL	1.883	0.404	0.74	yes	54	64.21	64.21 VGpSPGAGGPLTVQGLK b3/y14 ,9.66 VGSPGAGGPLpTVQGLK b11/y6 ,	nucleus
YDL056W	MBP1	131	S	RIM11	SASTSAIMET	-0.383	-1.573	0.595	yes	50	48.2	36.85 pSASTSAI(ox)METK b1/y11 b8/y4 ,48.20 SApSTSAI(ox)METK b3/y9 b8/y4 ,37.98 SASpTSAI(ox)METK b4/y8 b8/y4 ,28.71 SASTpSAI(ox)METK b5/y7 b8/y4 ,4.26 SASTSAI(ox)MEpTK b8/y4 b10/y2 ,	nucleus
YDL089W	NUR1	415	S	CKA2	VLDNNLAQSSSNENLE	0.553	-0.634	0.594	yes	40	67.76	67.76 VLDNNLAQpSSSNENLEK b9/y9 ,67.76 VLDNNLAQSpSSNENLEK b10/y8 ,67.76 VLDNNLAQSSpSNENLEK b11/y7 ,	nucleus
YOR110W	TFC7	360	T	#N/A	TAGLLSPTEENETTNAGQS	0.616	-0.307	0.462	yes	66	87.24	46.94 pTAGLLSPTEENETTNAGQSK b1/y20 ,87.24 TAGLLpSPTEENETTNAGQSK b6/y15 ,76.62 TAGLLSPpTEENETTNAGQSK b8/y13 ,46.94 TAGLLSPTEENEpTTNAGQSK b13/y8 ,38.65 TAGLLSPTEENETpTNAGQSK b14/y7 ,23.06 TAGLLSPTEENETTNAGQpSK b19/y2 ,	nucleus
YBR065C	ECM2	147	T	#N/A	ATSDGPSTPLI	0.55	-0.217	0.383	yes	47	92.11	26.98 ApTSDGPSTPLIK b2/y11 ,36.85 ATpSDGPSTPLIK b3/y10 ,92.11 ATSDGPpSTPLIK b7/y6 ,92.11 ATSDGPSpTPLIK b8/y5 ,	nucleus
YDR043C	NRG1	161	T	CKA2	NTLSDEEDLEQ	1.158	0.538	0.31	yes	59	77.31	73.55 NpTLSDEEDLEQR b2/y11 ,77.31 NTLpSDEEDLEQR b4/y9 ,	nucleus
YBR215W	HPC2	303	S	#N/A	SISSVTNSDSNISSS	-0.276	-0.865	0.294	yes	48	53.05	49.83 pSISSVTNSDSNISSSK b1/y16 ,53.05 SIpSSVTNSDSNISSSK b3/y14 ,35.34 SISpSVTNSDSNISSSK b4/y13 ,27.55 SISSVpTNSDSNISSSK b6/y11 ,27.55 SISSVTNpSDSNISSSK b8/y9 ,20.59 SISSVTNSDpSNISSSK b10/y7 ,9.45 SISSVTNSDSNIpSSSK b13/y4 ,6.06 SISSVTNSDSNISpSSK b14/y3 ,5.99 SISSVTNSDSNISSpSK b15/y2 ,	nucleus
YOL054W	PSH1	135	S	CDC28	NSALAVADDSDDGIT	0.496	-0.046	0.271	yes	60	103.82	13.57 NpSALAVADDSDDGITR b2/y15 ,103.82 NSALAVADDpSDDGITR b10/y7 ,69.06 NSALAVADDSDDGIpTR b15/y2 ,	nucleus
YOL145C	CTR9	1013	T	CKA2	TLSDSDEDDDDVV	-0.919	-1.364	0.223	yes	64	49.23	21.64 pTLSDSDEDDDDVVK b1/y14 ,31.19 TLpSDSDEDDDDVVK b3/y12 ,49.23 TLSDpSDEDDDDVVK b5/y10 ,	nucleus
YFR003C	YPI1	131	S	CLA4	SYSPNAYEIQPDYSEY	0.573	0.425	0.074	yes	60	55.41	55.41 pSYSPNAYEIQPDYSEYR b1/y17 ,55.41 SYpSPNAYEIQPDYSEYR b3/y15 ,4.38 SYSPNAYEIQPDYpSEYR b14/y4 ,	nucleus
YIL046W	MET30	45	T	CKA2	LLITGSSDDLAQGSSG	0.498	0.407	0.045	yes	44	67.05	67.05 LLIpTGSSDDLAQGSSGK b4/y14 ,67.05 LLITGpSSDDLAQGSSGK b6/y12 ,56.67 LLITGSpSDDLAQGSSGK b7/y11 ,4.47 LLITGSSDDLAQGpSSGK b14/y4 ,4.47 LLITGSSDDLAQGSpSGK b15/y3 ,	nucleus
YER172C	BRR2	403	S	CKA2	ELDSGDDQPQSSEA	0.299	0.269	0.015	yes	45	89.76	89.76 ELDpSGDDQPQSSEAK b4/y12 ,7.27 ELDSGDDQPQpSSEAK b11/y5 ,4.26 ELDSGDDQPQSpSEAK b12/y4 ,	nucleus
YDL056W	MBP1	103	T	CKA2	PLFDFTQTDGSASPPPAP	1.215	1.268	-0.027	yes	64	98.36	32.34 KPLFDFpTQTDGSASPPPAP b7/y13 ,48.83 KPLFDFTQpTDGSASPPPAP b9/y11 ,67.76 KPLFDFTQTDGpSASPPPAP b12/y8 ,98.36 KPLFDFTQTDGSApSPPPAP b14/y6 ,	nucleus
YFL007W	BLM10	62	S	RIM11	SATPTLQDQ	0.217	0.611	-0.197	yes	33	100.07	100.07 pSApTPTLQDQK b1/y10 b3/y8 ,73.26 pSATPpTLQDQK b1/y10 b5/y6 ,65.00 SApTPpTLQDQK b3/y8 b5/y6 ,	nucleus
YFL007W	BLM10	64	T	CDC28	SATPTLQDQ	0.217	0.611	-0.197	yes	33	100.07	100.07 pSApTPTLQDQK b1/y10 b3/y8 ,73.26 pSATPpTLQDQK b1/y10 b5/y6 ,65.00 SApTPpTLQDQK b3/y8 b5/y6 ,	nucleus
YOR185C	GSP2	2	S	RIM11	SAPAQNNAEVPTF	0.27	0.713	-0.221	yes	40	65.6	65.60 pSAPAQNNAEVPTFK b1/y14 ,15.73 SAPAQNNAEVPpTFK b12/y3 ,	nucleus
YBL024W	NCL1	664	T	CKA2	EKETTESPAETTTGTSTEAPSAAN	-0.006	0.487	-0.246	yes	41	14.89	14.61 EKEpTTESPAETTTGTSTEAPSAAN b4/y21 ,14.89 EKETpTESPAETTTGTSTEAPSAAN b5/y20 ,14.89 EKETTEpSPAETTTGTSTEAPSAAN b7/y18 ,14.89 EKETTESPAEpTTTGTSTEAPSAAN b11/y14 ,7.44 EKETTESPAETpTTGTSTEAPSAAN b12/y13 ,7.44 EKETTESPAETTpTGTSTEAPSAAN b13/y12 ,5.59 EKETTESPAETTTGpTSTEAPSAAN b15/y10 ,5.59 EKETTESPAETTTGTpSTEAPSAAN b16/y9 ,5.59 EKETTESPAETTTGTSpTEAPSAAN b17/y8 ,5.77 EKETTESPAETTTGTSTEAPpSAAN b21/y4 ,	nucleus
YDR173C	ARG82	95	S	CKA2	LSDSTDNLDSIPV	-0.756	-0.219	-0.269	yes	40	49.23	48.06 LpSDSTDNLDSIPVK b2/y13 ,49.23 LSDpSTDNLDSIPVK b4/y11 ,49.23 LSDSpTDNLDSIPVK b5/y10 ,10.64 LSDSTDNLDpSIPVK b10/y5 ,	nucleus
YHR146W	CRP1	332	S	HRR25	VEPVEGSLQS	0.073	0.635	-0.281	yes	39	69.17	69.17 VEPVEGpSLQSK b7/y5 ,36.85 VEPVEGSLQpSK b10/y2 ,	nucleus
YBL024W	NCL1	664	T	CKA2	ETTESPAETTTGTSTEAPSAAN	-0.18	0.443	-0.311	yes	59	42.72	33.77 KEpTTESPAETTTGTSTEAPSAAN b3/y21 ,35.06 KETpTESPAETTTGTSTEAPSAAN b4/y20 ,42.72 KETTEpSPAETTTGTSTEAPSAAN b6/y18 ,21.68 KETTESPAEpTTTGTSTEAPSAAN b10/y14 ,16.12 KETTESPAETpTTGTSTEAPSAAN b11/y13 ,7.86 KETTESPAETTpTGTSTEAPSAAN b12/y12 ,7.86 KETTESPAETTTGpTSTEAPSAAN b14/y10 ,7.86 KETTESPAETTTGTpSTEAPSAAN b15/y9 ,7.86 KETTESPAETTTGTSpTEAPSAAN b16/y8 ,7.64 KETTESPAETTTGTSTEAPpSAAN b20/y4 ,	nucleus
YOL145C	CTR9	1013	T	CKA2	TLSDSDEDDDDVVK	-0.204	0.542	-0.373	yes	75	112.17	84.26 KpTLSDSDEDDDDVVK b2/y14 ,112.17 KTLpSDSDEDDDDVVK b4/y12 ,112.17 KTLSDpSDEDDDDVVK b6/y10 ,	nucleus
YNL186W	UBP10	258	S	CKA2	ELPEEEENDSSS	0.293	1.102	-0.404	yes	31	60.79	60.79 KELPEEEENDpSSS b11/y3 ,59.35 KELPEEEENDSpSS b12/y2 ,59.35 KELPEEEENDSSpS b13/y1 ,	nucleus
YHR146W	CRP1	438	T	SNF1	QTASPLSSSTEEP	0.375	1.365	-0.495	yes	60	87.76	55.41 KQpTASPLSSSTEEP b3/y12 ,87.76 KQTApSPLSSSTEEP b5/y10 ,65.60 KQTASPLpSSSTEEP b8/y7 ,54.21 KQTASPLSpSSTEEP b9/y6 ,54.21 KQTASPLSSpSTEEP b10/y5 ,36.16 KQTASPLSSSpTEEP b11/y4 ,	nucleus
YJR127C	RSF2	655	S	RIM11	LNLSLNGSTDLPSTPQNQL	-0.327	0.926	-0.627	yes	28	71.39	16.80 LNLpSLNGpSTDLPSTPQNQLK b4/y17 b8/y13 ,16.80 LNLpSLNGSpTDLPSTPQNQLK b4/y17 b9/y12 ,36.43 LNLSLNGpSpTDLPSTPQNQLK b8/y13 b9/y12 ,44.33 LNLpSLNGSTDLPpSTPQNQLK b4/y17 b13/y8 ,71.39 LNLSLNGpSTDLPpSTPQNQLK b8/y13 b13/y8 ,71.39 LNLSLNGSpTDLPpSTPQNQLK b9/y12 b13/y8 ,44.33 LNLpSLNGSTDLPSpTPQNQLK b4/y17 b14/y7 ,71.39 LNLSLNGpSTDLPSpTPQNQLK b8/y13 b14/y7 ,71.39 LNLSLNGSpTDLPSpTPQNQLK b9/y12 b14/y7 ,36.…	nucleus
YJR127C	RSF2	659	S	#N/A	LNLSLNGSTDLPSTPQNQL	-0.327	0.926	-0.627	yes	28	71.39	16.80 LNLpSLNGpSTDLPSTPQNQLK b4/y17 b8/y13 ,16.80 LNLpSLNGSpTDLPSTPQNQLK b4/y17 b9/y12 ,36.43 LNLSLNGpSpTDLPSTPQNQLK b8/y13 b9/y12 ,44.33 LNLpSLNGSTDLPpSTPQNQLK b4/y17 b13/y8 ,71.39 LNLSLNGpSTDLPpSTPQNQLK b8/y13 b13/y8 ,71.39 LNLSLNGSpTDLPpSTPQNQLK b9/y12 b13/y8 ,44.33 LNLpSLNGSTDLPSpTPQNQLK b4/y17 b14/y7 ,71.39 LNLSLNGpSTDLPSpTPQNQLK b8/y13 b14/y7 ,71.39 LNLSLNGSpTDLPSpTPQNQLK b9/y12 b14/y7 ,36.…	nucleus
YER030W	CHZ1	59	S	CKA2	SENNGTVEDSESDMDDA	0.261	1.541	-0.64	yes	57	92.17	9.06 KpSENNGTVEDSESD(ox)MDDA b2/y17 b15/y4 ,41.99 KSENNGpTVEDSESD(ox)MDDA b7/y12 b15/y4 ,92.17 KSENNGTVEDpSESD(ox)MDDA b11/y8 b15/y4 ,90.47 KSENNGTVEDSEpSD(ox)MDDA b13/y6 b15/y4 ,	nucleus
YNR053C	NOG2	60	S	SCH9	AASFQDSTIPDA	1.197	-2.197	1.697	yes	42	69.17	69.17 AApSFQDSTIPDAR b3/y11 ,28.71 AASFQDpSTIPDAR b7/y7 ,19.81 AASFQDSpTIPDAR b8/y6 ,	nucleolus
YLR175W	CBF5	395	S	RIM11	EYVPLDNAEQSTSSSQET	1.002	-1.631	1.316	yes	65	177.25	116.07 KEYVPLDNAEQpSTSSSQET b12/y8 ,140.40 KEYVPLDNAEQSpTSSSQET b13/y7 ,163.84 KEYVPLDNAEQSTpSSSQET b14/y6 ,177.25 KEYVPLDNAEQSTSpSSQET b15/y5 ,177.25 KEYVPLDNAEQSTSSpSQET b16/y4 ,136.11 KEYVPLDNAEQSTSSSQEpT b19/y1 ,	nucleolus
YDL051W	LHP1	263	S	CKA2	EDSSAIADDDEEH	0.961	-1.653	1.307	yes	48	57.59	57.59 KEDpSpSAIADDDEEH b4/y11 b5/y10 ,	nucleolus
YDL051W	LHP1	264	S	CKA2	EDSSAIADDDEEH	0.961	-1.653	1.307	yes	48	57.59	57.59 KEDpSpSAIADDDEEH b4/y11 b5/y10 ,	nucleolus
YDL175C	AIR2	5	T	CDC28	NTAPFVVDTAPTTPPD	1.831	-0.741	1.286	yes	38	56.9	8.55 NpTAPFVVDTAPTTPPDK b2/y16 ,40.26 NTAPFVVDpTAPTTPPDK b9/y9 ,56.90 NTAPFVVDTAPpTTPPDK b12/y6 ,56.90 NTAPFVVDTAPTpTPPDK b13/y5 ,	nucleolus
YJL076W	NET1	295	S	SNF1	LLSGTPIMSTMTPN	-0.582	-3.024	1.221	yes	49	89.63	89.63 LLpSGTPI(ox)MST(ox)MTPNR b3/y13 b8/y8 b11/y5 ,89.63 LLSGpTPI(ox)MST(ox)MTPNR b5/y11 b8/y8 b11/y5 ,37.91 LLSGTPI(ox)MpST(ox)MTPNR b8/y8 b9/y7 b11/y5 ,29.64 LLSGTPI(ox)MSpT(ox)MTPNR b8/y8 b10/y6 b11/y5 ,15.32 LLSGTPI(ox)MST(ox)MpTPNR b8/y8 b11/y5 b12/y4 ,	nucleolus
YGR145W	ENP2	524	T	CKA2	ALTAAEESDEE	2.202	-0.233	1.218	yes	57	100.39	26.19 ALpTAAEESDEER b3/y10 ,100.39 ALTAAEEpSDEER b8/y5 ,	nucleolus
YNL113W	RPC19	10	T	CKA2	TATEVTPQEP	1.159	-1.253	1.206	yes	49	75.51	28.71 pTATEVTPQEPK b1/y11 ,41.85 TApTEVTPQEPK b3/y9 ,75.51 TATEVpTPQEPK b6/y6 ,	nucleolus
YNL308C	KRI1	486	S	CDC28	EVSPESFGLTA	1.27	-0.609	0.94	yes	56	53.09	53.09 EVpSPESFGLTAR b3/y10 ,25.44 EVSPEpSFGLTAR b6/y7 ,11.53 EVSPESFGLpTAR b10/y3 ,	nucleolus
YDR496C	PUF6	31	S	CLA4	ISIDSSDEESELS	1.181	-0.638	0.91	yes	56	106.25	56.67 IpSIDSSDEESELSK b2/y13 ,106.25 ISIDpSSDEESELSK b5/y10 ,93.62 ISIDSpSDEESELSK b6/y9 ,38.85 ISIDSSDEEpSELSK b10/y5 ,22.79 ISIDSSDEESELpSK b13/y2 ,	nucleolus
YBR142W	MAK5	678	S	CKA2	AADELGIDVDSDEDDIS	1.368	-0.284	0.826	yes	58	101.93	101.93 AADELGIDVDpSDEDDISK b11/y8 ,67.76 AADELGIDVDSDEDDIpSK b17/y2 ,	nucleolus
YOR078W	BUD21	144	S	CKA2	LDESDENEEALA	1.415	-0.108	0.762	yes	34	56.01	56.01 KLDEpSDENEEALA b5/y9 ,	nucleolus
YDR299W	BFR2	372	S	CKA2	DSVDDNENSDDGLDIP	1.118	0.062	0.528	yes	50	39.82	23.41 KDpSVDDNENSDDGLDIP b3/y15 ,39.82 KDSVDDNENpSDDGLDIP b10/y8 ,	nucleolus
YOL041C	NOP12	175	T	CDC28	LFGTNPIAETEESGNE	0.124	-0.777	0.451	yes	64	155.24	14.22 KLFGpTNPIAETEESGNE b5/y13 ,92.17 KLFGTNPIAEpTEESGNE b11/y7 ,155.24 KLFGTNPIAETEEpSGNE b14/y4 ,	nucleolus
YDL153C	SAS10	336	S	CKA2	LNELQNSEDSDAEDGG	0.447	-0.37	0.408	yes	66	115.96	115.96 LNELQNpSEDSDAEDGGK b7/y11 ,81.03 LNELQNSEDpSDAEDGGK b10/y8 ,	nucleolus
YLR009W	RLP24	129	S	CKA2	LVESNPELL	-1.152	-1.852	0.35	yes	36	83.81	83.81 LVEpSNPELLR b4/y7 ,	nucleolus
YJL076W	NET1	228	S	CKA2	IVSNNSDDEDEDIGE	0.854	0.351	0.251	yes	92	90.47	69.06 IVpSNNSDDEDEDIGER b3/y14 ,90.47 IVSNNpSDDEDEDIGER b6/y11 ,	nucleolus
YLL008W	DRS1	208	S	CKA2	GGKDDEIDEEDDSEEA	0.571	0.076	0.248	yes	81	105.78	105.78 KGGKDDEIDEEDDpSEEA b14/y4 ,	nucleolus
YNL221C	POP1	522	T	SNF1	LLTATPNSIN	0.408	-0.065	0.237	yes	33	30.65	30.65 KLLpTATPNSIN b4/y8 ,29.65 KLLTApTPNSIN b6/y6 ,29.65 KLLTATPNpSIN b9/y3 ,	nucleolus
YML112W	CTK3	27	S	CLA4	DSITSSSTTTPPSSQQ	0.294	0.044	0.125	yes	62	97.7	20.59 DpSITSSSTTTPPSSQQK b2/y16 ,36.16 DSIpTSSSTTTPPSSQQK b4/y14 ,54.21 DSITpSSSTTTPPSSQQK b5/y13 ,54.21 DSITSpSSTTTPPSSQQK b6/y12 ,64.21 DSITSSpSTTTPPSSQQK b7/y11 ,74.81 DSITSSSpTTTPPSSQQK b8/y10 ,85.98 DSITSSSTpTTPPSSQQK b9/y9 ,97.70 DSITSSSTTpTPPSSQQK b10/y8 ,53.05 DSITSSSTTTPPpSSQQK b13/y5 ,53.05 DSITSSSTTTPPSpSQQK b14/y4 ,	nucleolus
YDR365C	ESF1	86	S	CKA2	EAENDEDSEVNA	0.846	0.678	0.084	yes	40	100.07	100.07 KEAENDEDpSEVNA b9/y5 ,	nucleolus
YGR103W	NOP7	296	S	HRR25	SALNADEANTDETE	0.894	1.131	-0.119	yes	55	127.75	14.94 KpSALNADEANTDETE b2/y14 ,127.75 KSALNADEANpTDETE b11/y5 ,87.76 KSALNADEANTDEpTE b14/y2 ,	nucleolus
YMR229C	RRP5	187	S	CKA2	VEDAEYESSDDEDEKLD	0.156	0.458	-0.151	yes	49	126.3	126.30 VEDAEYEpSpSDDEDEKLDK b8/y11 b9/y10 ,	nucleolus
YMR229C	RRP5	188	S	CKA2	VEDAEYESSDDEDEKLD	0.156	0.458	-0.151	yes	49	126.3	126.30 VEDAEYEpSpSDDEDEKLDK b8/y11 b9/y10 ,	nucleolus
YKL105C	0	135	T	KIC1	TTSLGNSGSTI	1.848	-2.208	2.028	yes	31	34.76	18.07 pTTSLGNSGSTIR b1/y12 ,18.07 TpTSLGNSGSTIR b2/y11 ,34.76 TTpSLGNSGSTIR b3/y10 ,11.87 TTSLGNpSGSTIR b7/y6 ,11.87 TTSLGNSGpSTIR b9/y4 ,7.09 TTSLGNSGSpTIR b10/y3 ,	N/A
YDR475C	JIP4	662	T	SNF1	VITGGAPP	0.642	-3.043	1.843	yes	49	94.8	94.80 VIpTGGAPPR b3/y7 ,	N/A
YGR184C	UBR1	291	T	KIC1	TSPSNSPEASPSLA	0.054	-2.566	1.31	yes	49	31.19	30.40 pTSPSNSPEASPSLAK b1/y15 ,30.40 TpSPSNSPEASPSLAK b2/y14 ,31.19 TSPpSNSPEASPSLAK b4/y12 ,16.59 TSPSNpSPEASPSLAK b6/y10 ,10.64 TSPSNSPEApSPSLAK b10/y6 ,4.35 TSPSNSPEASPpSLAK b12/y4 ,	N/A
YDR389W	SAC7	35	S	SNF1	SMSSENITVP	2.081	-0.075	1.078	yes	48	57.59	36.85 pS(ox)MSSENITVPR b1/y11 b2/y10 ,57.59 S(ox)MpSSENITVPR b2/y10 b3/y9 ,57.59 S(ox)MSpSENITVPR b2/y10 b4/y8 ,26.98 S(ox)MSSENIpTVPR b2/y10 b8/y4 ,	N/A
YNL307C	MCK1	15	S	TPK1	GSEFIADDVTSN	0.149	-1.86	1.005	yes	41	113.87	7.09 GpSEFIADDVTSNK b2/y12 ,87.55 GSEFIADDVpTSNK b10/y4 ,113.87 GSEFIADDVTpSNK b11/y3 ,	N/A
YJL193W	0	247	S	CDC28	QESPLPLYE	1.317	-0.214	0.766	yes	34	49.68	49.68 QEpSPLPLYEK b3/y8 ,	N/A
YDR389W	SAC7	431	T	CKA2	ITSSDSPPIVSSN	1.402	0.131	0.636	yes	70	68.56	29.64 IpTSSDSPPIVSSNK b2/y13 ,48.06 ITpSSDSPPIVSSNK b3/y12 ,48.06 ITSpSDSPPIVSSNK b4/y11 ,68.56 ITSSDpSPPIVSSNK b6/y9 ,29.64 ITSSDSPPIVpSSNK b11/y4 ,22.20 ITSSDSPPIVSpSNK b12/y3 ,	N/A
YCL037C	SRO9	148	S	CKA2	DGFESAVGEEDS	-1.158	-2.219	0.53	yes	50	144.53	31.19 KDGFEpSAVGEEDS b6/y8 ,144.53 KDGFESAVGEEDpS b13/y1 ,	N/A
YBR074W	0	606	S	TPK1	GSNSMEEGLST	-0.037	-1.078	0.521	yes	43	83.81	7.87 GpSNS(ox)MEEGLSTR b2/y11 b5/y8 ,21.16 GSNpS(ox)MEEGLSTR b4/y9 b5/y8 ,83.81 GSNS(ox)MEEGLpSTR b5/y8 b10/y3 ,83.81 GSNS(ox)MEEGLSpTR b5/y8 b11/y2 ,	N/A
YKR056W	TRM2	92	S	CLA4	LSSPLTDSGN	1.434	0.651	0.391	yes	33	122.92	94.59 LpSSPLTDSGNR b2/y10 ,122.92 LSpSPLTDSGNR b3/y9 ,45.48 LSSPLpTDSGNR b6/y6 ,19.20 LSSPLTDpSGNR b8/y4 ,	N/A
YFR022W	ROG3	119	S	SNF1	GQSGLAGSSSSSNILGT	0.057	-0.675	0.366	yes	66	105.78	41.11 GQpSGLAGSSSSSNILGTR b3/y16 ,82.62 GQSGLAGpSSSSSNILGTR b8/y11 ,82.62 GQSGLAGSpSSSSNILGTR b9/y10 ,105.78 GQSGLAGSSpSSSNILGTR b10/y9 ,105.78 GQSGLAGSSSpSSNILGTR b11/y8 ,105.78 GQSGLAGSSSSpSNILGTR b12/y7 ,32.34 GQSGLAGSSSSSNILGpTR b17/y2 ,	N/A
YPL279C	0	185	T	CKA2	ENAGDVDTQEME	0.264	-0.433	0.348	yes	64	159.17	159.17 KENAGDVDpTQE(ox)ME b9/y5 b12/y2 ,	N/A
YFL042C	0	335	S	CKA2	EIDDAINSIDEENND	0.077	-0.616	0.347	yes	51	70.42	70.42 KEIDDAINpSIDEENND b9/y8 ,	N/A
YKR055W	RHO4	47	T	CDC28	LPTPFA	0.338	0.285	0.027	yes	47	66.57	66.57 LPpTPFAR b3/y5 ,	N/A
YKL104C	GFA1	332	S	PKC1	EVGASMT	0.183	0.219	-0.018	yes	38	58.87	58.87 EVGApSMTR b5/y4 ,46.61 EVGASMpTR b7/y2 ,	N/A
YEL062W	NPR2	354	S	SNF1	SLGSGDQDSPSFSV	0.3	0.4	-0.05	yes	63	99.69	20.59 pSLGSGDQDSPSFSVR b1/y15 ,45.87 SLGpSGDQDSPSFSVR b4/y12 ,99.69 SLGSGDQDpSPSFSVR b9/y7 ,87.76 SLGSGDQDSPpSFSVR b11/y5 ,65.60 SLGSGDQDSPSFpSVR b13/y3 ,	N/A
YLR359W	ADE13	67	T	CKA2	KHVEITDDEIA	-0.216	0.005	-0.11	yes	29	13.89	13.89 KHVEIpTDDEIAK b6/y7 ,	N/A
YDR428C	BNA7	9	S	HOG1	AISPDITLFN	-0.183	0.071	-0.127	yes	74	97.24	97.24 AIpSPDITLFNK b3/y9 ,46.80 AISPDIpTLFNK b7/y5 ,	N/A
YCL037C	SRO9	422	S	CKA2	EDSAPVAAGESESSL	-0.022	0.622	-0.322	yes	70	84.26	0.00 EDpSAPVAAGESESSL b3/y13 ,74.81 EDSAPVAAGEpSESSL b11/y5 ,74.81 EDSAPVAAGESEpSSL b13/y3 ,84.26 EDSAPVAAGESESpSL b14/y2 ,	N/A
YGL009C	LEU1	748	S	CKA2	YSFLEGGS	-0.989	-0.2	-0.394	yes	52	69.57	69.57 KYpSFLEGGS b3/y7 ,4.44 KYSFLEGGpS b9/y1 ,	N/A
YER176W	ECM32	97	Y	#N/A	YVKV	0.945	1.906	-0.481	yes	31	102.47	102.47 pYVKVR b1/y5 ,	N/A
YGL009C	LEU1	494	T	CKA2	VEVTSEDE	-0.346	1.351	-0.848	yes	52	80.54	80.54 KVEVpTSEDE b5/y5 ,80.54 KVEVTpSEDE b6/y4 ,	N/A
YOR153W	PDR5	49	T	SNF1	TLTAQSMQNSTQSAPN	0.449	-2.745	1.597	yes	36	33.78	25.14 pTLTAQS(ox)MQNSTQSAPNK b1/y17 b7/y11 ,25.71 TLpTAQS(ox)MQNSTQSAPNK b3/y15 b7/y11 ,33.78 TLTAQpS(ox)MQNSTQSAPNK b6/y12 b7/y11 ,19.63 TLTAQS(ox)MQNpSTQSAPNK b7/y11 b10/y8 ,19.63 TLTAQS(ox)MQNSpTQSAPNK b7/y11 b11/y7 ,9.06 TLTAQS(ox)MQNSTQpSAPNK b7/y11 b13/y5 ,	mitochondrion
YDR508C	GNP1	125	Y	#N/A	SSYITVDGI	2.384	-0.797	1.591	yes	38	51.27	51.27 KSSpYITVDGI b4/y7 ,	mitochondrion
YDL215C	GDH2	480	T	KIC1	TLSFQ	1.126	-1.566	1.346	yes	33	58.12	21.18 pTLSFQR b1/y6 ,58.12 TLpSFQR b3/y4 ,	mitochondrion
YOR151C	RPB2	915	T	RIM11	TTPISPDEEELGQ	1.846	-0.745	1.296	yes	46	79.77	36.16 pTTPISPDEEELGQR b1/y14 ,37.02 TpTPISPDEEELGQR b2/y13 ,79.77 TTPIpSPDEEELGQR b5/y10 ,	mitochondrion
YDR096W	GIS1	65	T	HRR25	TIQLDSPIQQQA	0.898	-0.895	0.897	yes	46	111.19	39.82 pTIQLDSPIQQQAK b1/y13 ,111.19 TIQLDpSPIQQQAK b6/y8 ,	mitochondrion
YLR106C	MDN1	2962	T	CKA2	LINTISDDDAPQSP	0.532	-1.058	0.795	yes	71	127.75	16.15 LINpTISDDDAPQSPR b4/y12 ,48.06 LINTIpSDDDAPQSPR b6/y10 ,127.75 LINTISDDDAPQpSPR b13/y3 ,	mitochondrion
YGR116W	SPT6	232	T	HRR25	QPTQITGLSSD	-0.515	-1.328	0.407	yes	35	77.31	4.25 KQPpTQITGLSSD b4/y9 ,26.19 KQPTQIpTGLSSD b7/y6 ,77.31 KQPTQITGLpSSD b10/y3 ,75.38 KQPTQITGLSpSD b11/y2 ,	mitochondrion
YGR116W	SPT6	134	S	CKA2	VGDEGNAAESESDNVAAS	0.484	0.827	-0.171	yes	88	69.06	69.06 VGDEGNAAEpSESDNVAASR b10/y10 ,69.06 VGDEGNAAESEpSDNVAASR b12/y8 ,31.66 VGDEGNAAESESDNVAApSR b18/y2 ,	mitochondrion
YJR077C	MIR1	2	S	RIM11	SVSAAPAIPQYSVSDYM	0.204	0.142	0.031	yes	26	44.33	44.33 pSVSAAPAIPQYSVSDY(ox)MK b1/y18 b17/y2 ,44.33 SVpSAAPAIPQYSVSDY(ox)MK b3/y16 b17/y2 ,17.16 SVSAAPAIPQYpSVSDY(ox)MK b12/y7 b17/y2 ,22.59 SVSAAPAIPQYSVpSDY(ox)MK b14/y5 b17/y2 ,	mitochondrial envelope
YDR345C	HXT3	3	S	CKA2	NSTPDLISPQ	3.522	-5.931	4.726	yes	37	86.27	86.27 NpSTPDLISPQK b2/y10 ,65.00 NSpTPDLISPQK b3/y9 ,21.90 NSTPDLIpSPQK b8/y4 ,	membrane fraction
YMR011W	HXT2	29	T	CKA2	LETDESPIQT	3.293	-4.123	3.708	yes	50	81.51	81.51 LEpTDESPIQTK b3/y9 ,35.78 LETDEpSPIQTK b6/y6 ,7.45 LETDESPIQpTK b10/y2 ,	membrane fraction
YOR086C	TCB1	1146	T	SNF1	AGTTVIGGGVGAIG	1.897	-3.103	2.5	yes	41	78.04	78.04 AGpTpTVIGGGVGAIGK b3/y13 b4/y12 ,	membrane fraction
YOR086C	TCB1	1147	T	SNF1	AGTTVIGGGVGAIG	1.897	-3.103	2.5	yes	41	78.04	78.04 AGpTpTVIGGGVGAIGK b3/y13 b4/y12 ,	membrane fraction
YHL007C	STE20	570	T	KIC1	APAQETVTTPTS	1.985	-1.281	1.633	yes	46	100.39	43.04 KAPAQEpTVTTPTS b7/y7 ,75.38 KAPAQETVpTTPTS b9/y5 ,100.39 KAPAQETVTpTPTS b10/y4 ,87.55 KAPAQETVTTPpTS b12/y2 ,87.55 KAPAQETVTTPTpS b13/y1 ,	membrane fraction
YDR345C	HXT3	13	S	SNF1	SSENSNADLPSNSSQVMNMPEE	-0.006	-2.134	1.064	yes	38	54.79	5.70 KpSSENSNADLPSNSSQV(ox)MN(ox)MPEE b2/y22 b18/y6 b20/y4 ,5.70 KSpSENSNADLPSNSSQV(ox)MN(ox)MPEE b3/y21 b18/y6 b20/y4 ,8.40 KSSENpSNADLPSNSSQV(ox)MN(ox)MPEE b6/y18 b18/y6 b20/y4 ,46.04 KSSENSNADLPpSNSSQV(ox)MN(ox)MPEE b12/y12 b18/y6 b20/y4 ,54.79 KSSENSNADLPSNpSSQV(ox)MN(ox)MPEE b14/y10 b18/y6 b20/y4 ,54.79 KSSENSNADLPSNSpSQV(ox)MN(ox)MPEE b15/y9 b18/y6 b20/y4 ,	membrane fraction
YKL021C	MAK11	423	T	CKA2	DAETADIGDQSEVESDTEELK	0.45	-1.181	0.816	yes	38	105.78	9.66 DAEpTADIGDQSEVESDTEELKK b4/y19 ,84.26 DAETADIGDQpSEVESDTEELKK b11/y12 ,105.78 DAETADIGDQSEVEpSDTEELKK b15/y8 ,105.78 DAETADIGDQSEVESDpTEELKK b17/y6 ,	membrane fraction
YLR260W	LCB5	199	S	TPK1	GSNSSSSLLTS	-0.014	-1.118	0.552	yes	67	73.26	69.17 GpSNSSSSLLTSR b2/y11 ,73.26 GSNpSSSSLLTSR b4/y9 ,61.05 GSNSpSSSLLTSR b5/y8 ,61.05 GSNSSpSSLLTSR b6/y7 ,48.20 GSNSSSpSLLTSR b7/y6 ,13.43 GSNSSSSLLpTSR b10/y3 ,7.87 GSNSSSSLLTpSR b11/y2 ,	membrane fraction
YNL098C	RAS2	224	S	SNF1	NVNSSTTVVNA	-0.619	-1.247	0.314	yes	56	89.76	65.55 NVNpSSTTVVNAR b4/y9 ,89.76 NVNSpSTTVVNAR b5/y8 ,89.76 NVNSSpTTVVNAR b6/y7 ,87.55 NVNSSTpTVVNAR b7/y6 ,	membrane fraction
YCR021C	HSP30	308	S	CDC28	EAVPESP	0.339	0.474	-0.067	yes	37	86.47	86.47 EAVPEpSPR b6/y3 ,	membrane fraction
YDR033W	MRH1	289	S	CDC28	APVASPRPAATPNLS	0.677	1.333	-0.328	yes	71	87.76	37.91 KAPVApSPRPAATPNLS b6/y11 ,87.76 KAPVASPRPAApTPNLS b12/y5 ,85.98 KAPVASPRPAATPNLpS b16/y1 ,	membrane fraction
YCR021C	HSP30	308	S	CDC28	EAVPESPRASGETAIHEPEPEAEQAVEDTA	-0.085	1.246	-0.665	yes	52	15.49	15.49 KEAVPEpSPRASGETAIHEPEPEAEQAVEDTA b7/y25 ,11.03 KEAVPESPRApSGETAIHEPEPEAEQAVEDTA b11/y21 ,11.03 KEAVPESPRASGEpTAIHEPEPEAEQAVEDTA b14/y18 ,7.64 KEAVPESPRASGETAIHEPEPEAEQAVEDpTA b30/y2 ,	membrane fraction
YGR197C	SNG1	91	T	RIM11	IQTGLFSP	2.606	-3.024	2.815	yes	31	54.78	54.78 IQpTGLFSPR b3/y7 ,22.69 IQTGLFpSPR b7/y3 ,	membrane
YDL054C	MCH1	250	T	CKA2	LDDQTDVEQSPLLE	1.893	-2.208	2.051	yes	43	64.21	21.11 LDDQpTDVEQSPLLER b5/y11 ,64.21 LDDQTDVEQpSPLLER b10/y6 ,	membrane
YLR138W	NHA1	837	T	SNF1	ALTAVGL	0.156	-3.445	1.801	yes	28	48.48	48.48 ALpTAVGLK b3/y6 ,	membrane
YBR140C	IRA1	1332	S	CKA2	SAPDNEGDSLSFES	0.195	-0.869	0.532	yes	41	40.47	7.87 pSAPDNEGDSLSFESR b1/y15 ,40.47 SAPDNEGDpSLSFESR b9/y7 ,39.19 SAPDNEGDSLpSFESR b11/y5 ,20.47 SAPDNEGDSLSFEpSR b14/y2 ,	membrane
YFL054C	0	104	T	SNF1	TLNSFSDAEQA	0.996	1.725	-0.364	yes	51	89.76	43.04 pTLNSFSDAEQAR b1/y12 ,89.76 TLNpSFSDAEQAR b4/y9 ,65.55 TLNSFpSDAEQAR b6/y7 ,	membrane
YOR216C	RUD3	115	T	CDC28	DQETPNEDF	0.38	-0.995	0.687	yes	38	30.65	30.65 KDQEpTPNEDF b5/y6 ,	Golgi apparatus
YDR351W	SBE2	532	S	CKA2	NIDLASMEELQ	-0.274	-0.352	0.039	yes	44	116.7	116.70 NIDLApS(ox)MEELQK b6/y7 b7/y6 ,	Golgi apparatus
YKL174C	TPO5	564	S	TPK1	ESVENNSEEGFI	0.379	0.404	-0.013	yes	44	122.16	22.79 EpSVENNSEEGFIK b2/y12 ,122.16 ESVENNpSEEGFIK b7/y7 ,	Golgi apparatus
YOR175C	ALE1	605	S	SCH9	MSFSGYSP	2.097	-2.471	2.284	yes	38	34.11	34.11 K(ox)MpSFSGYSP b2/y8 b3/y7 ,32.87 K(ox)MSFpSGYSP b2/y8 b5/y5 ,8.95 K(ox)MSFSGYpSP b2/y8 b8/y2 ,	endoplasmic reticulum
YAR033W	MST28	3	T	CDC28	MQTPPESTDV	2.07	-1.253	1.661	yes	48	75.51	75.51 (ox)MQpTPPESTDV b1/y10 b3/y8 ,29.65 (ox)MQTPPEpSTDV b1/y10 b7/y4 ,13.89 (ox)MQTPPESpTDV b1/y10 b8/y3 ,	endoplasmic reticulum
YNL156C	NSG2	47	S	PKC1	SVSIDSTKYS	0.698	-1.58	1.139	yes	42	39.19	7.65 pSVpSIDSTKYSR b1/y11 b3/y9 ,36.85 pSVSIDpSTKYSR b1/y11 b6/y6 ,39.19 SVpSIDpSTKYSR b3/y9 b6/y6 ,35.78 pSVSIDSpTKYSR b1/y11 b7/y5 ,37.98 SVpSIDSpTKYSR b3/y9 b7/y5 ,13.43 SVSIDpSpTKYSR b6/y6 b7/y5 ,19.20 pSVSIDSTKYpSR b1/y11 b10/y2 ,20.47 SVpSIDSTKYpSR b3/y9 b10/y2 ,4.28 SVSIDpSTKYpSR b6/y6 b10/y2 ,4.28 SVSIDSpTKYpSR b7/y5 b10/y2 ,	endoplasmic reticulum
YNL156C	NSG2	49	S	CLA4	SVSIDSTKYS	0.698	-1.58	1.139	yes	42	39.19	7.65 pSVpSIDSTKYSR b1/y11 b3/y9 ,36.85 pSVSIDpSTKYSR b1/y11 b6/y6 ,39.19 SVpSIDpSTKYSR b3/y9 b6/y6 ,35.78 pSVSIDSpTKYSR b1/y11 b7/y5 ,37.98 SVpSIDSpTKYSR b3/y9 b7/y5 ,13.43 SVSIDpSpTKYSR b6/y6 b7/y5 ,19.20 pSVSIDSTKYpSR b1/y11 b10/y2 ,20.47 SVpSIDSTKYpSR b3/y9 b10/y2 ,4.28 SVSIDpSTKYpSR b6/y6 b10/y2 ,4.28 SVSIDSpTKYpSR b7/y5 b10/y2 ,	endoplasmic reticulum
YOR175C	ALE1	510	S	SNF1	DISASSPNLGGIL	0.977	-1.176	1.077	yes	72	147.66	93.62 KDIpSASSPNLGGIL b4/y11 ,133.28 KDISApSSPNLGGIL b6/y9 ,147.66 KDISASpSPNLGGIL b7/y8 ,	endoplasmic reticulum
YNR019W	ARE2	175	S	TPK1	SSPDAVDSVG	0.036	-1.869	0.952	yes	28	61.05	61.05 KpSSPDAVDSVG b2/y10 ,49.68 KSpSPDAVDSVG b3/y9 ,7.87 KSSPDAVDpSVG b9/y3 ,	endoplasmic reticulum
YOR307C	SLY41	305	S	CKA2	VGILPSSSTDDVTS	-0.529	-1.886	0.679	yes	39	67.05	67.05 VGILPpSSSTDDVTSK b6/y10 ,67.05 VGILPSpSSTDDVTSK b7/y9 ,67.05 VGILPSSpSTDDVTSK b8/y8 ,56.67 VGILPSSSpTDDVTSK b9/y7 ,45.87 VGILPSSSTDDVpTSK b13/y3 ,45.87 VGILPSSSTDDVTpSK b14/y2 ,	endoplasmic reticulum
YBR029C	CDS1	40	S	RIM11	DASESVTPVT	0.584	-0.532	0.558	yes	48	97.24	29.65 DApSESVTPVTK b3/y9 ,61.05 DASEpSVTPVTK b5/y7 ,97.24 DASESVpTPVTK b7/y5 ,59.27 DASESVTPVpTK b10/y2 ,	endoplasmic reticulum
YNL156C	NSG2	74	S	PKC1	VGGSLP	0.223	-0.793	0.508	yes	36	69.75	69.75 VGGpSLPR b4/y4 ,	endoplasmic reticulum
YNL156C	NSG2	79	T	CLA4	NTVSSNNLE	-0.088	-0.566	0.239	yes	46	158.61	71.15 NpTVSSNNLER b2/y9 ,158.61 NTVpSSNNLER b4/y7 ,158.61 NTVSpSNNLER b5/y6 ,	endoplasmic reticulum
YPR091C	0	621	S	CKA2	DNVGNSSDTEDMDEIDVQD	1.075	0.717	0.179	yes	54	56.01	54.51 KDNVGNpSSDTED(ox)MDEIDVQD b7/y14 b13/y8 ,54.51 KDNVGNSpSDTED(ox)MDEIDVQD b8/y13 b13/y8 ,56.01 KDNVGNSSDpTED(ox)MDEIDVQD b10/y11 b13/y8 ,	endoplasmic reticulum
YLR350W	ORM2	9	S	CDC28	NESPAFEESPLTPNVSNL	0.922	0.804	0.059	yes	50	65.28	24.06 KNEpSPAFEESPLTPNVSNL b4/y16 ,65.28 KNESPAFEEpSPLTPNVSNL b10/y10 ,46.94 KNESPAFEESPLpTPNVSNL b13/y7 ,37.88 KNESPAFEESPLTPNVpSNL b17/y3 ,	endoplasmic reticulum
YBR287W	0	227	S	RIM11	MNSSFLSSSSIGD	-0.617	0.094	-0.355	yes	60	76.39	15.73 (ox)MNpSSFLSSSSIGDK b1/y14 b3/y12 ,22.20 (ox)MNSpSFLSSSSIGDK b1/y14 b4/y11 ,56.67 (ox)MNSSFLpSSSSIGDK b1/y14 b7/y8 ,55.41 (ox)MNSSFLSpSSSIGDK b1/y14 b8/y7 ,65.60 (ox)MNSSFLSSpSSIGDK b1/y14 b9/y6 ,76.39 (ox)MNSSFLSSSpSIGDK b1/y14 b10/y5 ,	endoplasmic reticulum
YDL116W	NUP84	4	S	CDC28	MELSPTYQTE	1.854	-6.253	4.053	yes	40	79.35	79.35 (ox)MELpSPTYQTER b1/y11 b4/y8 ,56.01 (ox)MELSPpTYQTER b1/y11 b6/y6 ,34.76 (ox)MELSPTYQpTER b1/y11 b9/y3 ,	endomembrane system
YML103C	NUP188	337	S	CKA2	ALQSSESFDDSDIT	0.887	-1.675	1.281	yes	80	95.76	95.76 ALQpSSESFDDSDITK b4/y12 ,95.76 ALQSpSESFDDSDITK b5/y11 ,60.79 ALQSSEpSFDDSDITK b7/y9 ,10.92 ALQSSESFDDpSDITK b11/y5 ,4.35 ALQSSESFDDSDIpTK b14/y2 ,	endomembrane system
YKL186C	MTR2	117	T	PKC1	MGQDATVPIQPNNTGN	-0.523	-1.66	0.569	yes	66	84.26	36.16 (ox)MGQDApTVPIQPNNTGNR b1/y17 b6/y12 ,84.26 (ox)MGQDATVPIQPNNpTGNR b1/y17 b14/y4 ,	endomembrane system
YGR202C	PCT1	346	S	CDC28	EASPATEFANEFTGENSTA	1.892	0.868	0.512	yes	81	65.28	65.28 EApSPATEFANEFTGENSTAK b3/y18 ,56.90 EASPApTEFANEFTGENSTAK b6/y15 ,24.59 EASPATEFANEFpTGENSTAK b13/y8 ,8.55 EASPATEFANEFTGENpSTAK b17/y4 ,5.70 EASPATEFANEFTGENSpTAK b18/y3 ,	endomembrane system
YGR202C	PCT1	16	S	SNF1	LSNSSLSNLF	-1.515	0.211	-0.863	yes	43	81.51	26.98 LpSNSSLSNLFK b2/y10 ,57.59 LSNpSSLSNLFK b4/y8 ,81.51 LSNSpSLSNLFK b5/y7 ,57.59 LSNSSLpSNLFK b7/y5 ,	endomembrane system
YJL042W	MHP1	577	T	CKA2	IVTNNEEEVTVS	1.059	-3.638	2.348	yes	55	124.99	124.99 IVpTNNEEEVTVSK b3/y11 ,17.06 IVTNNEEEVpTVSK b10/y4 ,4.29 IVTNNEEEVTVpSK b12/y2 ,	cytoskeleton
YIR003W	AIM21	551	T	CKA2	VLIDTTPGEQAE	1.14	-0.189	0.665	yes	70	85.46	73.55 VLIDpTTPGEQAER b5/y9 ,85.46 VLIDTpTPGEQAER b6/y8 ,	cytoskeleton
YOR045W	TOM6	16	S	CDC28	MDGMFAMPGAAAGAASPQQP	8.385	-4.552	6.469	yes	70	109.03	109.03 (ox)MDG(ox)MFA(ox)MPGAAAGAApSPQQP b1/y20 b4/y17 b7/y14 b16/y5 ,	cytoplasm
YJR045C	SSC1	11	S	PKC1	SSLSSSF	3.551	-4.931	4.241	yes	51	118.26	16.76 pSSLSSSFR b1/y8 ,17.49 SpSLSSSFR b2/y7 ,86.47 SSLpSSSFR b4/y5 ,118.26 SSLSpSSFR b5/y4 ,118.26 SSLSSpSFR b6/y3 ,	cytoplasm
YLR421C	RPN13	153	S	CKA2	AQDVDVSMQD	2.782	-4.005	3.393	yes	40	130.07	130.07 KAQDVDVpS(ox)MQD b8/y4 b9/y3 ,	cytoplasm
YER178W	PDA1	313	S	CKA2	YGGHSMSDPGTTY	2.791	-3.103	2.947	yes	39	46.94	46.94 YGGHpSMSDPGTTYR b5/y10 ,29.64 YGGHSMpSDPGTTYR b7/y8 ,15.73 YGGHSMSDPGpTTYR b11/y4 ,10.37 YGGHSMSDPGTpTYR b12/y3 ,	cytoplasm
YGR125W	0	842	S	SNF1	NLMSLPTNTP	4.03	-1.552	2.791	yes	53	126.36	86.27 NL(ox)MpSLPTNTPR b3/y9 b4/y8 ,126.36 NL(ox)MSLPpTNTPR b3/y9 b7/y5 ,126.36 NL(ox)MSLPTNpTPR b3/y9 b9/y3 ,	cytoplasm
YCR034W	FEN1	334	T	PHO85	NVPTPSPSP	1.792	-3.253	2.523	yes	57	103.12	103.12 KNVPpTPSPSP b5/y6 ,75.51 KNVPTPpSPSP b7/y4 ,30.65 KNVPTPSPpSP b9/y2 ,	cytoplasm
YPL100W	ATG21	213	T	SNF1	VATNLLANATQ	2.211	-2.322	2.266	yes	44	69.17	69.17 VApTNLLANATQK b3/y10 ,4.26 VATNLLANApTQK b10/y3 ,	cytoplasm
YGR185C	TYS1	359	T	CDC28	GYPVATPQ	1.736	-2.793	2.265	yes	39	113.91	113.91 KGYPVApTPQ b7/y3 ,	cytoplasm
YLR113W	HOG1	176	Y	#N/A	IQDPQMTGYVST	1.297	-3.063	2.18	yes	63	144.53	144.53 IQDPQ(ox)MTGpYVSTR b6/y8 b9/y5 ,	cytoplasm
YNL121C	TOM70	228	T	RIM11	FGDIDTATATPTELSTQPA	3.016	-1.236	2.126	yes	65	72.63	29.75 FGDIDpTATATPTELSTQPAK b6/y15 ,45.17 FGDIDTApTATPTELSTQPAK b8/y13 ,72.63 FGDIDTATApTPTELSTQPAK b10/y11 ,72.63 FGDIDTATATPpTELSTQPAK b12/y9 ,44.33 FGDIDTATATPTELpSTQPAK b15/y6 ,36.43 FGDIDTATATPTELSpTQPAK b16/y5 ,	cytoplasm
YKR089C	TGL4	722	S	TPK1	YSITSASLNP	1.959	-2.253	2.106	yes	43	69.17	69.17 YpSITSASLNPR b2/y10 ,46.80 YSIpTSASLNPR b4/y8 ,36.85 YSITpSASLNPR b5/y7 ,19.20 YSITSApSLNPR b7/y5 ,	cytoplasm
YAL031C	GIP4	568	S	SNF1	SNSLQSSTMTLNQ	3.062	-1.029	2.045	yes	64	56.67	56.67 pSNSLQSST(ox)MTLNQK b1/y14 b9/y6 ,50.46 SNpSLQSST(ox)MTLNQK b3/y12 b9/y6 ,24.05 SNSLQpSST(ox)MTLNQK b6/y9 b9/y6 ,17.06 SNSLQSpST(ox)MTLNQK b7/y8 b9/y6 ,11.22 SNSLQSSpT(ox)MTLNQK b8/y7 b9/y6 ,6.79 SNSLQSST(ox)MpTLNQK b9/y6 b10/y5 ,	cytoplasm
YLL032C	0	751	T	CKA2	TTIDNTSQSGASPQ	2.687	-1.364	2.025	yes	59	76.39	9.45 pTTIDNTSQSGASPQR b1/y15 ,9.66 TpTIDNTSQSGASPQR b2/y14 ,28.91 TTIDNpTSQSGASPQR b6/y10 ,37.02 TTIDNTpSQSGASPQR b7/y9 ,45.87 TTIDNTSQpSGASPQR b9/y7 ,76.39 TTIDNTSQSGApSPQR b12/y4 ,	cytoplasm
YOR042W	CUE5	16	S	TOR2	SNVPESINEDIS	0.82	-3.103	1.962	yes	48	111.19	57.98 pSNVPESINEDISK b1/y13 ,111.19 SNVPEpSINEDISK b6/y8 ,32.89 SNVPESINEDIpSK b12/y2 ,	cytoplasm
YGR161C	RTS3	47	S	TPK1	LSTSSSPSSSPMSAQ	1.708	-2.208	1.958	yes	36	53.05	50.86 LpSTSSSPSSSP(ox)MSAQR b2/y15 b12/y5 ,43.85 LSpTSSSPSSSP(ox)MSAQR b3/y14 b12/y5 ,43.85 LSTpSSSPSSSP(ox)MSAQR b4/y13 b12/y5 ,53.05 LSTSpSSPSSSP(ox)MSAQR b5/y12 b12/y5 ,43.85 LSTSSpSPSSSP(ox)MSAQR b6/y11 b12/y5 ,27.55 LSTSSSPpSSSP(ox)MSAQR b8/y9 b12/y5 ,27.55 LSTSSSPSpSSP(ox)MSAQR b9/y8 b12/y5 ,20.59 LSTSSSPSSpSP(ox)MSAQR b10/y7 b12/y5 ,9.66 LSTSSSPSSSP(ox)MpSAQR b12/y5 b13/y4 ,	cytoplasm
YHR027C	RPN1	11	T	CKA2	QQTIDEQSQISPE	3.22	-0.668	1.944	yes	62	57.98	6.66 KQQpTIDEQSQISPE b4/y11 ,22.79 KQQTIDEQpSQISPE b9/y6 ,57.98 KQQTIDEQSQIpSPE b12/y3 ,	cytoplasm
YFL022C	FRS2	311	S	PKC1	FGSIGY	0.274	-3.552	1.913	yes	34	50.52	50.52 FGpSIGYR b3/y5 ,	cytoplasm
YPL061W	ALD6	256	S	PKC1	SVAVDSSESNL	0.93	-2.793	1.862	yes	71	116.7	18.07 KpSVAVDSSESNL b2/y11 ,116.70 KSVAVDpSSESNL b7/y6 ,116.70 KSVAVDSpSESNL b8/y5 ,102.90 KSVAVDSSEpSNL b10/y3 ,	cytoplasm
YDR028C	REG1	863	S	PKC1	GSVTPANISSQ	0.132	-3.552	1.842	yes	42	92.11	67.31 KGpSVTPANISSQ b3/y10 ,92.11 KGSVpTPANISSQ b5/y8 ,34.76 KGSVTPANIpSSQ b10/y3 ,18.62 KGSVTPANISpSQ b11/y2 ,	cytoplasm
YGR085C	RPL11B	41	S	SNF1	VLEQLSGQTPVQS	1.089	-2.594	1.842	yes	56	141.55	103.96 KVLEQLpSGQTPVQS b7/y8 ,141.55 KVLEQLSGQpTPVQS b10/y5 ,99.69 KVLEQLSGQTPVQpS b14/y1 ,	cytoplasm
YLR220W	CCC1	20	S	SNF1	GSGGTSELGGSESTPLL	2.741	-0.818	1.78	yes	47	46.94	5.73 GpSGGTSELGGSESTPLLR b2/y17 ,5.82 GSGGpTSELGGSESTPLLR b5/y14 ,5.82 GSGGTpSELGGSESTPLLR b6/y13 ,39.44 GSGGTSELGGpSESTPLLR b11/y8 ,46.94 GSGGTSELGGSEpSTPLLR b13/y6 ,46.94 GSGGTSELGGSESpTPLLR b14/y5 ,	cytoplasm
YNL178W	RPS3	221	S	PKC1	EEEPILAPSV	0.472	-3.083	1.777	yes	42	92.11	92.11 EEEPILAPpSVK b9/y3 ,	cytoplasm
YPL070W	MUK1	241	T	SNF1	ILIVGTSVSSPN	2.293	-1.253	1.773	yes	42	91.57	70.15 ILIVGpTSVSSPNK b6/y8 ,81.57 ILIVGTpSVSSPNK b7/y7 ,79.77 ILIVGTSVpSSPNK b9/y5 ,91.57 ILIVGTSVSpSPNK b10/y4 ,	cytoplasm
YDR135C	YCF1	899	S	CKA2	LNDLDFGNSDAISL	1.332	-2.134	1.733	yes	80	64.21	28.91 LNDLDFGNpSDAISLR b9/y7 ,64.21 LNDLDFGNSDAIpSLR b13/y3 ,	cytoplasm
YMR221C	0	236	T	SNF1	LIEGDTGSGIIPDEQE	1.987	-1.465	1.726	yes	42	78.04	67.76 LIEGDpTGSGIIPDEQER b6/y12 ,78.04 LIEGDTGpSGIIPDEQER b8/y10 ,	cytoplasm
YAL031C	GIP4	497	S	CDC28	SPSVSPV	0.691	-2.698	1.694	yes	46	58.87	46.61 pSPSVSPVR b1/y8 ,58.87 SPpSVSPVR b3/y6 ,46.61 SPSVpSPVR b5/y4 ,	cytoplasm
YML075C	HMG1	551	S	SNF1	ASTPVLTN	1.513	-1.852	1.682	yes	27	56.74	43.32 ApSTPVLTNK b2/y8 ,56.74 ASpTPVLTNK b3/y7 ,23.54 ASTPVLpTNK b7/y3 ,	cytoplasm
YBR079C	RPG1	921	T	RIM11	TAGGSSPATPATPATPATPTPSSGP	0.338	-2.986	1.662	yes	50	53.23	5.62 pTAGGSSPATPATPATPATPTPSSGPK b1/y26 ,5.61 TAGGpSSPATPATPATPATPTPSSGPK b5/y22 ,7.18 TAGGSpSPATPATPATPATPTPSSGPK b6/y21 ,10.10 TAGGSSPApTPATPATPATPTPSSGPK b9/y18 ,18.94 TAGGSSPATPApTPATPATPTPSSGPK b12/y15 ,37.78 TAGGSSPATPATPApTPATPTPSSGPK b15/y12 ,53.23 TAGGSSPATPATPATPApTPTPSSGPK b18/y9 ,44.52 TAGGSSPATPATPATPATPpTPSSGPK b20/y7 ,37.15 TAGGSSPATPATPATPATPTPpSSGPK b22/y5 ,36.54 TAGGSSPATPATPATP…	cytoplasm
YEL046C	GLY1	367	S	CKA2	SESTEVDVDGNAI	2.48	-0.757	1.618	yes	71	127.99	108.66 pSESTEVDVDGNAIR b1/y14 ,124.99 SEpSTEVDVDGNAIR b3/y12 ,127.99 SESpTEVDVDGNAIR b4/y11 ,	cytoplasm
YEL054C	RPL12A	38	S	CDC28	IGPLGLSP	1.757	-1.414	1.585	yes	59	138.46	138.46 IGPLGLpSPK b7/y3 ,	cytoplasm
YEL013W	VAC8	11	S	CKA2	DSSDEASVSPIADNE	0.852	-2.31	1.581	yes	77	76.39	45.87 DpSSDEASVSPIADNER b2/y15 ,45.87 DSpSDEASVSPIADNER b3/y14 ,76.39 DSSDEApSVSPIADNER b7/y10 ,65.60 DSSDEASVpSPIADNER b9/y8 ,	cytoplasm
YGR178C	PBP1	434	T	RIM11	TVSPTTQISAG	2.549	-0.465	1.507	yes	79	102.9	62.30 pTVSPTTQISAGK b1/y12 ,102.90 TVpSPTTQISAGK b3/y10 ,65.55 TVSPpTTQISAGK b5/y8 ,65.55 TVSPTpTQISAGK b6/y7 ,34.76 TVSPTTQIpSAGK b9/y4 ,	cytoplasm
YBR189W	RPS9B	184	S	CKA2	AEASGEAAEEAEDEE	0.733	-2.165	1.449	yes	66	169.28	169.28 KAEApSGEAAEEAEDEE b5/y12 ,	cytoplasm
YML017W	PSP2	340	S	CDC28	LDSPALELQS	1.642	-1.253	1.447	yes	26	69.17	69.17 KLDpSPALELQS b4/y8 ,12.60 KLDSPALELQpS b11/y1 ,	cytoplasm
YNL069C	RPL16B	178	S	TPK1	VSSASAAASESDVA	0.566	-2.287	1.426	yes	56	83.47	11.53 VpSSASAAASESDVAK b2/y14 ,11.53 VSpSASAAASESDVAK b3/y13 ,17.55 VSSApSAAASESDVAK b5/y11 ,71.80 VSSASAAApSESDVAK b9/y7 ,83.47 VSSASAAASEpSDVAK b11/y5 ,	cytoplasm
YPL218W	SAR1	147	S	SNF1	SALGLLNTTGSQ	1.103	-1.683	1.393	yes	54	63.88	4.29 pSALGLLNTTGSQR b1/y13 ,43.04 SALGLLNpTTGSQR b8/y6 ,43.04 SALGLLNTpTGSQR b9/y5 ,63.88 SALGLLNTTGpSQR b11/y3 ,	cytoplasm
YER129W	SAK1	961	S	CKA2	LSELSNSPQ	2.735	-0.041	1.388	yes	29	54.78	4.51 LpSELSNSPQK b2/y9 ,32.87 LSELpSNSPQK b5/y6 ,54.78 LSELSNpSPQK b7/y4 ,	cytoplasm
YBL104C	0	123	S	PKC1	AAQAENIVGSVSNL	0.752	-2.005	1.378	yes	29	43.85	43.85 AAQAENIVGpSVSNLK b10/y6 ,27.55 AAQAENIVGSVpSNLK b12/y4 ,	cytoplasm
YLR330W	CHS5	368	S	RIM11	SEPVGTPNIEEN	1.056	-1.668	1.362	yes	59	95.76	38.85 KpSEPVGTPNIEEN b2/y12 ,95.76 KSEPVGpTPNIEEN b7/y7 ,	cytoplasm
YBL058W	SHP1	331	T	CDC28	NETPAAQEQPMPDNEP	1.145	-1.552	1.349	yes	47	95.78	95.78 KNEpTPAAQEQP(ox)MPDNEP b4/y14 b12/y6 ,	cytoplasm
YDL126C	CDC48	735	T	CKA2	VEGEDVEMTDEGA	0.682	-1.958	1.32	yes	57	126.36	126.36 KVEGEDVE(ox)MpTDEGA b9/y6 b10/y5 ,	cytoplasm
YPL037C	EGD1	151	T	CKA2	DEAIPELVEGQTFDADVE	0.715	-1.886	1.301	yes	65	104.54	104.54 KDEAIPELVEGQpTFDADVE b13/y7 ,	cytoplasm
YNL287W	SEC21	631	S	CKA2	SETTLDTTPEAESVPE	0.178	-2.407	1.292	yes	63	33.78	0.00 KpSETTLDTTPEAESVPE b2/y16 ,0.00 KSEpTTLDTTPEAESVPE b4/y14 ,0.00 KSETpTLDTTPEAESVPE b5/y13 ,6.06 KSETTLDpTTPEAESVPE b8/y10 ,14.22 KSETTLDTpTPEAESVPE b9/y9 ,33.78 KSETTLDTTPEAEpSVPE b14/y4 ,	cytoplasm
YDL065C	PEX19	53	S	CKA2	DSDGVQVANESEEDPEL	2.905	0.323	1.291	yes	73	119.94	17.92 KDpSDGVQVANESEEDPEL b3/y16 ,119.94 KDSDGVQVANEpSEEDPEL b12/y7 ,	cytoplasm
YBR172C	SMY2	82	T	SNF1	TSSLIDSIGIQ	1.807	-0.761	1.284	yes	30	102.9	100.39 pTSSLIDSIGIQR b1/y12 ,102.90 TpSSLIDSIGIQR b2/y11 ,94.59 TSpSLIDSIGIQR b3/y10 ,45.48 TSSLIDpSIGIQR b7/y6 ,	cytoplasm
YGR250C	0	349	S	STE20	SSSSVSFNEEGSVESN	0.267	-2.241	1.254	yes	79	79.51	67.76 pSSSSVSFNEEGSVESNK b1/y17 ,67.76 SpSSSVSFNEEGSVESNK b2/y16 ,67.76 SSpSSVSFNEEGSVESNK b3/y15 ,69.06 SSSpSVSFNEEGSVESNK b4/y14 ,79.51 SSSSVpSFNEEGSVESNK b6/y12 ,32.34 SSSSVSFNEEGpSVESNK b12/y6 ,8.88 SSSSVSFNEEGSVEpSNK b15/y3 ,	cytoplasm
YDR293C	SSD1	278	S	TPK1	NQSQQPQQQLSPF	1.611	-0.895	1.253	yes	38	103.96	31.19 NQpSQQPQQQLSPFR b3/y12 ,103.96 NQSQQPQQQLpSPFR b11/y4 ,	cytoplasm
YNL055C	POR1	100	T	CDC28	NELITSLTPGVA	1.056	-1.395	1.225	yes	47	106.25	60.79 NELIpTSLTPGVAK b5/y9 ,83.47 NELITpSLTPGVAK b6/y8 ,106.25 NELITSLpTPGVAK b8/y6 ,	cytoplasm
YGR253C	PUP2	55	T	CLA4	ATSPLLESDSIE	1.937	-0.498	1.217	yes	53	98.01	93.62 ApTSPLLESDSIEK b2/y12 ,98.01 ATpSPLLESDSIEK b3/y11 ,24.05 ATSPLLEpSDSIEK b8/y6 ,6.79 ATSPLLESDpSIEK b10/y4 ,	cytoplasm
YEL015W	EDC3	259	S	RIM11	SNSTSLPAAN	0.353	-2.073	1.213	yes	44	77.93	49.68 pSNSTSLPAANK b1/y11 ,77.93 SNpSTSLPAANK b3/y9 ,65.00 SNSpTSLPAANK b4/y8 ,51.27 SNSTpSLPAANK b5/y7 ,	cytoplasm
YLR072W	0	336	S	CKA2	SVDDYMGTP	1.064	-1.334	1.199	yes	53	146.3	28.71 pSVDDY(ox)MGTPR b1/y10 b6/y5 ,146.30 SVDDY(ox)MGpTPR b6/y5 b8/y3 ,	cytoplasm
YNR012W	URK1	275	S	SNF1	LGSSPSQDVLN	0.111	-2.219	1.165	yes	57	79.35	44.23 LGpSSPSQDVLNR b3/y10 ,56.01 LGSpSPSQDVLNR b4/y9 ,79.35 LGSSPpSQDVLNR b6/y7 ,	cytoplasm
YMR069W	NAT4	251	S	#N/A	APGSPAPASPTI	1.47	-0.81	1.14	yes	41	71.8	32.89 APGpSPAPASPTIR b4/y10 ,71.80 APGSPAPApSPTIR b9/y5 ,60.79 APGSPAPASPpTIR b11/y3 ,	cytoplasm
YDL123W	SNA4	130	S	CKA2	QSLVESPPPYVP	2.581	0.317	1.132	yes	29	19.2	4.25 KQpSLVESPPPYVP b3/y11 ,19.20 KQSLVEpSPPPYVP b7/y7 ,	cytoplasm
YHR073W	OSH3	208	T	SNF1	TSTQQDMLF	0.122	-1.995	1.058	yes	31	100.07	71.15 pTSTQQD(ox)MLFR b1/y10 b7/y4 ,71.15 TpSTQQD(ox)MLFR b2/y9 b7/y4 ,100.07 TSpTQQD(ox)MLFR b3/y8 b7/y4 ,	cytoplasm
YML057W	CMP2	478	S	RIM11	SEATPQPATSASP	0.955	-1.155	1.055	yes	70	93.62	6.66 pSEATPQPATSASPK b1/y14 ,17.06 SEApTPQPATSASPK b4/y11 ,70.15 SEATPQPApTSASPK b9/y6 ,93.62 SEATPQPATpSASPK b10/y5 ,93.62 SEATPQPATSApSPK b12/y3 ,	cytoplasm
YML024W	RPS17A	120	S	SNF1	LPLSVINVSAQ	-0.327	-2.37	1.021	yes	50	54.51	7.45 LPLpSVINVSAQR b4/y9 ,54.51 LPLSVINVpSAQR b9/y4 ,	cytoplasm
YER042W	MXR1	58	S	CDC28	DSPSSVSY	1.451	-0.559	1.005	yes	33	67.2	67.20 KDpSPSSVSY b3/y7 ,65.00 KDSPpSSVSY b5/y5 ,65.00 KDSPSpSVSY b6/y4 ,22.69 KDSPSSVpSY b8/y2 ,	cytoplasm
YJR025C	BNA1	168	T	SNF1	TLNYARPQSN	0.904	-1.068	0.986	yes	41	100.07	4.30 pTLNYARPQSN b1/y10 ,100.07 TLNYARPQpSN b9/y2 ,	cytoplasm
YAL031C	GIP4	460	S	RIM11	LPASSSPSPSPTSSASPS	1.133	-0.826	0.98	yes	51	79.51	59.16 LPApSSSPSPSPTSSASPSR b4/y16 ,59.16 LPASpSSPSPSPTSSASPSR b5/y15 ,69.06 LPASSpSPSPSPTSSASPSR b6/y14 ,79.51 LPASSSPpSPSPTSSASPSR b8/y12 ,79.51 LPASSSPSPpSPTSSASPSR b10/y10 ,69.06 LPASSSPSPSPpTSSASPSR b12/y8 ,59.16 LPASSSPSPSPTpSSASPSR b13/y7 ,49.83 LPASSSPSPSPTSpSASPSR b14/y6 ,41.11 LPASSSPSPSPTSSApSPSR b16/y4 ,24.59 LPASSSPSPSPTSSASPpSR b18/y2 ,	cytoplasm
YML100W	TSL1	161	S	CDC28	IASPIQQQQQDPTTNLL	2.051	0.103	0.974	yes	65	203.48	203.48 IApSPIQQQQQDPTTNLLK b3/y16 ,31.66 IASPIQQQQQDPpTTNLLK b13/y6 ,24.59 IASPIQQQQQDPTpTNLLK b14/y5 ,	cytoplasm
YNR051C	BRE5	282	S	TPK1	EGSVEAINAVNNSSLPNG	0.815	-1.108	0.961	yes	28	37.14	37.14 KEGpSVEAINAVNNSSLPNG b4/y16 ,5.67 KEGSVEAINAVNNpSSLPNG b14/y6 ,5.67 KEGSVEAINAVNNSpSLPNG b15/y5 ,	cytoplasm
YAL017W	PSK1	1016	S	RIM11	ISLSPSTESLADS	0.826	-1.043	0.935	yes	66	81.57	15.73 IpSLSPSTESLADSK b2/y13 ,31.19 ISLpSPSTESLADSK b4/y11 ,81.57 ISLSPpSTESLADSK b6/y9 ,81.57 ISLSPSpTESLADSK b7/y8 ,81.57 ISLSPSTEpSLADSK b9/y6 ,59.35 ISLSPSTESLADpSK b13/y2 ,	cytoplasm
YNL180C	RHO5	223	S	CDC28	YAIYEPESPNQ	0.844	-1.019	0.932	yes	29	146.32	146.32 YAIYEPEpSPNQK b8/y5 ,	cytoplasm
YDR432W	NPL3	224	S	TPK1	ENSLETTFSSVNT	1.158	-0.675	0.917	yes	56	75.38	75.38 ENpSLETTFSSVNTR b3/y12 ,54.51 ENSLEpTTFSSVNTR b6/y9 ,44.23 ENSLETpTFSSVNTR b7/y8 ,18.07 ENSLETTFpSSVNTR b9/y6 ,11.87 ENSLETTFSpSVNTR b10/y5 ,0.00 ENSLETTFSSVNpTR b13/y2 ,	cytoplasm
YPL085W	SEC16	806	S	CDC28	YAPVSPTVQQ	0.958	-0.86	0.909	yes	37	119.71	119.71 KYAPVpSPTVQQ b6/y6 ,79.35 KYAPVSPpTVQQ b8/y4 ,	cytoplasm
YPR041W	TIF5	170	S	CKA2	GGGLSISDIAQG	-0.255	-2.073	0.909	yes	57	75.38	75.38 GGGLpSISDIAQGK b5/y9 ,53.09 GGGLSIpSDIAQGK b7/y7 ,	cytoplasm
YJL070C	0	34	S	CKA2	VLSENDGDVSPSVL	1.449	-0.361	0.905	yes	62	122.72	55.41 VLpSENDGDVSPSVLK b3/y13 ,122.72 VLSENDGDVpSPSVLK b10/y6 ,109.95 VLSENDGDVSPpSVLK b12/y4 ,	cytoplasm
YPL019C	VTC3	592	S	CKA2	ISVPDG	0.661	-1.103	0.882	yes	36	58.12	58.12 KIpSVPDG b3/y5 ,	cytoplasm
YAL035W	FUN12	381	S	RIM11	STPAATPAATPTPSSASPNK	-0.114	-1.843	0.865	yes	47	67.76	24.06 KpSTPAATPAATPTPSSASPNK b2/y20 ,24.59 KSpTPAATPAATPTPSSASPNK b3/y19 ,47.87 KSTPAApTPAATPTPSSASPNK b7/y15 ,67.76 KSTPAATPAApTPTPSSASPNK b11/y11 ,48.83 KSTPAATPAATPpTPSSASPNK b13/y9 ,31.66 KSTPAATPAATPTPpSSASPNK b15/y7 ,31.00 KSTPAATPAATPTPSpSASPNK b16/y6 ,31.00 KSTPAATPAATPTPSSApSPNK b18/y4 ,	cytoplasm
YDL099W	BUG1	112	S	CKA2	DIEEINSTSSNVG	0.386	-1.34	0.863	yes	64	57.98	38.85 KDIEEINpSTSSNVG b8/y7 ,48.06 KDIEEINSpTSSNVG b9/y6 ,57.98 KDIEEINSTpSSNVG b10/y5 ,57.98 KDIEEINSTSpSNVG b11/y4 ,	cytoplasm
YGL056C	SDS23	430	S	CDC28	MANSPVL	1.462	-0.181	0.822	yes	32	74.99	74.99 (ox)MANpSPVLK b1/y8 b4/y5 ,	cytoplasm
YLR196W	PWP1	44	T	CKA2	ATLEEAEGESGVEDDAATGSSN	1.048	-0.591	0.82	yes	95	75.08	54.96 ApTLEEAEGESGVEDDAATGSSNK b2/y22 ,75.08 ATLEEAEGEpSGVEDDAATGSSNK b10/y14 ,25.96 ATLEEAEGESGVEDDAApTGSSNK b18/y6 ,14.89 ATLEEAEGESGVEDDAATGpSSNK b20/y4 ,10.45 ATLEEAEGESGVEDDAATGSpSNK b21/y3 ,	cytoplasm
YMR086W	0	447	T	CKA2	NLENDTTSSPTQDLDE	1.474	-0.16	0.817	yes	95	195.31	126.30 NLENDpTTSSPTQDLDEK b6/y12 ,152.52 NLENDTpTSSPTQDLDEK b7/y11 ,180.59 NLENDTTpSSPTQDLDEK b8/y10 ,195.31 NLENDTTSpSPTQDLDEK b9/y9 ,180.59 NLENDTTSSPpTQDLDEK b11/y7 ,	cytoplasm
YDR515W	SLF1	40	S	SNF1	SSSPDSNTVIPVEEL	2.203	0.574	0.815	yes	60	138.72	136.01 pSSSPDSNTVIPVEELR b1/y16 ,136.01 SpSSPDSNTVIPVEELR b2/y15 ,138.72 SSpSPDSNTVIPVEELR b3/y14 ,99.69 SSSPDpSNTVIPVEELR b6/y11 ,76.39 SSSPDSNpTVIPVEELR b8/y9 ,	cytoplasm
YDL226C	GCS1	168	S	CLA4	SATPANSSNGANFQ	0.154	-1.471	0.813	yes	55	99.69	84.26 pSATPANSSNGANFQK b1/y15 ,99.69 SApTPANSSNGANFQK b3/y13 ,55.41 SATPANpSSNGANFQK b7/y9 ,45.87 SATPANSpSNGANFQK b8/y8 ,	cytoplasm
YBR072W	HSP26	207	S	CKA2	IEVSSQESWGN	1.022	-0.591	0.807	yes	46	69.17	57.59 IEVpSSQESWGN b4/y8 ,69.17 IEVSpSQESWGN b5/y7 ,36.85 IEVSSQEpSWGN b8/y4 ,	cytoplasm
YCL057W	PRD1	73	S	CDC28	VESPSVSNFVEPFM	0.86	-0.702	0.781	yes	46	146.98	146.98 KVEpSPSVSNFVEPF(ox)M b4/y12 b15/y1 ,120.37 KVESPpSVSNFVEPF(ox)M b6/y10 b15/y1 ,95.78 KVESPSVpSNFVEPF(ox)M b8/y8 b15/y1 ,	cytoplasm
YDR231C	COX20	52	S	CKA2	FADDLSNSQLA	-0.977	-2.525	0.774	yes	39	77.31	77.31 FADDLpSNSQLAK b6/y7 ,53.09 FADDLSNpSQLAK b8/y5 ,	cytoplasm
YNL180C	RHO5	66	S	TPK1	GSLSSASSSPSTD	0.227	-1.27	0.748	yes	57	119.47	31.19 GpSLSSASSSPSTDR b2/y13 ,59.35 GSLpSSASSSPSTDR b4/y11 ,81.57 GSLSpSASSSPSTDR b5/y10 ,106.25 GSLSSApSSSPSTDR b7/y8 ,119.47 GSLSSASpSSPSTDR b8/y7 ,103.96 GSLSSASSpSPSTDR b9/y6 ,79.77 GSLSSASSSPpSTDR b11/y4 ,68.56 GSLSSASSSPSpTDR b12/y3 ,	cytoplasm
YDR477W	SNF1	487	S	CDC28	ANMLAQGSPAAS	1.172	-0.307	0.74	yes	56	111.42	111.42 AN(ox)MLAQGpSPAASK b3/y11 b8/y6 ,46.80 AN(ox)MLAQGSPAApSK b3/y11 b12/y2 ,	cytoplasm
YER036C	ARB1	43	S	CKA2	EAAAEESEVDAAA	-0.178	-1.631	0.726	yes	61	147.66	147.66 EAAAEEpSEVDAAAR b7/y8 ,	cytoplasm
YOR227W	HER1	1126	S	CLA4	ISGSLTPDSSVAGG	0.572	-0.848	0.71	yes	42	48.06	37.02 IpSGSLTPDSSVAGGK b2/y14 ,38.85 ISGpSLTPDSSVAGGK b4/y12 ,48.06 ISGSLpTPDSSVAGGK b6/y10 ,38.85 ISGSLTPDpSSVAGGK b9/y7 ,38.85 ISGSLTPDSpSVAGGK b10/y6 ,	cytoplasm
YNL115C	0	37	T	KIC1	TLGAGSANGPAVNEG	0.03	-1.34	0.685	yes	59	50.86	40.26 pTLGAGSANGPAVNEGR b1/y16 ,50.86 TLGAGpSANGPAVNEGR b6/y11 ,	cytoplasm
YPL085W	SEC16	1511	S	RIM11	IGDSLQGSPQ	2.05	0.703	0.674	yes	66	81.51	28.71 IGDpSLQGSPQR b4/y8 ,81.51 IGDSLQGpSPQR b8/y4 ,	cytoplasm
YKL168C	KKQ8	211	T	CLA4	ATSYPNPLPS	0.352	-0.991	0.671	yes	33	39.19	36.85 ApTSYPNPLPSK b2/y10 ,39.19 ATpSYPNPLPSK b3/y9 ,4.28 ATSYPNPLPpSK b10/y2 ,	cytoplasm
YLR002C	NOC3	395	S	CKA2	NAEQAVSAEE	0.846	-0.449	0.647	yes	49	108.39	108.39 NAEQAVpSAEER b7/y5 ,	cytoplasm
YGR261C	APL6	10	S	RIM11	IASALDTA	0.703	-0.587	0.645	yes	40	80.54	80.54 IApSALDTAK b3/y7 ,22.69 IASALDpTAK b7/y3 ,	cytoplasm
YDL193W	NUS1	59	T	SNF1	AVTSIIADADENPQ	1.09	-0.187	0.638	yes	38	54.21	54.21 KAVpTSIIADADENPQ b4/y12 ,54.21 KAVTpSIIADADENPQ b5/y11 ,	cytoplasm
YLR181C	VTA1	67	S	CKA2	EIGGESEAEDSD	0.768	-0.488	0.628	yes	49	70.15	70.15 KEIGGEpSEAEDSD b7/y7 ,16.15 KEIGGESEAEDpSD b12/y2 ,	cytoplasm
YGL076C	RPL7A	8	T	CDC28	ILTPESQL	0.883	-0.346	0.614	yes	41	80.54	80.54 KILpTPESQL b4/y6 ,43.32 KILTPEpSQL b7/y3 ,	cytoplasm
YDL195W	SEC31	1050	T	CDC28	VATPLSGGVPPAPLP	-0.295	-1.491	0.598	yes	50	65.6	65.60 VApTPLSGGVPPAPLPK b3/y14 ,37.02 VATPLpSGGVPPAPLPK b6/y11 ,	cytoplasm
YDL126C	CDC48	519	S	CDC28	FGLSPS	0.511	-0.683	0.597	yes	30	97.98	97.98 FGLpSPSK b4/y4 ,52.77 FGLSPpSK b6/y2 ,	cytoplasm
YJR072C	NPA3	344	T	CKA2	TKGEVNENSAPDLQ	0.081	-1.053	0.567	yes	55	54.21	34.54 pTKGEVNENSAPDLQR b1/y15 ,54.21 TKGEVNENpSAPDLQR b9/y7 ,	cytoplasm
YML071C	COG8	410	S	CKA2	SIEDVQEEVQG	0.878	-0.236	0.557	yes	38	65.55	65.55 KpSIEDVQEEVQG b2/y11 ,	cytoplasm
YNR006W	VPS27	153	T	RIM11	LTLSNSPTAMFDS	1.324	0.215	0.555	yes	54	78.04	44.84 LpTLSNSPTA(ox)MFDSK b2/y13 b10/y5 ,56.67 LTLpSNSPTA(ox)MFDSK b4/y11 b10/y5 ,78.04 LTLSNpSPTA(ox)MFDSK b6/y9 b10/y5 ,78.04 LTLSNSPpTA(ox)MFDSK b8/y7 b10/y5 ,21.64 LTLSNSPTA(ox)MFDpSK b10/y5 b13/y2 ,	cytoplasm
YNR016C	ACC1	1157	S	TPK1	AVSVSDLSYVANSQSSPL	-0.068	-1.139	0.536	yes	142	72.63	72.63 AVpSVSDLSYVANSQSSPLR b3/y17 ,64.10 AVSVpSDLSYVANSQSSPLR b5/y15 ,54.79 AVSVSDLpSYVANSQSSPLR b8/y12 ,17.53 AVSVSDLSYVANpSQSSPLR b13/y7 ,12.17 AVSVSDLSYVANSQpSSPLR b15/y5 ,8.25 AVSVSDLSYVANSQSpSPLR b16/y4 ,	cytoplasm
YDR002W	YRB1	60	S	HOG1	EGDDAPESPDIHFEPVVHLE	0.981	-0.09	0.536	yes	53	101.93	101.93 KEGDDAPEpSPDIHFEPVVHLE b9/y13 ,	cytoplasm
YMR196W	0	956	S	RIM11	SSVATTASTESSEQGP	0.229	-0.839	0.534	yes	62	79.51	79.51 pSSVATTASTESSEQGPK b1/y17 ,79.51 SpSVATTASTESSEQGPK b2/y16 ,61.59 SSVApTTASTESSEQGPK b5/y13 ,61.59 SSVATpTASTESSEQGPK b6/y12 ,42.90 SSVATTApSTESSEQGPK b8/y10 ,42.90 SSVATTASpTESSEQGPK b9/y9 ,34.54 SSVATTASTEpSSEQGPK b11/y7 ,19.63 SSVATTASTESpSEQGPK b12/y6 ,	cytoplasm
YNL096C	RPS7B	23	T	CKA2	TFIDLESSSPEL	0.163	-0.886	0.525	yes	50	134.56	12.22 KpTFIDLESSSPEL b2/y12 ,105.56 KTFIDLEpSSSPEL b8/y6 ,119.71 KTFIDLESpSSPEL b9/y5 ,134.56 KTFIDLESSpSPEL b10/y4 ,	cytoplasm
YGR270W	YTA7	1142	S	CKA2	EQSQENILQEPDL	1.066	0.042	0.512	yes	56	101.78	101.78 KEQpSQENILQEPDL b4/y11 ,	cytoplasm
YDR171W	HSP42	213	S	TPK1	KSSSFAHLQAPSPIPDPLQVS	0.641	-0.376	0.508	yes	38	16.45	16.12 KKpSpSSFAHLQAPSPIPDPLQVS b3/y20 b4/y19 ,16.12 KKpSSpSFAHLQAPSPIPDPLQVS b3/y20 b5/y18 ,16.45 KKSpSpSFAHLQAPSPIPDPLQVS b4/y19 b5/y18 ,7.86 KKpSSSFAHLQAPpSPIPDPLQVS b3/y20 b13/y10 ,7.99 KKSpSSFAHLQAPpSPIPDPLQVS b4/y19 b13/y10 ,8.12 KKSSpSFAHLQAPpSPIPDPLQVS b5/y18 b13/y10 ,5.50 KKpSSSFAHLQAPSPIPDPLQVpS b3/y20 b22/y1 ,5.41 KKSpSSFAHLQAPSPIPDPLQVpS b4/y19 b22/y1 ,5.33 KKSSpSFAHLQAPSPIPDPLQVpS b5/…	cytoplasm
YDR171W	HSP42	214	S	SNF1	KSSSFAHLQAPSPIPDPLQVS	0.641	-0.376	0.508	yes	38	16.45	16.12 KKpSpSSFAHLQAPSPIPDPLQVS b3/y20 b4/y19 ,16.12 KKpSSpSFAHLQAPSPIPDPLQVS b3/y20 b5/y18 ,16.45 KKSpSpSFAHLQAPSPIPDPLQVS b4/y19 b5/y18 ,7.86 KKpSSSFAHLQAPpSPIPDPLQVS b3/y20 b13/y10 ,7.99 KKSpSSFAHLQAPpSPIPDPLQVS b4/y19 b13/y10 ,8.12 KKSSpSFAHLQAPpSPIPDPLQVS b5/y18 b13/y10 ,5.50 KKpSSSFAHLQAPSPIPDPLQVpS b3/y20 b22/y1 ,5.41 KKSpSSFAHLQAPSPIPDPLQVpS b4/y19 b22/y1 ,5.33 KKSSpSFAHLQAPSPIPDPLQVpS b5/…	cytoplasm
YDR119W	VBA4	99	S	CDC28	IDDSPQDEVNSI	2.074	1.079	0.497	yes	68	150.97	150.97 IDDpSPQDEVNSIK b4/y10 ,39.82 IDDSPQDEVNpSIK b11/y3 ,	cytoplasm
YBR127C	VMA2	511	S	CKA2	DASQEESLI	-0.492	-1.439	0.473	yes	43	80.54	23.54 KDApSQEESLI b4/y7 ,80.54 KDASQEEpSLI b8/y3 ,	cytoplasm
YOR281C	PLP2	35	S	CDC28	GVIPERAPSPTA	1.622	0.697	0.463	yes	46	113.87	113.87 KGVIPERAPpSPTA b10/y4 ,98.01 KGVIPERAPSPpTA b12/y2 ,	cytoplasm
YGR162W	TIF4631	173	T	CKA2	ETSDSTSTSTPTPTPSTNDS	-0.653	-1.545	0.446	yes	77	147.4	31.00 KEpTSDSTSTSTPTPTPSTNDS b3/y19 ,38.65 KETpSDSTSTSTPTPTPSTNDS b4/y18 ,66.49 KETSDpSTSTSTPTPTPSTNDS b6/y16 ,76.62 KETSDSpTSTSTPTPTPSTNDS b7/y15 ,98.36 KETSDSTpSTSTPTPTPSTNDS b8/y14 ,109.94 KETSDSTSpTSTPTPTPSTNDS b9/y13 ,134.47 KETSDSTSTpSTPTPTPSTNDS b10/y12 ,147.40 KETSDSTSTSpTPTPTPSTNDS b11/y11 ,121.98 KETSDSTSTSTPpTPTPSTNDS b13/y9 ,96.66 KETSDSTSTSTPTPpTPSTNDS b15/y7 ,75.25 KETSDSTSTSTPTPTPp…	cytoplasm
YDR172W	SUP35	148	S	SNF1	LVSSSGI	-0.49	-1.37	0.44	yes	40	89.88	89.88 LVpSSSGIK b3/y6 ,61.19 LVSpSSGIK b4/y5 ,61.19 LVSSpSGIK b5/y4 ,	cytoplasm
YMR086W	0	116	T	YKL126W	TSSLPNQ	0.325	-0.521	0.423	yes	28	58.87	16.10 pTSSLPNQR b1/y8 ,25.44 TpSSLPNQR b2/y7 ,58.87 TSpSLPNQR b3/y6 ,	cytoplasm
YOL139C	CDC33	15	S	CKA2	FEENVSVDDTTATP	-0.329	-1.155	0.413	yes	58	65.55	65.55 KFEENVpSVDDTTATP b7/y9 ,43.04 KFEENVSVDDpTTATP b11/y5 ,33.80 KFEENVSVDDTpTATP b12/y4 ,18.07 KFEENVSVDDTTApTP b14/y2 ,	cytoplasm
YNL209W	SSB2	515	S	CKA2	LSSEEIE	0.504	-0.284	0.394	yes	44	101.82	58.87 LpSSEEIEK b2/y7 ,101.82 LSpSEEIEK b3/y6 ,	cytoplasm
YNL224C	SQS1	105	S	CKA2	YDSSTDLQAG	-0.199	-0.986	0.393	yes	64	154.2	154.20 YDpSSTDLQAGR b3/y9 ,138.18 YDSpSTDLQAGR b4/y8 ,122.92 YDSSpTDLQAGR b5/y7 ,	cytoplasm
YDL122W	UBP1	530	S	CKA2	AAQQDSSEDENIGGEYYT	0.616	-0.168	0.392	yes	65	72.63	62.95 AAQQDpSSEDENIGGEYYTK b6/y14 ,72.63 AAQQDSpSEDENIGGEYYTK b7/y13 ,23.06 AAQQDSSEDENIGGEYYpTK b18/y2 ,	cytoplasm
YOR027W	STI1	522	T	CKA2	FQPGTSNETPEETYQ	0.471	-0.299	0.385	yes	56	53.05	43.85 FQPGpTSNETPEETYQR b5/y12 ,43.85 FQPGTpSNETPEETYQR b6/y11 ,53.05 FQPGTSNEpTPEETYQR b9/y8 ,26.91 FQPGTSNETPEEpTYQR b13/y4 ,	cytoplasm
YKR001C	VPS1	599	S	CDC28	LAALESPPPVL	0.76	-0.005	0.383	yes	68	188.67	188.67 KLAALEpSPPPVL b7/y6 ,	cytoplasm
YPL110C	GDE1	254	S	RIM11	STSPNANANDNTEFF	0.486	-0.233	0.36	yes	46	152.52	152.52 pSTSPNANANDNTEFFK b1/y16 ,152.52 SpTSPNANANDNTEFFK b2/y15 ,152.52 STpSPNANANDNTEFFK b3/y14 ,40.26 STSPNANANDNpTEFFK b12/y5 ,	cytoplasm
YOL081W	IRA2	963	T	RIM11	IPTTLTSPPGTE	1.208	0.489	0.36	yes	41	106.25	50.46 KIPpTTLTSPPGTE b4/y10 ,60.79 KIPTpTLTSPPGTE b5/y9 ,93.62 KIPTTLpTSPPGTE b7/y7 ,106.25 KIPTTLTpSPPGTE b8/y6 ,81.57 KIPTTLTSPPGpTE b12/y2 ,	cytoplasm
YML029W	USA1	374	S	YPK2	SQSPVSFAPTQG	0.643	-0.075	0.359	yes	72	124.99	93.62 pSQSPVSFAPTQGR b1/y13 ,124.99 SQpSPVSFAPTQGR b3/y11 ,62.30 SQSPVpSFAPTQGR b6/y8 ,17.06 SQSPVSFAPpTQGR b10/y4 ,	cytoplasm
YNL163C	RIA1	430	S	CKA2	IASSDELME	0.348	-0.361	0.355	yes	46	75.51	75.51 IApSSDEL(ox)MER b3/y8 b8/y3 ,75.51 IASpSDEL(ox)MER b4/y7 b8/y3 ,	cytoplasm
YPL111W	CAR1	75	S	CKA2	DSTTGGSSVMIDGV	-0.849	-1.552	0.351	yes	40	71.15	35.78 DpSTTGGSSV(ox)MIDGVK b2/y14 b10/y6 ,48.20 DSpTTGGSSV(ox)MIDGVK b3/y13 b10/y6 ,71.15 DSTpTGGSSV(ox)MIDGVK b4/y12 b10/y6 ,59.27 DSTTGGpSSV(ox)MIDGVK b7/y9 b10/y6 ,48.20 DSTTGGSpSV(ox)MIDGVK b8/y8 b10/y6 ,	cytoplasm
YDR293C	SSD1	480	S	CLA4	RSSTINNDSDSLSSPT	-0.269	-0.935	0.333	yes	65	63.88	63.88 KRpSSTINNDSDSLSSPT b3/y15 ,63.88 KRSpSTINNDSDSLSSPT b4/y14 ,53.09 KRSSpTINNDSDSLSSPT b5/y13 ,24.73 KRSSTINNDpSDSLSSPT b10/y8 ,6.94 KRSSTINNDSDpSLSSPT b12/y6 ,4.29 KRSSTINNDSDSLpSSPT b14/y4 ,4.29 KRSSTINNDSDSLSpSPT b15/y3 ,0.00 KRSSTINNDSDSLSSPpT b17/y1 ,	cytoplasm
YNR047W	FPK1	674	T	FUS3	TNSFVGTEEYIAPEVI	0.499	-0.16	0.329	yes	54	70.42	69.06 pTNSFVGTEEYIAPEVIR b1/y17 ,70.42 TNpSFVGTEEYIAPEVIR b3/y15 ,41.99 TNSFVGpTEEYIAPEVIR b7/y11 ,	cytoplasm
YDR169C	STB3	334	T	CKA2	LTATSEPTS	1.656	1.013	0.321	yes	45	59.27	8.11 LpTATSEPTSR b2/y9 ,49.68 LTApTSEPTSR b4/y7 ,59.27 LTATpSEPTSR b5/y6 ,37.98 LTATSEPpTSR b8/y3 ,37.98 LTATSEPTpSR b9/y2 ,	cytoplasm
YGR253C	PUP2	251	S	CKA2	EAAESPEEADVEMS	0.934	0.302	0.316	yes	57	194.31	194.31 KEAAEpSPEEADVE(ox)MS b6/y10 b14/y2 ,34.54 KEAAESPEEADVE(ox)MpS b14/y2 b15/y1 ,	cytoplasm
YDR422C	SIP1	331	S	CKA2	GNAGGSNDDFTAPISATA	1.34	0.71	0.315	yes	57	45.87	45.87 GNAGGpSNDDFTAPISATAK b6/y14 ,22.20 GNAGGSNDDFpTAPISATAK b11/y9 ,9.89 GNAGGSNDDFTAPIpSATAK b15/y5 ,4.47 GNAGGSNDDFTAPISApTAK b17/y3 ,	cytoplasm
YLR002C	NOC3	67	S	CKA2	SDTSNLVEGLPI	-0.144	-0.773	0.314	yes	33	34.76	32.02 pSDTSNLVEGLPIK b1/y13 ,34.76 SDpTSNLVEGLPIK b3/y11 ,34.76 SDTpSNLVEGLPIK b4/y10 ,	cytoplasm
YDR293C	SSD1	480	S	CLA4	SSTINNDSDSLSSPT	1.128	0.502	0.313	yes	94	169.28	9.06 pSSTINNDSDSLSSPTK b1/y16 ,9.25 SpSTINNDSDSLSSPTK b2/y15 ,14.22 SSpTINNDSDSLSSPTK b3/y14 ,71.82 SSTINNDpSDSLSSPTK b8/y9 ,105.78 SSTINNDSDpSLSSPTK b10/y7 ,141.67 SSTINNDSDSLpSSPTK b12/y5 ,169.28 SSTINNDSDSLSpSPTK b13/y4 ,141.67 SSTINNDSDSLSSPpTK b15/y2 ,	cytoplasm
YPL237W	SUI3	112	S	RIM11	AGLDNVDAES	0.283	-0.325	0.304	yes	50	134.56	134.56 KAGLDNVDAEpS b11/y1 ,	cytoplasm
YCL005W	LDB16	241	S	CKA2	NASDADIVNI	1.088	0.497	0.295	yes	45	94.59	94.59 NApSDADIVNIK b3/y9 ,	cytoplasm
YMR186W	HSC82	278	S	TPK1	NPSDITQEEYNAFY	0.103	-0.481	0.292	yes	97	87.76	87.76 NPpSDITQEEYNAFYK b3/y13 ,46.94 NPSDIpTQEEYNAFYK b6/y10 ,	cytoplasm
YGR178C	PBP1	101	S	CKA2	VADSGVSDSVDDLA	0.181	-0.401	0.291	yes	81	152.78	76.39 VADpSGVSDSVDDLAK b4/y12 ,125.18 VADSGVpSDSVDDLAK b7/y9 ,152.78 VADSGVSDpSVDDLAK b9/y7 ,	cytoplasm
YLR258W	GSY2	651	S	RIM11	VARPLSVPGSP	0.832	0.259	0.286	yes	34	73.26	73.26 VARPLpSVPGpSPR b6/y7 b10/y3 ,	cytoplasm
YLR258W	GSY2	655	S	PHO85	VARPLSVPGSP	0.832	0.259	0.286	yes	34	73.26	73.26 VARPLpSVPGpSPR b6/y7 b10/y3 ,	cytoplasm
YPL161C	BEM4	182	T	RIM11	TTQYSYLSSPE	0.011	-0.542	0.277	yes	40	43.04	6.94 KpTTQYSYLSSPE b2/y11 ,7.09 KTpTQYSYLSSPE b3/y10 ,11.87 KTTQYpSYLSSPE b6/y7 ,43.04 KTTQYSYLpSSPE b9/y4 ,43.04 KTTQYSYLSpSPE b10/y3 ,	cytoplasm
YDR170C	SEC7	431	S	SNF1	QSTSSAVSLST	-0.167	-0.714	0.274	yes	32	57.59	35.78 QpSTSSAVSLSTK b2/y11 ,46.80 QSpTSSAVSLSTK b3/y10 ,46.80 QSTpSSAVSLSTK b4/y9 ,57.59 QSTSpSAVSLSTK b5/y8 ,35.78 QSTSSAVpSLSTK b8/y5 ,19.20 QSTSSAVSLpSTK b10/y3 ,12.60 QSTSSAVSLSpTK b11/y2 ,	cytoplasm
YML064C	TEM1	240	S	CDC28	APSPGVNT	0.492	-0.053	0.272	yes	28	44.9	44.90 KAPpSPGVNT b4/y6 ,23.54 KAPSPGVNpT b9/y1 ,	cytoplasm
YLR421C	RPN13	132	S	CKA2	MIGVLNNSSESDEEESNDE	0.338	-0.203	0.27	yes	92	73.92	54.79 (ox)MIGVLNNpSSESDEEESNDEK b1/y20 b8/y13 ,64.10 (ox)MIGVLNNSpSESDEEESNDEK b1/y20 b9/y12 ,73.92 (ox)MIGVLNNSSEpSDEEESNDEK b1/y20 b11/y10 ,37.88 (ox)MIGVLNNSSESDEEEpSNDEK b1/y20 b16/y5 ,	cytoplasm
YOL040C	RPS15	29	S	CKA2	LLEMSTEDFV	-0.009	-0.542	0.267	yes	32	56.01	56.01 LLE(ox)MpSTEDFVK b4/y8 b5/y7 ,56.01 LLE(ox)MSpTEDFVK b4/y8 b6/y6 ,	cytoplasm
YJL084C	ALY2	153	T	CKA2	TLSDNETITS	0.764	0.241	0.261	yes	62	92.11	67.31 pTLSDNETITSR b1/y11 ,92.11 TLpSDNETITSR b3/y9 ,35.78 TLSDNEpTITSR b7/y5 ,19.20 TLSDNETIpTSR b9/y3 ,12.60 TLSDNETITpSR b10/y2 ,	cytoplasm
YPR115W	RGC1	650	T	CDC28	TPSALSMVSVP	0.444	-0.073	0.258	yes	28	34.76	18.07 pTPSALS(ox)MVSVPK b1/y12 b7/y6 ,34.76 TPpSALS(ox)MVSVPK b3/y10 b7/y6 ,18.62 TPSALpS(ox)MVSVPK b6/y7 b7/y6 ,18.07 TPSALS(ox)MVpSVPK b7/y6 b9/y4 ,	cytoplasm
YOR220W	RCN2	185	S	CLA4	SSSSTSNLSLN	1.374	0.86	0.257	yes	64	48.2	44.23 pSpSSSTSNLSLNR b1/y12 b2/y11 ,45.48 pSSpSSTSNLSLNR b1/y12 b3/y10 ,45.48 SpSpSSTSNLSLNR b2/y11 b3/y10 ,45.48 pSSSpSTSNLSLNR b1/y12 b4/y9 ,45.48 SpSSpSTSNLSLNR b2/y11 b4/y9 ,48.20 SSpSpSTSNLSLNR b3/y10 b4/y9 ,45.48 pSSSSpTSNLSLNR b1/y12 b5/y8 ,45.48 SpSSSpTSNLSLNR b2/y11 b5/y8 ,48.20 SSpSSpTSNLSLNR b3/y10 b5/y8 ,48.20 SSSpSpTSNLSLNR b4/y9 b5/y8 ,26.98 pSSSSTpSNLSLNR b1/y12 b6/y7 ,26.98 SpSSST…	cytoplasm
YOR220W	RCN2	186	S	CLA4	SSSSTSNLSLN	1.374	0.86	0.257	yes	64	48.2	44.23 pSpSSSTSNLSLNR b1/y12 b2/y11 ,45.48 pSSpSSTSNLSLNR b1/y12 b3/y10 ,45.48 SpSpSSTSNLSLNR b2/y11 b3/y10 ,45.48 pSSSpSTSNLSLNR b1/y12 b4/y9 ,45.48 SpSSpSTSNLSLNR b2/y11 b4/y9 ,48.20 SSpSpSTSNLSLNR b3/y10 b4/y9 ,45.48 pSSSSpTSNLSLNR b1/y12 b5/y8 ,45.48 SpSSSpTSNLSLNR b2/y11 b5/y8 ,48.20 SSpSSpTSNLSLNR b3/y10 b5/y8 ,48.20 SSSpSpTSNLSLNR b4/y9 b5/y8 ,26.98 pSSSSTpSNLSLNR b1/y12 b6/y7 ,26.98 SpSSST…	cytoplasm
YKR067W	GPT2	668	S	CLA4	VNSRGSLTDIPIFSDA	0.445	-0.07	0.257	yes	39	67.76	67.76 VNpSRGpSLTDIPIFSDAK b3/y15 b6/y12 ,58.01 VNpSRGSLpTDIPIFSDAK b3/y15 b8/y10 ,58.01 VNSRGpSLpTDIPIFSDAK b6/y12 b8/y10 ,8.71 VNpSRGSLTDIPIFpSDAK b3/y15 b14/y4 ,8.71 VNSRGpSLTDIPIFpSDAK b6/y12 b14/y4 ,8.71 VNSRGSLpTDIPIFpSDAK b8/y10 b14/y4 ,	cytoplasm
YKR067W	GPT2	671	S	TPK1	VNSRGSLTDIPIFSDA	0.445	-0.07	0.257	yes	39	67.76	67.76 VNpSRGpSLTDIPIFSDAK b3/y15 b6/y12 ,58.01 VNpSRGSLpTDIPIFSDAK b3/y15 b8/y10 ,58.01 VNSRGpSLpTDIPIFSDAK b6/y12 b8/y10 ,8.71 VNpSRGSLTDIPIFpSDAK b3/y15 b14/y4 ,8.71 VNSRGpSLTDIPIFpSDAK b6/y12 b14/y4 ,8.71 VNSRGSLpTDIPIFpSDAK b8/y10 b14/y4 ,	cytoplasm
YFR019W	FAB1	1953	T	CDC28	EGLLNTPPIEGA	1.059	0.563	0.248	yes	31	92.11	92.11 EGLLNpTPPIEGAR b6/y8 ,	cytoplasm
YJL141C	YAK1	528	Y	#N/A	TVYTYIQS	0.165	-0.284	0.224	yes	42	155.94	109.99 TVpYTYIQSR b3/y7 ,155.94 TVYTpYIQSR b5/y5 ,	cytoplasm
YPL105C	SYH1	637	S	CKA2	ASSLDDFIS	0.472	0.035	0.218	yes	49	88.9	83.81 ApSSLDDFISR b2/y9 ,88.90 ASpSLDDFISR b3/y8 ,8.11 ASSLDDFIpSR b9/y2 ,	cytoplasm
YGR185C	TYS1	2	S	RIM11	SSAATVDPNEAFGLIT	0.54	0.107	0.216	yes	45	33.05	31.66 pSSAATVDPNEAFGLITK b1/y17 ,31.66 SpSAATVDPNEAFGLITK b2/y16 ,33.05 SSAApTVDPNEAFGLITK b5/y13 ,4.81 SSAATVDPNEAFGLIpTK b16/y2 ,	cytoplasm
YNL096C	RPS7B	10	S	RIM11	ILSQAPSELELQVA	-1.498	-1.913	0.207	yes	30	59.35	23.41 ILpSQAPSELELQVAK b3/y13 ,59.35 ILSQAPpSELELQVAK b7/y9 ,	cytoplasm
YDR361C	BCP1	205	T	CKA2	YEVNFDTDDDTDSG	0.542	0.131	0.206	yes	69	99.69	99.69 KYEVNFDpTDDDTDSG b8/y8 ,55.41 KYEVNFDTDDDpTDSG b12/y4 ,55.41 KYEVNFDTDDDTDpSG b14/y2 ,	cytoplasm
YOR261C	RPN8	314	S	CKA2	VSDDSESESGDKEATAPLIQ	-0.199	-0.602	0.201	yes	57	140.4	90.42 VpSDDSESESGDKEATAPLIQR b2/y20 ,140.40 VSDDpSESESGDKEATAPLIQR b5/y17 ,140.40 VSDDSEpSESGDKEATAPLIQR b7/y15 ,116.07 VSDDSESEpSGDKEATAPLIQR b9/y13 ,72.63 VSDDSESESGDKEApTAPLIQR b15/y7 ,	cytoplasm
YDR128W	MTC5	414	S	TPK1	MNSATSQEDLFNET	0.004	-0.392	0.198	yes	45	46.94	37.91 (ox)MNpSATSQEDLFNETK b1/y15 b3/y13 ,37.91 (ox)MNSApTSQEDLFNETK b1/y15 b5/y11 ,46.94 (ox)MNSATpSQEDLFNETK b1/y15 b6/y10 ,27.55 (ox)MNSATSQEDLFNEpTK b1/y15 b14/y2 ,	cytoplasm
YLL018C	DPS1	301	S	CDC28	AYLAQSPQFN	0.253	-0.116	0.185	yes	40	79.35	79.35 AYLAQpSPQFNK b6/y6 ,	cytoplasm
YPL231W	FAS2	50	S	PHO85	VVEIGPSPTLAGMAQ	0.491	0.142	0.174	yes	54	93.94	93.94 VVEIGPpSPTLAG(ox)MAQR b7/y10 b13/y4 ,82.62 VVEIGPSPpTLAG(ox)MAQR b9/y8 b13/y4 ,	cytoplasm
YNL231C	PDR16	346	S	SNF1	LLYPVKSESSTV	0.307	-0.038	0.173	yes	35	100.39	75.38 LLYPVKpSEpSSTV b7/y6 b9/y4 ,87.55 LLYPVKpSESpSTV b7/y6 b10/y3 ,75.38 LLYPVKSEpSpSTV b9/y4 b10/y3 ,100.39 LLYPVKpSESSpTV b7/y6 b11/y2 ,87.55 LLYPVKSEpSSpTV b9/y4 b11/y2 ,75.38 LLYPVKSESpSpTV b10/y3 b11/y2 ,	cytoplasm
YNL231C	PDR16	348	S	CKA2	LLYPVKSESSTV	0.307	-0.038	0.173	yes	35	100.39	75.38 LLYPVKpSEpSSTV b7/y6 b9/y4 ,87.55 LLYPVKpSESpSTV b7/y6 b10/y3 ,75.38 LLYPVKSEpSpSTV b9/y4 b10/y3 ,100.39 LLYPVKpSESSpTV b7/y6 b11/y2 ,87.55 LLYPVKSEpSSpTV b9/y4 b11/y2 ,75.38 LLYPVKSESpSpTV b10/y3 b11/y2 ,	cytoplasm
YML092C	PRE8	51	S	TPK1	SSSPLAMSETLS	-0.085	-0.407	0.161	yes	37	111.19	0.00 KpSSSPLA(ox)MSETLS b2/y12 b8/y6 ,4.26 KSpSSPLA(ox)MSETLS b3/y11 b8/y6 ,4.26 KSSpSPLA(ox)MSETLS b4/y10 b8/y6 ,41.92 KSSSPLA(ox)MpSETLS b8/y6 b9/y5 ,73.55 KSSSPLA(ox)MSEpTLS b8/y6 b11/y3 ,111.19 KSSSPLA(ox)MSETLpS b8/y6 b13/y1 ,	cytoplasm
YLR048W	RPS0B	2	S	RIM11	SLPATFDLTPEDAQLLLAANTHLGA	0.184	-0.126	0.155	yes	47	93.44	81.42 pSLPATFDLTPEDAQLLLAANTHLGAR b1/y26 ,81.42 SLPApTFDLTPEDAQLLLAANTHLGAR b5/y22 ,93.44 SLPATFDLpTPEDAQLLLAANTHLGAR b9/y18 ,7.99 SLPATFDLTPEDAQLLLAANpTHLGAR b21/y6 ,	cytoplasm
YDL226C	GCS1	141	S	TPK1	LSATSQTAASATPGVAQS	-1.49	-1.793	0.152	yes	57	85.72	12.97 LpSATSQTAASATPGVAQSR b2/y18 ,13.26 LSApTSQTAASATPGVAQSR b4/y16 ,13.26 LSATpSQTAASATPGVAQSR b5/y15 ,25.14 LSATSQpTAASATPGVAQSR b7/y13 ,58.01 LSATSQTAApSATPGVAQSR b10/y10 ,67.76 LSATSQTAASApTPGVAQSR b12/y8 ,85.72 LSATSQTAASATPGVAQpSR b18/y2 ,	cytoplasm
YHR193C	EGD2	88	S	CKA2	LAAAQQQAQASGIMPSNEDVAT	-0.886	-1.187	0.15	yes	65	87.58	41.95 LAAAQQQAQApSGI(ox)MPSNEDVATK b11/y13 b14/y10 ,87.58 LAAAQQQAQASGI(ox)MPpSNEDVATK b14/y10 b16/y8 ,49.21 LAAAQQQAQASGI(ox)MPSNEDVApTK b14/y10 b22/y2 ,	cytoplasm
YMR261C	TPS3	957	S	SNF1	FYNSGVSPTDNS	0.021	-0.264	0.143	yes	44	62.3	41.92 FYNpSGVSPTDNSR b4/y10 ,62.30 FYNSGVpSPTDNSR b7/y7 ,50.46 FYNSGVSPpTDNSR b9/y5 ,23.41 FYNSGVSPTDNpSR b12/y2 ,	cytoplasm
YLR419W	0	11	S	SNF1	SSTPVNDVPTTAG	-0.326	-0.605	0.14	yes	41	71.8	68.56 pSSTPVNDVPTTAGK b1/y14 ,68.56 SpSTPVNDVPTTAGK b2/y13 ,71.80 SSpTPVNDVPTTAGK b3/y12 ,6.66 SSTPVNDVPpTTAGK b10/y5 ,4.32 SSTPVNDVPTpTAGK b11/y4 ,	cytoplasm
YML073C	RPL6A	12	S	CKA2	WYPSEDVAAL	-0.306	-0.584	0.139	yes	37	94.59	94.59 KWYPpSEDVAAL b5/y7 ,	cytoplasm
YNL209W	SSB2	502	S	PKC1	SSNITISNAVG	-0.419	-0.69	0.136	yes	45	105.56	53.09 pSSNITISNAVGR b1/y12 ,53.09 SpSNITISNAVGR b2/y11 ,105.56 SSNIpTISNAVGR b5/y8 ,67.31 SSNITIpSNAVGR b7/y6 ,	cytoplasm
YOR206W	NOC2	695	S	CKA2	LLNSLESDDDNEDVEMSDA	0.058	-0.211	0.135	yes	62	202.21	8.40 KLLNpSLESDDDNEDVE(ox)MSDA b5/y16 b17/y4 ,37.88 KLLNSLEpSDDDNEDVE(ox)MSDA b8/y13 b17/y4 ,202.21 KLLNSLESDDDNEDVE(ox)MpSDA b17/y4 b18/y3 ,	cytoplasm
YOR166C	SWT1	401	S	SNF1	SLPTVL	0.491	0.221	0.135	yes	31	97.98	97.98 pSLPTVLK b1/y7 ,52.77 SLPpTVLK b4/y4 ,	cytoplasm
YKR059W	TIF1	2	S	CKA2	SEGITDIEESQIQTNYD	0.691	0.425	0.133	yes	52	109.94	108.08 pSEGITDIEESQIQTNYDK b1/y18 ,109.94 SEGIpTDIEESQIQTNYDK b5/y14 ,24.59 SEGITDIEEpSQIQTNYDK b10/y9 ,12.69 SEGITDIEESQIQpTNYDK b14/y5 ,	cytoplasm
YJR059W	PTK2	711	S	CKA2	VEDNLSEDDSTM	0.979	0.742	0.119	yes	53	136.26	136.26 KVEDNLpSEDDST(ox)M b7/y7 b13/y1 ,71.80 KVEDNLSEDDpST(ox)M b11/y3 b13/y1 ,50.46 KVEDNLSEDDSpT(ox)M b12/y2 b13/y1 ,	cytoplasm
YMR086W	0	85	S	PKC1	INSLTQ	0.849	0.616	0.116	yes	54	66.57	66.57 INpSLTQR b3/y5 ,40.22 INSLpTQR b5/y3 ,	cytoplasm
YMR086W	0	62	S	TPK1	MSSISSISSES	-0.531	-0.757	0.113	yes	47	87.55	63.88 (ox)MpSSISSISSESR b1/y12 b2/y11 ,87.55 (ox)MSpSISSISSESR b1/y12 b3/y10 ,63.88 (ox)MSSIpSSISSESR b1/y12 b5/y8 ,53.09 (ox)MSSISpSISSESR b1/y12 b6/y7 ,41.92 (ox)MSSISSIpSSESR b1/y12 b8/y5 ,32.89 (ox)MSSISSISpSESR b1/y12 b9/y4 ,11.53 (ox)MSSISSISSEpSR b1/y12 b11/y2 ,	cytoplasm
YLR192C	HCR1	158	T	RIM11	ALTAAITPMN	-0.392	-0.616	0.112	yes	37	108.39	36.85 ALpTAAITP(ox)MNK b3/y9 b9/y3 ,108.39 ALTAAIpTP(ox)MNK b7/y5 b9/y3 ,	cytoplasm
YOL059W	GPD2	70	S	TPK1	SDSAVSIVHL	-0.15	-0.316	0.083	yes	38	75.51	37.98 pSDpSAVSIVHLK b1/y11 b3/y9 ,69.17 pSDSAVpSIVHLK b1/y11 b6/y6 ,75.51 SDpSAVpSIVHLK b3/y9 b6/y6 ,	cytoplasm
YOL059W	GPD2	72	S	CLA4	SDSAVSIVHL	-0.15	-0.316	0.083	yes	38	75.51	37.98 pSDpSAVSIVHLK b1/y11 b3/y9 ,69.17 pSDSAVpSIVHLK b1/y11 b6/y6 ,75.51 SDpSAVpSIVHLK b3/y9 b6/y6 ,	cytoplasm
YMR031C	0	759	T	CKA2	EATETSSAVQT	-0.655	-0.781	0.063	yes	39	53.09	25.44 KEApTETSSAVQT b4/y9 ,43.04 KEATEpTSSAVQT b6/y7 ,43.04 KEATETpSSAVQT b7/y6 ,53.09 KEATETSpSAVQT b8/y5 ,18.07 KEATETSSAVQpT b12/y1 ,	cytoplasm
YOR042W	CUE5	60	S	CKA2	SSGIDEDEVVTPAEDA	0.47	0.355	0.058	yes	58	144.27	13.89 KpSSGIDEDEVVTPAEDA b2/y16 ,19.63 KSpSGIDEDEVVTPAEDA b3/y15 ,144.27 KSSGIDEDEVVpTPAEDA b12/y6 ,	cytoplasm
YFR044C	DUG1	467	T	RIM11	TMAAYLQYYSESPEN	0.149	0.033	0.058	yes	35	122.72	14.57 KpT(ox)MAAYLQYYSESPEN b2/y15 b3/y14 ,97.70 KT(ox)MAAYLQYYpSESPEN b3/y14 b11/y6 ,122.72 KT(ox)MAAYLQYYSEpSPEN b3/y14 b13/y4 ,	cytoplasm
YMR186W	HSC82	367	S	CKA2	GVVDSEDLPLNLS	-0.829	-0.94	0.056	yes	38	62.3	7.09 GVVDpSEDLPLNLSR b5/y10 ,62.30 GVVDSEDLPLNLpSR b13/y2 ,	cytoplasm
YLR330W	CHS5	590	S	CKA2	GSEAEDDINNVS	0.614	0.512	0.051	yes	51	50.46	50.46 GpSEAEDDINNVSK b2/y12 ,0.00 GSEAEDDINNVpSK b12/y2 ,	cytoplasm
YDL195W	SEC31	992	S	PKC1	VPSLVATSESP	0.596	0.515	0.04	yes	69	67.31	19.81 VPpSLVATSESPR b3/y10 ,67.31 VPSLVApTSESPR b7/y6 ,67.31 VPSLVATpSESPR b8/y5 ,56.01 VPSLVATSEpSPR b10/y3 ,	cytoplasm
YNL232W	CSL4	90	S	RIM11	SVDASPNDVT	0.313	0.235	0.039	yes	29	83.81	13.00 pSVDASPNDVTR b1/y11 ,83.81 SVDApSPNDVTR b5/y7 ,83.81 SVDASPNDVpTR b10/y2 ,	cytoplasm
YKR018C	0	374	S	CKA2	DSSNSEDSEDEEMDGPTLLHPG	0.154	0.111	0.022	yes	70	85.72	84.24 DpSSNSEDSEDEE(ox)MDGPTLLHPGK b2/y22 b13/y11 ,84.24 DSpSNSEDSEDEE(ox)MDGPTLLHPGK b3/y21 b13/y11 ,85.72 DSSNpSEDSEDEE(ox)MDGPTLLHPGK b5/y19 b13/y11 ,85.72 DSSNSEDpSEDEE(ox)MDGPTLLHPGK b8/y16 b13/y11 ,17.53 DSSNSEDSEDEE(ox)MDGPpTLLHPGK b13/y11 b17/y7 ,	cytoplasm
YPR105C	COG4	349	S	CKA2	NEDVNIDSNQSDIETDGETE	0.397	0.353	0.022	yes	65	138.22	114.22 KNEDVNIDpSNQSDIETDGETE b9/y13 ,138.22 KNEDVNIDSNQpSDIETDGETE b12/y10 ,90.42 KNEDVNIDSNQSDIEpTDGETE b16/y6 ,67.88 KNEDVNIDSNQSDIETDGEpTE b20/y2 ,	cytoplasm
YPL237W	SUI3	40	S	CKA2	ENGSGDDLFAGL	0.043	0.04	0.002	yes	47	73.55	73.55 ENGpSGDDLFAGLK b4/y10 ,	cytoplasm
YDL040C	NAT1	668	S	RIM11	SVAAYPSDQDNDVFGE	0.087	0.098	-0.006	yes	37	90.47	18.74 pSVAAYPSDQDNDVFGEK b1/y17 ,90.47 SVAAYPpSDQDNDVFGEK b7/y11 ,	cytoplasm
YLL040C	VPS13	433	T	CKA2	LGMTEDSPTPTASSNIEPQTSN	0.128	0.144	-0.008	yes	63	98.1	76.28 LG(ox)MpTEDSPTPTASSNIEPQTSNK b3/y21 b4/y20 ,98.10 LG(ox)MTEDpSPTPTASSNIEPQTSNK b3/y21 b7/y17 ,98.10 LG(ox)MTEDSPpTPTASSNIEPQTSNK b3/y21 b9/y15 ,77.51 LG(ox)MTEDSPTPpTASSNIEPQTSNK b3/y21 b11/y13 ,67.88 LG(ox)MTEDSPTPTApSSNIEPQTSNK b3/y21 b13/y11 ,58.73 LG(ox)MTEDSPTPTASpSNIEPQTSNK b3/y21 b14/y10 ,11.03 LG(ox)MTEDSPTPTASSNIEPQpTSNK b3/y21 b20/y4 ,7.64 LG(ox)MTEDSPTPTASSNIEPQTpSNK b3/y21 b21/y…	cytoplasm
YLL040C	VPS13	1715	S	PKC1	LAVLDPSILGE	0.205	0.243	-0.019	yes	48	89.76	89.76 LAVLDPpSILGER b7/y6 ,	cytoplasm
YDL022W	GPD1	22	S	TPK1	SSSSVSL	-0.106	-0.051	-0.028	yes	56	72.16	25.44 pSSSSVSLK b1/y8 ,36.89 SpSSSVSLK b2/y7 ,58.87 SSpSSVSLK b3/y6 ,58.87 SSSpSVSLK b4/y5 ,72.16 SSSSVpSLK b6/y3 ,	cytoplasm
YOL039W	RPP2A	71	S	KSS1	LAAVPAAGPASAGGAAAASGDAAAEEE	0.03	0.089	-0.03	yes	90	147.6	147.60 KLAAVPAAGPApSAGGAAAASGDAAAEEE b12/y17 ,52.53 KLAAVPAAGPASAGGAAAApSGDAAAEEE b20/y9 ,	cytoplasm
YJL197W	UBP12	1249	T	SNF1	NGVTLESPE	0.892	0.957	-0.032	yes	42	73.26	29.65 KNGVpTLESPE b5/y6 ,73.26 KNGVTLEpSPE b8/y3 ,	cytoplasm
YMR233W	TRI1	113	S	CDC28	NDSPDSNSISV	0.244	0.342	-0.049	yes	37	53.09	53.09 NDpSPDSNSISVR b3/y10 ,18.07 NDSPDpSNSISVR b6/y7 ,11.53 NDSPDSNpSISVR b8/y5 ,6.94 NDSPDSNSIpSVR b10/y3 ,	cytoplasm
YBR079C	RPG1	501	S	PKC1	DPFDIFASTAS	0.422	0.525	-0.052	yes	73	178.73	108.39 KDPFDIFApSTAS b9/y4 ,138.18 KDPFDIFASpTAS b10/y3 ,178.73 KDPFDIFASTApS b12/y1 ,	cytoplasm
YJR046W	TAH11	479	S	SNF1	MPDSQANLMD	-1.344	-1.236	-0.054	yes	39	59.27	59.27 (ox)MPDpSQANL(ox)MDR b1/y11 b4/y8 b9/y3 ,	cytoplasm
YPL019C	VTC3	265	S	RIM11	SNSLSSDGNSNQDVEIG	0.08	0.194	-0.057	yes	44	75.25	23.06 pSNSLSSDGNSNQDVEIGK b1/y18 ,31.00 SNpSLSSDGNSNQDVEIGK b3/y16 ,55.83 SNSLpSSDGNSNQDVEIGK b5/y14 ,65.28 SNSLSpSDGNSNQDVEIGK b6/y13 ,75.25 SNSLSSDGNpSNQDVEIGK b10/y9 ,	cytoplasm
YLR114C	AVL9	552	T	CKA2	NTANEDVTESTEDL	-0.5	-0.337	-0.082	yes	40	65.6	6.43 KNpTANEDVTESTEDL b3/y13 ,29.64 KNTANEDVpTESTEDL b9/y7 ,65.60 KNTANEDVTEpSTEDL b11/y5 ,65.60 KNTANEDVTESpTEDL b12/y4 ,	cytoplasm
YJL155C	FBP26	426	T	KIC1	GTSQVGELSQSST	-0.957	-0.781	-0.088	yes	55	130.07	4.38 KGpTSQVGELSQSST b3/y12 ,4.38 KGTpSQVGELSQSST b4/y11 ,88.90 KGTSQVGELpSQSST b10/y5 ,130.07 KGTSQVGELSQpSST b12/y3 ,114.67 KGTSQVGELSQSpST b13/y2 ,114.67 KGTSQVGELSQSSpT b14/y1 ,	cytoplasm
YMR173W	DDR48	282	S	RIM11	SSYGSSSNDDSYGSSNNDDSYGSSN	0.86	1.056	-0.098	yes	59	82.8	16.12 pSSYGSSSNDDSYGSSNNDDSYGSSNK b1/y26 ,16.12 SpSYGSSSNDDSYGSSNNDDSYGSSNK b2/y25 ,22.59 SSYGpSSSNDDSYGSSNNDDSYGSSNK b5/y22 ,36.43 SSYGSpSSNDDSYGSSNNDDSYGSSNK b6/y21 ,44.33 SSYGSSpSNDDSYGSSNNDDSYGSSNK b7/y20 ,72.63 SSYGSSSNDDpSYGSSNNDDSYGSSNK b11/y16 ,82.80 SSYGSSSNDDSYGpSSNNDDSYGSSNK b14/y13 ,72.63 SSYGSSSNDDSYGSpSNNDDSYGSSNK b15/y12 ,61.85 SSYGSSSNDDSYGSSNNDDpSYGSSNK b20/y7 ,44.33 SSYGSSSNDDSY…	cytoplasm
YLR249W	YEF3	1015	S	CKA2	LSSAEL	-0.246	-0.048	-0.099	yes	30	81.63	40.22 LpSSAELR b2/y6 ,81.63 LSpSAELR b3/y5 ,	cytoplasm
YAR042W	SWH1	688	S	TOR2	GSQESTNTLEEIV	1.18	1.377	-0.099	yes	50	49.23	39.82 GpSQESTNTLEEIVK b2/y13 ,49.23 GSQEpSTNTLEEIVK b5/y10 ,39.82 GSQESpTNTLEEIVK b6/y9 ,39.82 GSQESTNpTLEEIVK b8/y7 ,	cytoplasm
YLR421C	RPN13	132	S	CKA2	MIGVLNNSSESDEEESNDEKQ	0.099	0.3	-0.101	yes	44	71.82	61.59 (ox)MIGVLNNpSpSESDEEESNDEKQK b1/y22 b8/y15 b9/y14 ,71.82 (ox)MIGVLNNpSSEpSDEEESNDEKQK b1/y22 b8/y15 b11/y12 ,71.82 (ox)MIGVLNNSpSEpSDEEESNDEKQK b1/y22 b9/y14 b11/y12 ,61.59 (ox)MIGVLNNpSSESDEEEpSNDEKQK b1/y22 b8/y15 b16/y7 ,61.59 (ox)MIGVLNNSpSESDEEEpSNDEKQK b1/y22 b9/y14 b16/y7 ,61.59 (ox)MIGVLNNSSEpSDEEEpSNDEKQK b1/y22 b11/y12 b16/y7 ,	cytoplasm
YLR421C	RPN13	133	S	CKA2	MIGVLNNSSESDEEESNDEKQ	0.099	0.3	-0.101	yes	44	71.82	61.59 (ox)MIGVLNNpSpSESDEEESNDEKQK b1/y22 b8/y15 b9/y14 ,71.82 (ox)MIGVLNNpSSEpSDEEESNDEKQK b1/y22 b8/y15 b11/y12 ,71.82 (ox)MIGVLNNSpSEpSDEEESNDEKQK b1/y22 b9/y14 b11/y12 ,61.59 (ox)MIGVLNNpSSESDEEEpSNDEKQK b1/y22 b8/y15 b16/y7 ,61.59 (ox)MIGVLNNSpSESDEEEpSNDEKQK b1/y22 b9/y14 b16/y7 ,61.59 (ox)MIGVLNNSSEpSDEEEpSNDEKQK b1/y22 b11/y12 b16/y7 ,	cytoplasm
YMR116C	ASC1	166	S	HRR25	ADDDSVTIISAGND	-0.527	-0.313	-0.107	yes	36	91.57	91.57 KADDDpSVTIISAGND b6/y10 ,91.57 KADDDSVpTIISAGND b8/y8 ,46.94 KADDDSVTIIpSAGND b11/y5 ,	cytoplasm
YLL040C	VPS13	1724	S	CLA4	ASQSSDSESIEVPTAIL	-0.326	-0.085	-0.12	yes	51	109.94	46.94 ApSQSSDSESIEVPTAILK b2/y17 ,56.90 ASQpSSDSESIEVPTAILK b4/y15 ,56.90 ASQSpSDSESIEVPTAILK b5/y14 ,98.36 ASQSSDpSESIEVPTAILK b7/y12 ,109.94 ASQSSDSEpSIEVPTAILK b9/y10 ,55.83 ASQSSDSESIEVPpTAILK b14/y5 ,	cytoplasm
YDL122W	UBP1	755	S	CKA2	DDLEAIQSNNEEDDE	-0.02	0.241	-0.131	yes	53	55.41	55.41 KDDLEAIQpSNNEEDDE b9/y8 ,	cytoplasm
YBR011C	IPP1	259	S	RIM11	AASDAIPPASPKADAPID	0.003	0.267	-0.132	yes	45	71.39	44.33 KAApSDAIPPASPKADAPID b4/y16 ,71.39 KAASDAIPPApSPKADAPID b11/y9 ,	cytoplasm
YFL004W	VTC2	176	S	RIM11	SNFNTASEPLASAS	0.253	0.534	-0.14	yes	58	166.28	56.67 pSNFNTASEPLASASK b1/y15 ,108.66 SNFNpTASEPLASASK b5/y11 ,166.28 SNFNTApSEPLASASK b7/y9 ,81.57 SNFNTASEPLApSASK b12/y4 ,48.06 SNFNTASEPLASApSK b14/y2 ,	cytoplasm
YKR071C	DRE2	156	S	RIM11	ASSSTSNLPSF	-0.706	-0.423	-0.142	yes	53	94.59	65.55 ApSSSTSNLPSFK b2/y11 ,69.17 ASpSSTSNLPSFK b3/y10 ,94.59 ASSpSTSNLPSFK b4/y9 ,81.51 ASSSpTSNLPSFK b5/y8 ,69.17 ASSSTpSNLPSFK b6/y7 ,27.82 ASSSTSNLPpSFK b10/y3 ,	cytoplasm
YNR034W	SOL1	320	T	CKA2	FYDDENLTE	0.141	0.43	-0.144	yes	59	134.08	134.08 KFYDDENLpTE b9/y2 ,	cytoplasm
YGR054W	0	560	S	TPK1	SSETSPDSTPAPSAPASTNAPTNN	0.189	0.499	-0.155	yes	61	69.02	65.70 KpSSETSPDSTPAPSAPASTNAPTNN b2/y24 ,67.88 KSpSETSPDSTPAPSAPASTNAPTNN b3/y23 ,67.88 KSSEpTSPDSTPAPSAPASTNAPTNN b5/y21 ,67.88 KSSETpSPDSTPAPSAPASTNAPTNN b6/y20 ,67.88 KSSETSPDpSTPAPSAPASTNAPTNN b9/y17 ,69.02 KSSETSPDSpTPAPSAPASTNAPTNN b10/y16 ,35.06 KSSETSPDSTPAPpSAPASTNAPTNN b14/y12 ,21.68 KSSETSPDSTPAPSAPApSTNAPTNN b18/y8 ,21.68 KSSETSPDSTPAPSAPASpTNAPTNN b19/y7 ,11.24 KSSETSPDSTPAPSAPASTNAP…	cytoplasm
YPL226W	NEW1	1185	T	CDC28	GTPKPVDTDDEED	0.262	0.604	-0.171	yes	57	83.47	17.55 KGpTPKPVDTDDEED b3/y12 ,83.47 KGTPKPVDpTDDEED b9/y6 ,	cytoplasm
YBR011C	IPP1	259	S	RIM11	AASDAIPPASP	-0.162	0.213	-0.187	yes	56	81.51	7.45 AApSDAIPPASPK b3/y10 ,81.51 AASDAIPPApSPK b10/y3 ,	cytoplasm
YHR009C	0	156	S	SNF1	FNIGDSNSSLSSSGSSL	-0.076	0.302	-0.189	yes	86	116.92	116.92 KFNIGDpSNSSLSSSGSSL b7/y12 ,114.49 KFNIGDSNpSSLSSSGSSL b9/y10 ,114.49 KFNIGDSNSpSLSSSGSSL b10/y9 ,89.63 KFNIGDSNSSLpSSSGSSL b12/y7 ,67.05 KFNIGDSNSSLSpSSGSSL b13/y6 ,55.41 KFNIGDSNSSLSSpSGSSL b14/y5 ,37.02 KFNIGDSNSSLSSSGpSSL b16/y3 ,28.22 KFNIGDSNSSLSSSGSpSL b17/y2 ,	cytoplasm
YKR067W	GPT2	631	S	CKA2	DGYDVSSDAESSIS	0.084	0.548	-0.232	yes	71	149.82	122.72 DGYDVpSSDAESSISR b6/y10 ,149.82 DGYDVSpSDAESSISR b7/y9 ,84.26 DGYDVSSDAEpSSISR b11/y5 ,62.87 DGYDVSSDAESpSISR b12/y4 ,43.85 DGYDVSSDAESSIpSR b14/y2 ,	cytoplasm
YMR165C	PAH1	505	S	PKC1	SLYFEDSDNEVDTEE	0.385	0.893	-0.254	yes	57	133.43	42.90 pSLYFEDSDNEVDTEEK b1/y16 ,133.43 SLYFEDpSDNEVDTEEK b7/y10 ,71.82 SLYFEDSDNEVDpTEEK b13/y4 ,	cytoplasm
YBR121C	GRS1	197	T	CKA2	YDIGNPVTGETLESP	-0.955	-0.423	-0.266	yes	50	90.47	33.05 YDIGNPVpTGETLESPR b8/y9 ,59.16 YDIGNPVTGEpTLESPR b11/y6 ,90.47 YDIGNPVTGETLEpSPR b14/y3 ,	cytoplasm
YJL026W	RNR2	15	S	CKA2	AAADALSDLEI	0.213	0.771	-0.279	yes	69	77.31	77.31 AAADALpSDLEIK b7/y6 ,	cytoplasm
YPL255W	BBP1	26	T	TOR2	DALFGTDISPSM	-0.362	0.203	-0.282	yes	32	59.35	32.02 KDALFGpTDISPS(ox)M b7/y7 b13/y1 ,59.35 KDALFGTDIpSPS(ox)M b10/y4 b13/y1 ,49.23 KDALFGTDISPpS(ox)M b12/y2 b13/y1 ,	cytoplasm
YLL040C	VPS13	1362	S	CDC28	SPSPDPASLSSESE	-0.072	0.522	-0.297	yes	72	95.78	95.78 pSPSPDPASLSSESER b1/y15 ,87.76 SPpSPDPASLSSESER b3/y13 ,10.12 SPSPDPApSLSSESER b8/y8 ,6.23 SPSPDPASLpSSESER b10/y6 ,4.47 SPSPDPASLSpSESER b11/y5 ,0.00 SPSPDPASLSSEpSER b13/y3 ,	cytoplasm
YNL121C	TOM70	65	S	RIM11	STAPSNPPIYPVSSNGEPDFSN	-0.025	0.571	-0.298	yes	44	105.81	20.04 pSTAPSNPPIYPVSSNGEPDFSNK b1/y23 ,20.04 SpTAPSNPPIYPVSSNGEPDFSNK b2/y22 ,25.96 STAPpSNPPIYPVSSNGEPDFSNK b5/y19 ,95.15 STAPSNPPIYPVpSSNGEPDFSNK b13/y11 ,105.81 STAPSNPPIYPVSpSNGEPDFSNK b14/y10 ,56.79 STAPSNPPIYPVSSNGEPDFpSNK b21/y3 ,	cytoplasm
YGR204W	ADE3	318	T	PHO85	LLTPVPSDIDIS	0.446	1.069	-0.312	yes	57	147.66	147.66 LLpTPVPSDIDISR b3/y11 ,59.35 LLTPVPpSDIDISR b7/y7 ,10.92 LLTPVPSDIDIpSR b12/y2 ,	cytoplasm
YLL040C	VPS13	1377	T	CDC28	TATPQSLQGSN	-0.069	0.58	-0.325	yes	40	69.17	19.81 pTApTPQSLQGSNK b1/y12 b3/y10 ,69.17 pTATPQpSLQGSNK b1/y12 b6/y7 ,69.17 TApTPQpSLQGSNK b3/y10 b6/y7 ,35.78 pTATPQSLQGpSNK b1/y12 b10/y3 ,35.78 TApTPQSLQGpSNK b3/y10 b10/y3 ,7.65 TATPQpSLQGpSNK b6/y7 b10/y3 ,	cytoplasm
YLL040C	VPS13	1379	T	CDC28	TATPQSLQGSN	-0.069	0.58	-0.325	yes	40	69.17	19.81 pTApTPQSLQGSNK b1/y12 b3/y10 ,69.17 pTATPQpSLQGSNK b1/y12 b6/y7 ,69.17 TApTPQpSLQGSNK b3/y10 b6/y7 ,35.78 pTATPQSLQGpSNK b1/y12 b10/y3 ,35.78 TApTPQSLQGpSNK b3/y10 b10/y3 ,7.65 TATPQpSLQGpSNK b6/y7 b10/y3 ,	cytoplasm
YGR054W	0	560	S	TPK1	KSSETSPDSTPAPSAPASTNAPTNN	0.604	1.272	-0.334	yes	54	41.21	40.48 KKpSSETSPDSTPAPSAPASTNAPTNN b3/y24 ,40.48 KKSpSETSPDSTPAPSAPASTNAPTNN b4/y23 ,40.48 KKSSEpTSPDSTPAPSAPASTNAPTNN b6/y21 ,40.48 KKSSETpSPDSTPAPSAPASTNAPTNN b7/y20 ,41.21 KKSSETSPDpSTPAPSAPASTNAPTNN b10/y17 ,33.77 KKSSETSPDSpTPAPSAPASTNAPTNN b11/y16 ,15.49 KKSSETSPDSTPAPpSAPASTNAPTNN b15/y12 ,7.54 KKSSETSPDSTPAPSAPApSTNAPTNN b19/y8 ,7.54 KKSSETSPDSTPAPSAPASpTNAPTNN b20/y7 ,7.44 KKSSETSPDSTPAPS…	cytoplasm
YJL123C	MTC1	330	T	HOG1	EADATPDDDRSSISSNSN	-0.552	0.122	-0.337	yes	43	79.77	15.73 KEADApTPDDDRpSSISSNSN b6/y14 b12/y8 ,15.73 KEADApTPDDDRSpSISSNSN b6/y14 b13/y7 ,57.98 KEADATPDDDRpSpSISSNSN b12/y8 b13/y7 ,22.20 KEADApTPDDDRSSIpSSNSN b6/y14 b15/y5 ,68.56 KEADATPDDDRpSSIpSSNSN b12/y8 b15/y5 ,79.77 KEADATPDDDRSpSIpSSNSN b13/y7 b15/y5 ,22.20 KEADApTPDDDRSSISpSNSN b6/y14 b16/y4 ,68.56 KEADATPDDDRpSSISpSNSN b12/y8 b16/y4 ,79.77 KEADATPDDDRSpSISpSNSN b13/y7 b16/y4 ,67.05 KEADAT…	cytoplasm
YJL123C	MTC1	336	S	CKA2	EADATPDDDRSSISSNSN	-0.552	0.122	-0.337	yes	43	79.77	15.73 KEADApTPDDDRpSSISSNSN b6/y14 b12/y8 ,15.73 KEADApTPDDDRSpSISSNSN b6/y14 b13/y7 ,57.98 KEADATPDDDRpSpSISSNSN b12/y8 b13/y7 ,22.20 KEADApTPDDDRSSIpSSNSN b6/y14 b15/y5 ,68.56 KEADATPDDDRpSSIpSSNSN b12/y8 b15/y5 ,79.77 KEADATPDDDRSpSIpSSNSN b13/y7 b15/y5 ,22.20 KEADApTPDDDRSSISpSNSN b6/y14 b16/y4 ,68.56 KEADATPDDDRpSSISpSNSN b12/y8 b16/y4 ,79.77 KEADATPDDDRSpSISpSNSN b13/y7 b16/y4 ,67.05 KEADAT…	cytoplasm
YOR124C	UBP2	901	S	CKA2	NESNDAEVSENEDTTGLTSPT	-0.221	0.46	-0.34	yes	113	112.44	58.73 NEpSNDAEVSENEDTTGLTSPTR b3/y20 ,112.44 NESNDAEVpSENEDTTGLTSPTR b9/y14 ,70.19 NESNDAEVSENEDpTTGLTSPTR b14/y9 ,60.78 NESNDAEVSENEDTpTGLTSPTR b15/y8 ,35.06 NESNDAEVSENEDTTGLpTSPTR b18/y5 ,27.48 NESNDAEVSENEDTTGLTpSPTR b19/y4 ,21.25 NESNDAEVSENEDTTGLTSPpTR b21/y2 ,	cytoplasm
YFL038C	YPT1	172	S	TPK1	ESMSQQNLNETTQ	-0.5	0.199	-0.349	yes	54	51.74	49.23 EpS(ox)MSQQNLNETTQK b2/y13 b3/y12 ,51.74 ES(ox)MpSQQNLNETTQK b3/y12 b4/y11 ,6.94 ES(ox)MSQQNLNEpTTQK b3/y12 b11/y4 ,4.28 ES(ox)MSQQNLNETpTQK b3/y12 b12/y3 ,	cytoplasm
YDR050C	TPI1	4	T	PKC1	ARTFFVGGNF	0.564	1.273	-0.355	yes	38	75.51	75.51 ARpTFFVGGNF b3/y8 ,	cytoplasm
YGR162W	TIF4631	194	S	CKA2	ASSEENISEAE	-1.05	-0.322	-0.364	yes	55	61.05	57.59 ApSSEENISEAEK b2/y11 ,61.05 ASpSEENISEAEK b3/y10 ,13.89 ASSEENIpSEAEK b8/y5 ,	cytoplasm
YMR031C	0	397	S	RIM11	IASGLISPVLGEVSE	0.427	1.162	-0.368	yes	40	81.03	50.86 IApSGLISPVLGEVSER b3/y14 ,81.03 IASGLIpSPVLGEVSER b7/y10 ,18.74 IASGLISPVLGEVpSER b14/y3 ,	cytoplasm
YOR332W	VMA4	2	S	RIM11	SSAITALTPNQVNDELN	-0.116	0.644	-0.38	yes	46	111.87	87.24 pSSAITALTPNQVNDELN b1/y17 ,87.24 SpSAITALTPNQVNDELN b2/y16 ,111.87 SSAIpTALTPNQVNDELN b5/y13 ,78.04 SSAITALpTPNQVNDELN b8/y10 ,	cytoplasm
YHR019C	DED81	229	S	CKA2	IAEGSDPSLLLDQ	-0.829	-0.063	-0.383	yes	60	93.62	93.62 IAEGpSDPSLLLDQR b5/y10 ,81.57 IAEGSDPpSLLLDQR b8/y7 ,	cytoplasm
YJL130C	URA2	1986	S	SNF1	IVNVNPLVSSV	-0.434	0.34	-0.387	yes	35	100.39	100.39 IVNVNPLVpSSVK b9/y4 ,100.39 IVNVNPLVSpSVK b10/y3 ,	cytoplasm
YDR170C	SEC7	1240	T	CDC28	ATPTELAQE	-0.165	0.621	-0.393	yes	32	88.9	77.93 KApTPTELAQE b3/y8 ,88.90 KATPpTELAQE b5/y6 ,	cytoplasm
YOL087C	0	688	T	KIC1	ATTGLNTPEEP	-0.265	0.529	-0.397	yes	43	108.39	26.19 ApTTGLNTPEEPK b2/y11 ,46.80 ATpTGLNTPEEPK b3/y10 ,108.39 ATTGLNpTPEEPK b7/y6 ,	cytoplasm
YLR324W	PEX30	42	S	CKA2	NEAESGVSEDNDNGSLE	-0.375	0.437	-0.406	yes	56	48.83	13.57 KNEAEpSGVSEDNDNGSLE b6/y13 ,41.11 KNEAESGVpSEDNDNGSLE b9/y10 ,48.83 KNEAESGVSEDNDNGpSLE b16/y3 ,	cytoplasm
YPL106C	SSE1	2	S	PKC1	STPFGLDLGNNNSVLAVA	0.407	1.225	-0.409	yes	54	43.51	43.51 pSTPFGLDLGNNNSVLAVAR b1/y19 ,43.51 SpTPFGLDLGNNNSVLAVAR b2/y18 ,28.58 STPFGLDLGNNNpSVLAVAR b13/y7 ,	cytoplasm
YGR097W	ASK10	625	S	CLA4	SSSSTYLSGSSQASLP	-0.442	0.388	-0.415	yes	54	59.16	58.01 pSSSSTYLSGSSQASLPK b1/y17 ,59.16 SpSSSTYLSGSSQASLPK b2/y16 ,59.16 SSpSSTYLSGSSQASLPK b3/y15 ,41.99 SSSpSTYLSGSSQASLPK b4/y14 ,41.99 SSSSpTYLSGSSQASLPK b5/y13 ,19.63 SSSSTYLpSGSSQASLPK b8/y10 ,19.63 SSSSTYLSGpSSQASLPK b10/y8 ,13.89 SSSSTYLSGSpSQASLPK b11/y7 ,5.93 SSSSTYLSGSSQApSLPK b14/y4 ,	cytoplasm
YJL130C	URA2	1551	S	SNF1	SISGPVITDVASL	-0.353	0.484	-0.418	yes	59	119.47	91.57 pSISGPVITDVASLK b1/y14 ,119.47 SIpSGPVITDVASLK b3/y12 ,49.23 SISGPVIpTDVASLK b8/y7 ,16.15 SISGPVITDVApSLK b12/y3 ,	cytoplasm
YBL091C	MAP2	35	S	CKA2	ADESDPVES	-0.183	0.68	-0.431	yes	45	106.41	106.41 ADEpSDPVESK b4/y7 ,40.47 ADESDPVEpSK b9/y2 ,	cytoplasm
YGR054W	0	560	S	TPK1	SSETSPDSTPAPSAPASTNAPTNNKETSPEE	0.542	1.414	-0.436	yes	54	107.47	106.05 pSSETSPDSTPAPSAPASTNAPTNNKETSPEEK b1/y32 ,106.05 SpSETSPDSTPAPSAPASTNAPTNNKETSPEEK b2/y31 ,106.05 SSEpTSPDSTPAPSAPASTNAPTNNKETSPEEK b4/y29 ,107.47 SSETpSPDSTPAPSAPASTNAPTNNKETSPEEK b5/y28 ,97.17 SSETSPDpSTPAPSAPASTNAPTNNKETSPEEK b8/y25 ,87.23 SSETSPDSpTPAPSAPASTNAPTNNKETSPEEK b9/y24 ,59.85 SSETSPDSTPAPpSAPASTNAPTNNKETSPEEK b13/y20 ,44.52 SSETSPDSTPAPSAPApSTNAPTNNKETSPEEK b17/y16 ,37.15 SSE…	cytoplasm
YGR166W	KRE11	393	S	CLA4	FSLGAASTTSLVNS	-0.865	0.023	-0.444	yes	61	35.34	34.54 FpSLGAASTTSLVNSK b2/y14 ,35.34 FSLGAApSTTSLVNSK b7/y9 ,35.34 FSLGAASpTTSLVNSK b8/y8 ,35.34 FSLGAASTpTSLVNSK b9/y7 ,26.91 FSLGAASTTpSLVNSK b10/y6 ,9.45 FSLGAASTTSLVNpSK b14/y2 ,	cytoplasm
YLR249W	YEF3	642	S	CKA2	AYEELSNTDLEF	-0.732	0.159	-0.445	yes	47	49.23	49.23 AYEELpSNTDLEFK b6/y8 ,39.82 AYEELSNpTDLEFK b8/y6 ,	cytoplasm
YNL055C	POR1	2	S	CDC28	SPPVYSDIS	-0.127	0.782	-0.454	yes	27	114.67	13.43 pSPPVYSDISR b1/y10 ,73.26 SPPVYpSDISR b6/y5 ,114.67 SPPVYSDIpSR b9/y2 ,	cytoplasm
YNL115C	0	238	S	TPK1	SQYGSGSPTPTH	-0.051	0.866	-0.459	yes	47	50.46	11.22 pSQYGSGSPTPTHR b1/y13 ,41.92 SQYGpSGSPTPTHR b5/y9 ,41.92 SQYGSGpSPTPTHR b7/y7 ,50.46 SQYGSGSPpTPTHR b9/y5 ,50.46 SQYGSGSPTPpTHR b11/y3 ,	cytoplasm
YAL012W	CYS3	39	S	RIM11	QSSPANPIGTYEYS	-0.034	0.905	-0.469	yes	38	74.81	71.82 QpSSPANPIGTYEYSR b2/y14 ,74.81 QSpSPANPIGTYEYSR b3/y13 ,21.11 QSSPANPIGpTYEYSR b10/y6 ,4.47 QSSPANPIGTYEYpSR b14/y2 ,	cytoplasm
YJR134C	SGM1	317	S	CKA2	IELDSSTQNLDA	0.055	1.045	-0.495	yes	39	124.99	124.99 IELDpSSTQNLDAK b5/y9 ,124.99 IELDSpSTQNLDAK b6/y8 ,124.99 IELDSSpTQNLDAK b7/y7 ,	cytoplasm
YPL180W	TCO89	82	T	TPK1	TISGLNMTALT	0.362	1.352	-0.495	yes	43	63.88	41.92 pTISGLN(ox)MTALTR b1/y12 b7/y6 ,63.88 TIpSGLN(ox)MTALTR b3/y10 b7/y6 ,25.44 TISGLN(ox)MpTALTR b7/y6 b8/y5 ,7.09 TISGLN(ox)MTALpTR b7/y6 b11/y2 ,	cytoplasm
YFL021W	GAT1	369	T	CDC28	INNNITPPPSSSLNPGAAG	0.443	1.449	-0.503	yes	37	82.8	82.80 KINNNIpTPPPSSSLNPGAAG b7/y14 ,53.79 KINNNITPPPpSSSLNPGAAG b11/y10 ,45.17 KINNNITPPPSpSSLNPGAAG b12/y9 ,44.33 KINNNITPPPSSpSLNPGAAG b13/y8 ,	cytoplasm
YGR253C	PUP2	128	S	CKA2	FGEGASGEE	-0.211	0.805	-0.508	yes	72	97.24	97.24 FGEGApSGEER b6/y5 ,	cytoplasm
YMR079W	SEC14	302	S	PKC1	YIGPEGEAPEAFSM	-0.318	0.709	-0.514	yes	55	152.78	152.78 YIGPEGEAPEAFpS(ox)MK b13/y3 b14/y2 ,	cytoplasm
YNL267W	PIK1	377	T	RIM11	TSSASSASLEGTP	-0.336	0.706	-0.521	yes	49	79.77	21.64 pTSSASSASLEGTPK b1/y14 ,28.91 TpSSASSASLEGTPK b2/y13 ,38.85 TSpSASSASLEGTPK b3/y12 ,48.06 TSSApSSASLEGTPK b5/y10 ,57.98 TSSASpSASLEGTPK b6/y9 ,79.77 TSSASSApSLEGTPK b8/y7 ,37.91 TSSASSASLEGpTPK b12/y3 ,	cytoplasm
YLR172C	DPH5	294	T	CKA2	PAAWVPPTEDDSDE	-0.236	0.856	-0.546	yes	59	152.78	76.39 KPAAWVPPpTEDDSDE b9/y7 ,152.78 KPAAWVPPTEDDpSDE b13/y3 ,	cytoplasm
YOL087C	0	666	T	SNF1	TQSSGSLLS	0.214	1.313	-0.55	yes	36	49.68	37.98 pTQSSGSLLSR b1/y10 ,49.68 TQpSSGSLLSR b3/y8 ,39.19 TQSpSGSLLSR b4/y7 ,28.71 TQSSGpSLLSR b6/y5 ,13.43 TQSSGSLLpSR b9/y2 ,	cytoplasm
YBL051C	PIN4	189	S	TPK1	SSSNLSLDSLS	0.406	1.507	-0.551	yes	45	97.24	4.26 pSSSNLSLDSLSK b1/y12 ,4.28 SpSSNLSLDSLSK b2/y11 ,13.89 SSpSNLSLDSLSK b3/y10 ,49.68 SSSNLpSLDSLSK b6/y7 ,97.24 SSSNLSLDpSLSK b9/y4 ,81.51 SSSNLSLDSLpSK b11/y2 ,	cytoplasm
YLR249W	YEF3	1039	S	CKA2	KELGDAYVSSDEEF	-0.546	0.558	-0.552	yes	41	87.76	78.04 KELGDAYVpSSDEEF b9/y6 ,87.76 KELGDAYVSpSDEEF b10/y5 ,	cytoplasm
YOR322C	LDB19	619	T	CDC28	MGPEDITPVNSN	0.345	1.46	-0.557	yes	42	77.31	77.31 (ox)MGPEDIpTPVNSNK b1/y13 b7/y7 ,33.80 (ox)MGPEDITPVNpSNK b1/y13 b11/y3 ,	cytoplasm
YIL105C	SLM1	145	S	SNF1	NSLTNTSILS	0.316	1.433	-0.558	yes	54	94.59	19.81 NpSLTNTSILSR b2/y10 ,59.27 NSLpTNTSILSR b4/y8 ,94.59 NSLTNpTSILSR b6/y6 ,94.59 NSLTNTpSILSR b7/y5 ,46.80 NSLTNTSILpSR b10/y2 ,	cytoplasm
YOR352W	0	104	S	RIM11	INVSSPFSSAT	-0.338	0.816	-0.577	yes	46	85.46	43.04 INVpSSPFSSATK b4/y9 ,53.09 INVSpSPFSSATK b5/y8 ,85.46 INVSSPFpSSATK b8/y5 ,85.46 INVSSPFSpSATK b9/y4 ,73.55 INVSSPFSSApTK b11/y2 ,	cytoplasm
YER151C	UBP3	398	S	SNF1	SSSPLLS	-0.676	0.49	-0.583	yes	51	135.86	58.87 pSSSPLLSK b1/y8 ,89.88 SpSSPLLSK b2/y7 ,135.86 SSpSPLLSK b3/y6 ,46.61 SSSPLLpSK b7/y2 ,	cytoplasm
YDR233C	RTN1	219	T	RIM11	TAPVSSTAGPQTASTS	-0.87	0.382	-0.626	yes	62	107.82	0.00 KpTAPVSSTAGPQTASTS b2/y16 ,21.11 KTAPVpSSTAGPQTASTS b6/y12 ,28.22 KTAPVSpSTAGPQTASTS b7/y11 ,44.84 KTAPVSSpTAGPQTASTS b8/y10 ,95.78 KTAPVSSTAGPQpTASTS b13/y5 ,107.82 KTAPVSSTAGPQTApSTS b15/y3 ,103.82 KTAPVSSTAGPQTASpTS b16/y2 ,103.82 KTAPVSSTAGPQTASTpS b17/y1 ,	cytoplasm
YJR104C	SOD1	24	S	CKA2	FEQASESEPTTVSYEIAGNSPNAE	-0.375	0.92	-0.647	yes	89	98.1	11.45 FEQApSESEPTTVSYEIAGNSPNAER b5/y21 ,11.45 FEQASEpSEPTTVSYEIAGNSPNAER b7/y19 ,28.58 FEQASESEPpTTVSYEIAGNSPNAER b10/y16 ,35.73 FEQASESEPTpTVSYEIAGNSPNAER b11/y15 ,51.88 FEQASESEPTTVpSYEIAGNSPNAER b13/y13 ,98.10 FEQASESEPTTVSYEIAGNpSPNAER b20/y6 ,	cytoplasm
YBR079C	RPG1	508	S	CKA2	EVSEEENTEPEVQEE	0.271	1.571	-0.65	yes	57	146.98	84.26 KEVpSEEENTEPEVQEE b4/y13 ,146.98 KEVSEEENpTEPEVQEE b9/y8 ,	cytoplasm
YGR240C	PFK1	188	S	CKA2	ASSDASDLL	-0.791	0.522	-0.656	yes	50	77.93	73.26 ApSSDASDLLR b2/y9 ,77.93 ASpSDASDLLR b3/y8 ,40.47 ASSDApSDLLR b6/y5 ,	cytoplasm
YMR186W	HSC82	529	T	CKA2	DFELEETDEE	-1.065	0.286	-0.676	yes	44	131.17	131.17 KDFELEEpTDEE b8/y4 ,	cytoplasm
YDR135C	YCF1	863	S	CKA2	SNEFGDSSESSV	-0.144	1.226	-0.685	yes	56	100.39	24.05 pSNEFGDSSESSVR b1/y13 ,100.39 SNEFGDpSSESSVR b7/y7 ,98.01 SNEFGDSpSESSVR b8/y6 ,62.30 SNEFGDSSEpSSVR b10/y4 ,51.74 SNEFGDSSESpSVR b11/y3 ,	cytoplasm
YER122C	GLO3	389	S	CKA2	AISSDQLFG	-0.648	0.757	-0.703	yes	42	130.07	130.07 AIpSSDQLFGR b3/y8 ,114.67 AISpSDQLFGR b4/y7 ,	cytoplasm
YMR205C	PFK2	148	S	RIM11	NAVSTKPTPPPAPEASAESGLSS	-0.238	1.181	-0.709	yes	77	65.6	6.32 NAVpSTKPTPPPAPEASAESGLSSK b4/y21 ,10.37 NAVSpTKPTPPPAPEASAESGLSSK b5/y20 ,15.73 NAVSTKPpTPPPAPEASAESGLSSK b8/y17 ,56.67 NAVSTKPTPPPAPEApSAESGLSSK b16/y9 ,65.60 NAVSTKPTPPPAPEASAEpSGLSSK b19/y6 ,65.60 NAVSTKPTPPPAPEASAESGLpSSK b22/y3 ,65.60 NAVSTKPTPPPAPEASAESGLSpSK b23/y2 ,	cytoplasm
YKR095W	MLP1	337	T	CDC28	QTPENEDLL	-0.203	1.33	-0.766	yes	35	100.07	100.07 KQpTPENEDLL b3/y8 ,	cytoplasm
YMR261C	TPS3	235	S	TPK1	VSGSTAGDSSIASSSSNL	-1.396	0.148	-0.772	yes	69	96.66	8.40 VpSGSTAGDSSIASSSSNLR b2/y18 ,8.71 VSGpSTAGDSSIASSSSNLR b4/y16 ,8.71 VSGSpTAGDSSIASSSSNLR b5/y15 ,39.44 VSGSTAGDpSSIASSSSNLR b9/y11 ,47.87 VSGSTAGDSpSIASSSSNLR b10/y10 ,87.24 VSGSTAGDSSIApSSSSNLR b13/y7 ,96.66 VSGSTAGDSSIASpSSSNLR b14/y6 ,85.72 VSGSTAGDSSIASSpSSNLR b15/y5 ,75.25 VSGSTAGDSSIASSSpSNLR b16/y4 ,	cytoplasm
YKL060C	FBA1	76	S	TPK1	GISNEGQNASI	-0.54	1.047	-0.793	yes	62	67.31	67.31 GIpSNEGQNASIK b3/y10 ,7.27 GISNEGQNApSIK b10/y3 ,	cytoplasm
YAL002W	VPS8	1234	T	CDC28	TPLVIF	-0.086	1.501	-0.794	yes	29	63.74	63.74 KpTPLVIF b2/y6 ,	cytoplasm
YLR038C	COX12	82	S	CKA2	GIFAGDINSD	-0.517	1.092	-0.804	yes	34	71.15	71.15 KGIFAGDINpSD b10/y2 ,	cytoplasm
YMR173W	DDR48	179	S	PKC1	SSYGSNNDDSYGSNNDDSYGSSN	-0.571	1.049	-0.81	yes	76	11.45	5.59 KpSSYGSNNDDSYGSNNDDSYGSSN b2/y23 ,5.61 KSpSYGSNNDDSYGSNNDDSYGSSN b3/y22 ,7.75 KSSYGpSNNDDSYGSNNDDSYGSSN b6/y19 ,11.45 KSSYGSNNDDpSYGSNNDDSYGSSN b11/y14 ,11.45 KSSYGSNNDDSYGpSNNDDSYGSSN b14/y11 ,11.24 KSSYGSNNDDSYGSNNDDpSYGSSN b19/y6 ,5.61 KSSYGSNNDDSYGSNNDDSYGpSSN b22/y3 ,5.60 KSSYGSNNDDSYGSNNDDSYGSpSN b23/y2 ,	cytoplasm
YDR382W	RPP2B	100	S	CKA2	EESDDDMGFGLFD	-0.791	0.831	-0.811	yes	56	114.49	114.49 KEEpSDDD(ox)MGFGLFD b4/y11 b8/y7 ,	cytoplasm
YPL186C	UIP4	143	T	CDC28	TAISQDGSAFA	-0.966	0.66	-0.813	yes	52	83.81	65.55 pTAISQDGSAFAK b1/y12 ,83.81 TAIpSQDGSAFAK b4/y9 ,48.20 TAISQDGpSAFAK b8/y5 ,	cytoplasm
YAL038W	CDC19	8	T	SNF1	LTSLNVVAGSDL	-0.678	0.952	-0.815	yes	69	100.39	85.46 LpTSLNVVAGSDLR b2/y12 ,100.39 LTpSLNVVAGSDLR b3/y11 ,11.87 LTSLNVVAGpSDLR b10/y4 ,	cytoplasm
YGL137W	SEC27	346	S	CKA2	GNEEVEQDEPLSLQT	-0.628	1.026	-0.827	yes	51	45.87	45.87 GNEEVEQDEPLpSLQTK b12/y5 ,36.16 GNEEVEQDEPLSLQpTK b15/y2 ,	cytoplasm
YLR249W	YEF3	1039	S	CKA2	ELGDAYVSSDEEF	-1.181	0.509	-0.845	yes	69	112.17	101.78 KELGDAYVpSSDEEF b9/y6 ,112.17 KELGDAYVSpSDEEF b10/y5 ,	cytoplasm
YHR064C	SSZ1	477	S	CKA2	EENAEEDDESEWSDDEPEVV	-0.051	1.775	-0.913	yes	70	93.44	62.95 EENAEEDDEpSEWSDDEPEVVR b10/y12 ,93.44 EENAEEDDESEWpSDDEPEVVR b13/y9 ,	cytoplasm
YDL195W	SEC31	473	S	CKA2	EALAFDNDESDAQDDANNE	-0.425	1.42	-0.922	yes	85	119.47	119.47 KEALAFDNDEpSDAQDDANNE b11/y10 ,	cytoplasm
YMR205C	PFK2	152	T	CDC28	PTPPPAPEASAESGLSS	-0.756	1.113	-0.934	yes	79	158.15	8.88 KPpTPPPAPEASAESGLSS b3/y16 ,58.01 KPTPPPAPEApSAESGLSS b11/y8 ,109.94 KPTPPPAPEASAEpSGLSS b14/y5 ,158.15 KPTPPPAPEASAESGLpSS b17/y2 ,155.62 KPTPPPAPEASAESGLSpS b18/y1 ,	cytoplasm
YJR059W	PTK2	768	S	FUS3	NFSAPNVSSSSNSL	0.07	1.94	-0.935	yes	49	120.37	43.85 NFpSAPNVSSSSNSLR b3/y13 ,120.37 NFSAPNVpSSSSNSLR b8/y8 ,120.37 NFSAPNVSpSSSNSLR b9/y7 ,118.12 NFSAPNVSSpSSNSLR b10/y6 ,105.78 NFSAPNVSSSpSNSLR b11/y5 ,93.94 NFSAPNVSSSSNpSLR b13/y3 ,	cytoplasm
YGR240C	PFK1	178	T	CKA2	DAFLEATSEDEIIS	0.12	2.066	-0.973	yes	39	73.29	62.87 DAFLEApTSEDEIISR b7/y9 ,73.29 DAFLEATpSEDEIISR b8/y8 ,26.91 DAFLEATSEDEIIpSR b14/y2 ,	cytoplasm
YOL109W	ZEO1	40	S	CKA2	EQAEASIDNL	-1.377	0.647	-1.012	yes	56	105.56	105.56 KEQAEApSIDNL b7/y5 ,	cytoplasm
YBR196C	PGI1	51	T	PKC1	TFTNYDGS	-1.265	0.783	-1.024	yes	30	43.32	34.11 KpTFTNYDGS b2/y8 ,43.32 KTFpTNYDGS b4/y6 ,4.38 KTFTNYDGpS b9/y1 ,	cytoplasm
YJL130C	URA2	3	T	RIM11	ATIAPTAPITPPMESTGD	-1.092	0.993	-1.043	yes	39	11.68	11.68 ApTIAPTAPITPP(ox)MESTGDR b2/y18 b13/y7 ,8.12 ATIAPpTAPITPP(ox)MESTGDR b6/y14 b13/y7 ,8.12 ATIAPTAPIpTPP(ox)MESTGDR b10/y10 b13/y7 ,5.65 ATIAPTAPITPP(ox)MEpSTGDR b13/y7 b15/y5 ,5.17 ATIAPTAPITPP(ox)MESpTGDR b13/y7 b16/y4 ,	cytoplasm
YJL080C	SCP160	83	S	RIM11	PAVSNSPSPSPSAPSLTTGLGA	-1.442	0.66	-1.051	yes	70	102.78	46.77 KPAVpSNSPSPSPSAPSLTTGLGA b5/y19 ,63.65 KPAVSNpSPSPSPSAPSLTTGLGA b7/y17 ,102.78 KPAVSNSPpSPSPSAPSLTTGLGA b9/y15 ,102.78 KPAVSNSPSPpSPSAPSLTTGLGA b11/y13 ,82.37 KPAVSNSPSPSPpSAPSLTTGLGA b13/y11 ,82.37 KPAVSNSPSPSPSAPpSLTTGLGA b16/y8 ,62.66 KPAVSNSPSPSPSAPSLpTTGLGA b18/y6 ,54.09 KPAVSNSPSPSPSAPSLTpTGLGA b19/y5 ,	cytoplasm
YIL135C	VHS2	301	S	CDC28	SPSNQQYLL	-1.595	0.663	-1.129	yes	47	103.12	61.05 pSPSNQQYLLK b1/y10 ,103.12 SPpSNQQYLLK b3/y8 ,	cytoplasm
YMR205C	PFK2	171	S	CKA2	VHSYTDLAY	-0.515	1.758	-1.136	yes	41	114.67	114.67 VHpSYTDLAYR b3/y8 ,73.26 VHSYpTDLAYR b5/y6 ,	cytoplasm
YNR051C	BRE5	330	S	CKA2	ESGNNASTPSSSPEPVANPP	-0.183	2.22	-1.202	yes	53	75.08	48.37 KEpSGNNASTPSSSPEPVANPP b3/y19 ,65.70 KESGNNApSTPSSSPEPVANPP b8/y14 ,75.08 KESGNNASpTPSSSPEPVANPP b9/y13 ,65.70 KESGNNASTPpSSSPEPVANPP b11/y11 ,56.79 KESGNNASTPSpSSPEPVANPP b12/y10 ,48.37 KESGNNASTPSSpSPEPVANPP b13/y9 ,	cytoplasm
YOL109W	ZEO1	49	T	CDC28	NEATPEAEQVK	-1.385	1.08	-1.233	yes	38	41.92	41.92 KNEApTPEAEQVK b5/y8 ,	cytoplasm
YHR009C	0	200	S	RIM11	SHTNSASDLDSVSPVEQL	-0.642	1.881	-1.261	yes	74	128.58	103.82 pSHpTNSASDLDSVSPVEQLR b1/y19 b3/y17 ,128.58 pSHTNpSASDLDSVSPVEQLR b1/y19 b5/y15 ,128.58 SHpTNpSASDLDSVSPVEQLR b3/y17 b5/y15 ,82.62 pSHTNSApSDLDSVSPVEQLR b1/y19 b7/y13 ,82.62 SHpTNSApSDLDSVSPVEQLR b3/y17 b7/y13 ,62.87 SHTNpSApSDLDSVSPVEQLR b5/y15 b7/y13 ,42.90 pSHTNSASDLDpSVSPVEQLR b1/y19 b11/y9 ,42.90 SHpTNSASDLDpSVSPVEQLR b3/y17 b11/y9 ,27.55 SHTNpSASDLDpSVSPVEQLR b5/y15 b11/y9 ,28.22 SHT…	cytoplasm
YHR009C	0	202	T	SCH9	SHTNSASDLDSVSPVEQL	-0.642	1.881	-1.261	yes	74	128.58	103.82 pSHpTNSASDLDSVSPVEQLR b1/y19 b3/y17 ,128.58 pSHTNpSASDLDSVSPVEQLR b1/y19 b5/y15 ,128.58 SHpTNpSASDLDSVSPVEQLR b3/y17 b5/y15 ,82.62 pSHTNSApSDLDSVSPVEQLR b1/y19 b7/y13 ,82.62 SHpTNSApSDLDSVSPVEQLR b3/y17 b7/y13 ,62.87 SHTNpSApSDLDSVSPVEQLR b5/y15 b7/y13 ,42.90 pSHTNSASDLDpSVSPVEQLR b1/y19 b11/y9 ,42.90 SHpTNSASDLDpSVSPVEQLR b3/y17 b11/y9 ,27.55 SHTNpSASDLDpSVSPVEQLR b5/y15 b11/y9 ,28.22 SHT…	cytoplasm
YOL109W	ZEO1	40	S	CKA2	EQAEASIDNLKNEATPEAEQV	-0.653	1.965	-1.309	yes	53	39.44	24.06 EQAEApSIDNLKNEATPEAEQVK b6/y17 ,39.44 EQAEASIDNLKNEApTPEAEQVK b15/y8 ,	cytoplasm
YOR042W	CUE5	44	T	CKA2	DNDTSAKDGTP	-1.152	1.479	-1.316	yes	31	62.3	33.80 DNDpTSAKDGTPK b4/y9 ,43.04 DNDTpSAKDGTPK b5/y8 ,62.30 DNDTSAKDGpTPK b10/y3 ,	cytoplasm
YOL109W	ZEO1	49	T	CDC28	NEATPEAEQV	-1.012	1.63	-1.321	yes	46	105.56	105.56 NEApTPEAEQVK b4/y8 ,	cytoplasm
YPL186C	UIP4	137	T	SNF1	GNVTFPSP	0.096	2.912	-1.408	yes	36	83.38	34.11 KGNVpTFPSP b5/y5 ,83.38 KGNVTFPpSP b8/y2 ,	cytoplasm
YBR196C	PGI1	220	T	SNF1	TFTTAETITNANTA	-1.527	1.335	-1.431	yes	62	78.04	54.21 pTFTTAETITNANTAK b1/y15 ,78.04 TFpTTAETITNANTAK b3/y13 ,67.05 TFTpTAETITNANTAK b4/y12 ,56.67 TFTTAEpTITNANTAK b7/y9 ,37.91 TFTTAETIpTNANTAK b9/y7 ,10.37 TFTTAETITNANpTAK b13/y3 ,	cytoplasm
YOL109W	ZEO1	22	T	SNF1	LEETKESLQN	-1.4	1.583	-1.491	yes	42	35.44	17.49 KLEEpTKESLQN b5/y7 ,35.44 KLEETKEpSLQN b8/y4 ,	cytoplasm
YPL186C	UIP4	185	S	CDC28	ELSPNFSQEQTEN	-0.436	4.02	-2.228	yes	34	24.05	24.05 KELpSPNFSQEQTEN b4/y11 ,11.22 KELSPNFpSQEQTEN b8/y7 ,0.00 KELSPNFSQEQpTEN b12/y3 ,	cytoplasm
YMR186W	HSC82	47	Y	#N/A	YQALSDP	-1.742	3.482	-2.612	yes	43	123.13	123.13 pYQALSDPK b1/y8 ,	cytoplasm
YJR006W	POL31	13	S	CKA2	SLQDENLSQP	2.251	-2.86	2.556	yes	41	59.27	19.20 pSLQDENLSQPR b1/y11 ,59.27 SLQDENLpSQPR b8/y4 ,	chromosome
YPR135W	CTF4	804	T	CKA2	NEIGADTEAEEGEED	0.598	-2.826	1.712	yes	55	118.12	118.12 KNEIGADpTEAEEGEED b8/y9 ,	chromosome
YMR043W	MCM1	2	S	CKA2	SDIEEGTPTNNGQQ	1.843	-1.197	1.52	yes	49	78.04	78.04 pSDIEEGTPTNNGQQK b1/y15 ,31.19 SDIEEGpTPTNNGQQK b7/y9 ,10.64 SDIEEGTPpTNNGQQK b9/y7 ,	chromosome
YMR075W	RCO1	683	S	CKA2	FLNIENPENQSE	2.58	0.343	1.118	yes	45	105.56	105.56 KFLNIENPENQpSE b12/y2 ,	chromosome
YPL127C	HHO1	173	S	RIM11	ASSPSSLTY	1.797	-0.334	1.066	yes	28	43.32	30.65 ApSSPSSLTYK b2/y9 ,43.32 ASpSPSSLTYK b3/y8 ,22.69 ASSPpSSLTYK b5/y6 ,14.91 ASSPSpSLTYK b6/y5 ,8.64 ASSPSSLpTYK b8/y3 ,	chromosome
YPR023C	EAF3	157	S	RIM11	STSQSFLTSSVSG	-0.744	-2.31	0.783	yes	69	81.57	78.04 pSTSQSFLTSSVSGR b1/y14 ,78.04 SpTSQSFLTSSVSGR b2/y13 ,81.57 STpSQSFLTSSVSGR b3/y12 ,70.15 STSQpSFLTSSVSGR b5/y10 ,30.40 STSQSFLpTSSVSGR b8/y7 ,16.15 STSQSFLTpSSVSGR b9/y6 ,10.64 STSQSFLTSpSVSGR b10/y5 ,4.35 STSQSFLTSSVpSGR b12/y3 ,	chromosome
YLR399C	BDF1	612	S	SNF1	DASSLSPTSAGS	1.709	0.366	0.672	yes	46	89.76	44.23 DApSSLSPTSAGSR b3/y11 ,65.55 DASpSLSPTSAGSR b4/y10 ,89.76 DASSLpSPTSAGSR b6/y8 ,75.38 DASSLSPpTSAGSR b8/y6 ,53.09 DASSLSPTpSAGSR b9/y5 ,25.44 DASSLSPTSAGpSR b12/y2 ,	chromosome
YKR048C	NAP1	76	S	SCH9	LGSLVGQDSGYVGGLP	0.668	-0.528	0.598	yes	60	78.04	32.34 LGpSLVGQDSGYVGGLPK b3/y15 ,78.04 LGSLVGQDpSGYVGGLPK b9/y9 ,	chromosome
YLR335W	NUP2	76	T	CKA2	ADGTGEAQVDNSPTTESNS	0.712	-0.379	0.546	yes	76	155.62	37.88 ADGpTGEAQVDNSPTTESNSR b4/y17 ,155.62 ADGTGEAQVDNpSPTTESNSR b12/y9 ,117.97 ADGTGEAQVDNSPpTTESNSR b14/y7 ,104.54 ADGTGEAQVDNSPTpTESNSR b15/y6 ,72.63 ADGTGEAQVDNSPTTEpSNSR b17/y4 ,60.78 ADGTGEAQVDNSPTTESNpSR b19/y2 ,	chromosome
YGR128C	UTP8	94	S	CKA2	GQANIDGNIEASTDDEANNE	0.296	-0.737	0.517	yes	97	108.08	108.08 GQANIDGNIEApSTDDEANNEK b12/y10 ,108.08 GQANIDGNIEASpTDDEANNEK b13/y9 ,	chromosome
YER016W	BIM1	147	S	SNF1	SSSTGTGSAMSGGLAT	0.513	-0.449	0.481	yes	73	71.82	70.42 pSSSTGTGSA(ox)MSGGLATR b1/y17 b10/y8 ,70.42 SpSSTGTGSA(ox)MSGGLATR b2/y16 b10/y8 ,71.82 SSpSTGTGSA(ox)MSGGLATR b3/y15 b10/y8 ,71.82 SSSpTGTGSA(ox)MSGGLATR b4/y14 b10/y8 ,51.94 SSSTGpTGSA(ox)MSGGLATR b6/y12 b10/y8 ,34.54 SSSTGTGpSA(ox)MSGGLATR b8/y10 b10/y8 ,26.30 SSSTGTGSA(ox)MpSGGLATR b10/y8 b11/y7 ,5.99 SSSTGTGSA(ox)MSGGLApTR b10/y8 b16/y2 ,	chromosome
YGR179C	OKP1	64	S	TPK1	SLFYENSDDAEEGEIEE	0.809	0.005	0.402	yes	65	118.12	50.86 pSLFYENSDDAEEGEIEER b1/y18 ,118.12 SLFYENpSDDAEEGEIEER b7/y12 ,	chromosome
YKL112W	ABF1	720	S	CKA2	ADDEEDLSDENIQPEL	0.915	0.174	0.371	yes	65	78.04	78.04 ADDEEDLpSDENIQPELR b8/y10 ,	chromosome
YAL019W	FUN30	450	T	CKA2	AVVEGFDETSAEPTPAPAPAPVE	1.374	0.71	0.332	yes	85	101.22	80.08 AVVEGFDEpTSAEPTPAPAPAPVER b9/y16 ,101.22 AVVEGFDETpSAEPTPAPAPAPVER b10/y15 ,70.19 AVVEGFDETSAEPpTPAPAPAPVER b14/y11 ,	chromosome
YLR335W	NUP2	14	T	PKC1	ETYDSNESDDDVTPST	0.625	0.053	0.286	yes	45	55.41	42.90 EpTYDSNESDDDVTPSTK b2/y16 ,45.87 ETYDpSNESDDDVTPSTK b5/y13 ,55.41 ETYDSNEpSDDDVTPSTK b8/y10 ,14.94 ETYDSNESDDDVpTPSTK b13/y5 ,6.14 ETYDSNESDDDVTPpSTK b15/y3 ,6.06 ETYDSNESDDDVTPSpTK b16/y2 ,	chromosome
YDR155C	CPR1	2	S	TPK1	SQVYFDVEADGQPIG	0.594	0.165	0.214	yes	40	79.51	79.51 pSQVYFDVEADGQPIGR b1/y16 ,	chromosome
YLR449W	FPR4	80	S	CKA2	GEYYNQDNNDGLEEDESESEQEADVPK	0.876	0.46	0.208	yes	59	95.15	95.15 GEYYNQDNNDGLEEDEpSEpSEQEADVPKR b17/y12 b19/y10 ,	chromosome
YLR449W	FPR4	82	S	CKA2	GEYYNQDNNDGLEEDESESEQEADVPK	0.876	0.46	0.208	yes	59	95.15	95.15 GEYYNQDNNDGLEEDEpSEpSEQEADVPKR b17/y12 b19/y10 ,	chromosome
YPR104C	FHL1	40	S	HRR25	ESITNSPTSEVPIET	0.646	0.323	0.162	yes	27	53.05	33.78 EpSITNSPTSEVPIETK b2/y15 ,43.85 ESIpTNSPTSEVPIETK b4/y13 ,53.05 ESITNpSPTSEVPIETK b6/y11 ,53.05 ESITNSPpTSEVPIETK b8/y9 ,53.05 ESITNSPTpSEVPIETK b9/y8 ,19.63 ESITNSPTSEVPIEpTK b15/y2 ,	chromosome
YGL097W	SRM1	135	S	CKA2	EQLKDMDADDSSDDEDGDLNELESTPA	0.854	0.597	0.128	yes	76	134.47	134.47 EQLKD(ox)MDADDpSpSDDEDGDLNELESTPAK b6/y23 b11/y18 b12/y17 ,30.37 EQLKD(ox)MDADDpSSDDEDGDLNELEpSTPAK b6/y23 b11/y18 b24/y5 ,30.37 EQLKD(ox)MDADDSpSDDEDGDLNELEpSTPAK b6/y23 b12/y17 b24/y5 ,23.55 EQLKD(ox)MDADDpSSDDEDGDLNELESpTPAK b6/y23 b11/y18 b25/y4 ,23.55 EQLKD(ox)MDADDSpSDDEDGDLNELESpTPAK b6/y23 b12/y17 b25/y4 ,23.55 EQLKD(ox)MDADDSSDDEDGDLNELEpSpTPAK b6/y23 b24/y5 b25/y4 ,	chromosome
YGL097W	SRM1	136	S	CKA2	EQLKDMDADDSSDDEDGDLNELESTPA	0.854	0.597	0.128	yes	76	134.47	134.47 EQLKD(ox)MDADDpSpSDDEDGDLNELESTPAK b6/y23 b11/y18 b12/y17 ,30.37 EQLKD(ox)MDADDpSSDDEDGDLNELEpSTPAK b6/y23 b11/y18 b24/y5 ,30.37 EQLKD(ox)MDADDSpSDDEDGDLNELEpSTPAK b6/y23 b12/y17 b24/y5 ,23.55 EQLKD(ox)MDADDpSSDDEDGDLNELESpTPAK b6/y23 b11/y18 b25/y4 ,23.55 EQLKD(ox)MDADDSpSDDEDGDLNELESpTPAK b6/y23 b12/y17 b25/y4 ,23.55 EQLKD(ox)MDADDSSDDEDGDLNELEpSpTPAK b6/y23 b24/y5 b25/y4 ,	chromosome
YLR399C	BDF1	269	S	CLA4	SSAQEDAPIVI	0.314	0.129	0.092	yes	55	79.35	79.35 pSSAQEDAPIVIR b1/y12 ,79.35 SpSAQEDAPIVIR b2/y11 ,	chromosome
YPR019W	MCM4	118	T	RIM11	ALPTSSSSLG	-0.687	-0.797	0.055	yes	39	73.26	49.68 ALPpTSSSSLGR b4/y8 ,61.05 ALPTpSSSSLGR b5/y7 ,61.05 ALPTSpSSSLGR b6/y6 ,73.26 ALPTSSpSSLGR b7/y5 ,73.26 ALPTSSSpSLGR b8/y4 ,	chromosome
YPL235W	RVB2	2	S	RIM11	SIQTSDPNETSDL	0.139	0.033	0.053	yes	44	99.69	99.69 pSIQTSDPNETSDLK b1/y14 ,79.77 SIQpTSDPNETSDLK b4/y11 ,79.77 SIQTpSDPNETSDLK b5/y10 ,22.20 SIQTSDPNEpTSDLK b10/y5 ,15.73 SIQTSDPNETpSDLK b11/y4 ,	chromosome
YIL112W	HOS4	507	S	CDC28	AADSPSMASNIDE	-0.048	-0.136	0.044	yes	33	103.96	103.96 KAADpSPS(ox)MASNIDE b5/y10 b8/y7 ,79.77 KAADSPpS(ox)MASNIDE b7/y8 b8/y7 ,56.67 KAADSPS(ox)MApSNIDE b8/y7 b10/y5 ,	chromosome
YDR155C	CPR1	142	S	TPK1	VESLGSPSGAT	-0.183	-0.219	0.018	yes	69	138.18	59.27 KVEpSLGSPSGAT b4/y9 ,122.92 KVESLGpSPSGAT b7/y6 ,138.18 KVESLGSPpSGAT b9/y4 ,92.11 KVESLGSPSGApT b12/y1 ,	chromosome
YOL004W	SIN3	1041	S	CKA2	QNVSESSGSDDGSSIAS	0.136	0.161	-0.012	yes	80	149.91	100.11 QNVpSESSGSDDGSSIASR b4/y15 ,111.87 QNVSEpSSGSDDGSSIASR b6/y13 ,124.10 QNVSESpSGSDDGSSIASR b7/y12 ,149.91 QNVSESSGpSDDGSSIASR b9/y10 ,76.62 QNVSESSGSDDGpSSIASR b13/y6 ,66.49 QNVSESSGSDDGSpSIASR b14/y5 ,55.83 QNVSESSGSDDGSSIApSR b17/y2 ,	chromosome
YOR189W	IES4	24	T	RIM11	IEDTSPPSANS	0.116	0.273	-0.078	yes	46	77.31	65.55 IEDpTSPPSANSR b4/y9 ,77.31 IEDTpSPPSANSR b5/y8 ,75.38 IEDTSPPpSANSR b8/y5 ,43.04 IEDTSPPSANpSR b11/y2 ,	chromosome
YFL013C	IES1	443	S	CKA2	SYDTDPEDELEFGANQ	-0.097	0.155	-0.126	yes	67	130.1	130.10 pSYDTDPEDELEFGANQR b1/y17 ,124.10 SYDpTDPEDELEFGANQR b4/y14 ,	chromosome
YBR202W	MCM7	808	T	CKA2	FVDDGTMDTDQEDSLVSTP	-0.012	0.249	-0.13	yes	83	148.55	11.92 FVDDGpT(ox)MDTDQEDSLVSTPK b6/y15 b7/y14 ,29.16 FVDDGT(ox)MDpTDQEDSLVSTPK b7/y14 b9/y12 ,81.42 FVDDGT(ox)MDTDQEDpSLVSTPK b7/y14 b14/y7 ,136.11 FVDDGT(ox)MDTDQEDSLVpSTPK b7/y14 b17/y4 ,148.55 FVDDGT(ox)MDTDQEDSLVSpTPK b7/y14 b18/y3 ,	chromosome
YDL164C	CDC9	75	S	CKA2	MDNVSGEEEYAT	-0.051	0.323	-0.187	yes	72	111.19	111.19 (ox)MDNVpSGEEEYATK b1/y13 b5/y9 ,24.73 (ox)MDNVSGEEEYApTK b1/y13 b12/y2 ,	chromosome
YIL112W	HOS4	688	T	KIC1	TQSPILAS	0.503	0.922	-0.21	yes	27	80.54	41.85 pTQSPILASR b1/y9 ,80.54 TQpSPILASR b3/y7 ,22.69 TQSPILApSR b8/y2 ,	chromosome
YGL207W	SPT16	598	S	CDC28	LNFNSPGSSGGIS	0.031	0.566	-0.267	yes	38	70.15	62.30 LNFNpSPGSSGGISK b5/y10 ,70.15 LNFNSPGpSSGGISK b8/y7 ,59.35 LNFNSPGSpSGGISK b9/y6 ,39.82 LNFNSPGSSGGIpSK b13/y2 ,	chromosome
YJL081C	ARP4	351	S	#N/A	STSPAANSADTPNETG	-0.138	0.529	-0.333	yes	74	144.27	113.88 KpSTSPAANSADTPNETG b2/y16 ,118.12 KSpTSPAANSADTPNETG b3/y15 ,144.27 KSTpSPAANSADTPNETG b4/y14 ,71.82 KSTSPAANpSADTPNETG b9/y9 ,34.54 KSTSPAANSADpTPNETG b12/y6 ,13.89 KSTSPAANSADTPNEpTG b16/y2 ,	chromosome
YKR048C	NAP1	177	S	CKA2	AQNDSEEEQV	-0.05	0.788	-0.419	yes	55	81.51	81.51 AQNDpSEEEQVK b5/y7 ,	chromosome
YNL088W	TOP2	1314	T	CDC28	ENTPEQDDVAT	0.288	1.486	-0.599	yes	42	12.22	12.22 KENpTPEQDDVAT b4/y9 ,0.00 KENTPEQDDVApT b12/y1 ,	chromosome
YLL028W	TPO1	67	T	SNF1	TTTMNSAAESEVNIT	1.261	-2.931	2.096	yes	43	79.77	78.04 pTTT(ox)MNSAAESEVNITR b1/y16 b4/y13 ,78.04 TpTT(ox)MNSAAESEVNITR b2/y15 b4/y13 ,79.77 TTpT(ox)MNSAAESEVNITR b3/y14 b4/y13 ,79.77 TTT(ox)MNpSAAESEVNITR b4/y13 b6/y11 ,22.79 TTT(ox)MNSAAEpSEVNITR b4/y13 b10/y7 ,6.32 TTT(ox)MNSAAESEVNIpTR b4/y13 b15/y2 ,	cellular bud
YLR187W	SKG3	25	S	CDC28	NDESPSTPSSP	0.652	-3.144	1.898	yes	58	89.76	89.76 KNDEpSPSTPSSP b5/y8 ,87.55 KNDESPpSTPSSP b7/y6 ,63.88 KNDESPSpTPSSP b8/y5 ,53.09 KNDESPSTPpSSP b10/y3 ,33.80 KNDESPSTPSpSP b11/y2 ,	cellular bud
YAL024C	LTE1	687	T	RIM11	NIVNNTDSPTL	1.973	-1.452	1.712	yes	38	87.55	65.55 NIVNNpTDSPTLK b6/y7 ,87.55 NIVNNTDpSPTLK b8/y5 ,75.38 NIVNNTDSPpTLK b10/y3 ,	cellular bud
YBR160W	CDC28	19	Y	#N/A	VGEGTYGVVY	1.395	-1.986	1.69	yes	35	111.42	111.42 VGEGTpYGVVYK b6/y6 ,71.15 VGEGTYGVVpYK b10/y2 ,	cellular bud
YOR046C	DBP5	86	S	PHO85	LADIQADPNSPLYSA	1.28	-1.389	1.334	yes	43	93.94	93.94 LADIQADPNpSPLYSAK b10/y7 ,41.99 LADIQADPNSPLYpSAK b14/y3 ,	cellular bud
YML072C	TCB3	1340	S	CDC28	SPSNLNSTSVTP	0.709	-1.458	1.084	yes	59	154.47	10.92 pSPSNLNSTSVTPR b1/y13 ,18.07 SPpSNLNSTSVTPR b3/y11 ,100.39 SPSNLNpSTSVTPR b7/y7 ,111.19 SPSNLNSpTSVTPR b8/y6 ,124.99 SPSNLNSTpSVTPR b9/y5 ,154.47 SPSNLNSTSVpTPR b11/y3 ,	cellular bud
YBR200W	BEM1	458	S	SNF1	KLSDLSLSGS	1.462	-0.471	0.966	yes	30	51.27	51.27 KLpSDLpSLSGSK b3/y9 b6/y6 ,30.65 KLpSDLSLpSGSK b3/y9 b8/y4 ,8.11 KLSDLpSLpSGSK b6/y6 b8/y4 ,30.65 KLpSDLSLSGpSK b3/y9 b10/y2 ,8.11 KLSDLpSLSGpSK b6/y6 b10/y2 ,8.11 KLSDLSLpSGpSK b8/y4 b10/y2 ,	cellular bud
YBR200W	BEM1	461	S	RIM11	KLSDLSLSGS	1.462	-0.471	0.966	yes	30	51.27	51.27 KLpSDLpSLSGSK b3/y9 b6/y6 ,30.65 KLpSDLSLpSGSK b3/y9 b8/y4 ,8.11 KLSDLpSLpSGSK b6/y6 b8/y4 ,30.65 KLpSDLSLSGpSK b3/y9 b10/y2 ,8.11 KLSDLpSLSGpSK b6/y6 b10/y2 ,8.11 KLSDLSLpSGpSK b8/y4 b10/y2 ,	cellular bud
YKL126W	YPK1	71	S	RIM11	VSYDASSSTSTV	0.493	-1.407	0.95	yes	60	85.46	11.53 VpSYDASSSTSTVR b2/y12 ,63.88 VSYDApSSSTSTVR b6/y8 ,75.38 VSYDASpSSTSTVR b7/y7 ,85.46 VSYDASSpSTSTVR b8/y6 ,85.46 VSYDASSSpTSTVR b9/y5 ,73.55 VSYDASSSTpSTVR b10/y4 ,62.30 VSYDASSSTSpTVR b11/y3 ,	cellular bud
YAR019C	CDC15	549	S	RIM11	SAIPSSSSLPLSSSPT	1.149	-0.147	0.648	yes	53	66.49	4.81 pSAIPSSSSLPLSSSPTR b1/y17 ,8.88 SAIPpSSSSLPLSSSPTR b5/y13 ,13.26 SAIPSpSSSLPLSSSPTR b6/y12 ,18.74 SAIPSSpSSLPLSSSPTR b7/y11 ,25.14 SAIPSSSpSLPLSSSPTR b8/y10 ,56.90 SAIPSSSSLPLpSSSPTR b12/y6 ,66.49 SAIPSSSSLPLSpSSPTR b13/y5 ,66.49 SAIPSSSSLPLSSpSPTR b14/y4 ,56.90 SAIPSSSSLPLSSSPpTR b16/y2 ,	cellular bud
YDL135C	RDI1	40	S	CKA2	NLDAEDESLA	-1.139	-2.322	0.591	yes	37	105.56	105.56 KNLDAEDEpSLA b9/y3 ,	cellular bud
YFR024C-A	LSB3	385	T	#N/A	FTAPTSPSTSSP	1.778	0.752	0.513	yes	55	70.15	16.59 FpTAPTSPSTSSPK b2/y12 ,59.35 FTAPpTSPSTSSPK b5/y9 ,70.15 FTAPTpSPSTSSPK b6/y8 ,59.35 FTAPTSPpSTSSPK b8/y6 ,59.35 FTAPTSPSpTSSPK b9/y5 ,49.23 FTAPTSPSTpSSPK b10/y4 ,39.82 FTAPTSPSTSpSPK b11/y3 ,	cellular bud
YHR158C	KEL1	613	S	CDC28	NNSPILETLPSNEI	1.13	0.88	0.125	yes	45	87.76	87.76 NNpSPILETLPSNEIK b3/y13 ,28.91 NNSPILEpTLPSNEIK b8/y8 ,6.23 NNSPILETLPpSNEIK b11/y5 ,	cellular bud
YHR158C	KEL1	18	T	CDC28	TPSDASISDQS	-0.201	-0.445	0.122	yes	76	122.92	26.19 pTPSDASISDQSR b1/y12 ,57.59 TPpSDASISDQSR b3/y10 ,122.92 TPSDApSISDQSR b6/y7 ,94.59 TPSDASIpSDQSR b8/y5 ,81.51 TPSDASISDQpSR b11/y2 ,	cellular bud
YER120W	SCS2	2	S	CKA2	SAVEISPDVLVY	0.292	0.182	0.055	yes	33	119.47	119.47 pSAVEISPDVLVYK b1/y13 ,71.80 SAVEIpSPDVLVYK b6/y8 ,	cellular bud
YER114C	BOI2	665	S	CKA2	SSSPEENPITSMPSE	0.779	0.858	-0.04	yes	62	91.57	91.57 pSSSPEENPITS(ox)MPSEK b1/y16 b12/y5 ,91.57 SpSSPEENPITS(ox)MPSEK b2/y15 b12/y5 ,91.57 SSpSPEENPITS(ox)MPSEK b3/y14 b12/y5 ,16.59 SSSPEENPIpTS(ox)MPSEK b10/y7 b12/y5 ,10.64 SSSPEENPITpS(ox)MPSEK b11/y6 b12/y5 ,6.54 SSSPEENPITS(ox)MPpSEK b12/y5 b14/y3 ,	cellular bud
YFR016C	0	201	S	STE20	NSSNPADTTDLS	0.003	0.275	-0.136	yes	63	106.25	106.25 NpSSNPADTTDLSK b2/y12 ,98.01 NSpSNPADTTDLSK b3/y11 ,17.06 NSSNPADpTTDLSK b8/y6 ,11.22 NSSNPADTpTDLSK b9/y5 ,0.00 NSSNPADTTDLpSK b12/y2 ,	cellular bud
YDL019C	OSH2	847	S	CKA2	EIASSVIGE	-0.727	-0.304	-0.212	yes	44	118.17	88.90 KEIApSSVIGE b5/y6 ,118.17 KEIASpSVIGE b6/y5 ,	cellular bud
YDL019C	OSH2	1148	T	PHO85	TAASAGNGPTDDGT	-0.756	-0.31	-0.223	yes	69	99.69	73.29 pTAASAGNGPTDDGTK b1/y15 ,99.69 TAApSAGNGPTDDGTK b4/y12 ,54.21 TAASAGNGPpTDDGTK b10/y6 ,36.16 TAASAGNGPTDDGpTK b14/y2 ,	cellular bud
YBR086C	IST2	621	S	HOG1	IPSPEFNSNNE	-0.431	0.277	-0.354	yes	36	51.27	51.27 KIPpSPEFNSNNE b4/y9 ,8.36 KIPSPEFNpSNNE b9/y4 ,	cellular bud
YCR030C	SYP1	347	S	CLA4	VGSIFG	-1.258	-0.478	-0.39	yes	41	66.57	66.57 VGpSIFGR b3/y5 ,	cellular bud
YBR054W	YRO2	341	T	CKA2	KAQEEEEDVATDSE	-1.653	1.703	-1.678	yes	66	91.57	91.57 KKAQEEEEDVApTDSE b12/y4 ,89.63 KKAQEEEEDVATDpSE b14/y2 ,	cellular bud
YBR054W	YRO2	290	S	CDC28	MPSPASF	-2.211	1.685	-1.948	yes	33	113.91	113.91 (ox)MPpSPASFK b1/y8 b3/y6 ,69.57 (ox)MPSPApSFK b1/y8 b6/y3 ,	cellular bud
YBR054W	YRO2	341	T	CKA2	AQEEEEDVATDSE	-2.943	1.688	-2.316	yes	73	206.58	147.66 KAQEEEEDVApTDSE b11/y4 ,206.58 KAQEEEEDVATDpSE b13/y2 ,	cellular bud
YGR192C	TDH3	199	T	CDC28	TASGNIIPSSTGAA	-0.506	0.338	-0.422	yes	57	71.8	59.35 pTASGNIIPSSTGAAK b1/y15 ,71.80 TApSGNIIPSSTGAAK b3/y13 ,40.85 TASGNIIPpSSTGAAK b9/y7 ,40.85 TASGNIIPSpSTGAAK b10/y6 ,32.02 TASGNIIPSSpTGAAK b11/y5 ,	cell wall
YHR149C	SKG6	167	S	CDC28	SATPPAIG	2.308	-2.967	2.638	yes	46	83.38	52.96 pSATPPAIGR b1/y9 ,83.38 SApTPPAIGR b3/y7 ,	cell cortex
YBR102C	EXO84	490	S	CLA4	SMGGSITPG	1.948	-1.895	1.922	yes	50	65	65.00 pS(ox)MGGSITPGR b1/y10 b2/y9 ,30.65 S(ox)MGGpSITPGR b2/y9 b5/y6 ,14.38 S(ox)MGGSIpTPGR b2/y9 b7/y4 ,	cell cortex
YBL047C	EDE1	237	T	RIM11	TTPLSANSTGVSSLT	1.056	-2.395	1.725	yes	82	73.29	33.78 pTTPLSANSTGVSSLTR b1/y16 ,33.78 TpTPLSANSTGVSSLTR b2/y15 ,73.29 TTPLpSANSTGVSSLTR b5/y12 ,43.85 TTPLSANpSTGVSSLTR b8/y9 ,43.85 TTPLSANSpTGVSSLTR b9/y8 ,42.90 TTPLSANSTGVpSSLTR b12/y5 ,34.54 TTPLSANSTGVSpSLTR b13/y4 ,20.10 TTPLSANSTGVSSLpTR b15/y2 ,	cell cortex
YPL004C	LSP1	14	T	SNF1	APTAAELQAPPPPPSST	0.424	-2.714	1.569	yes	68	97.7	97.70 APpTAAELQAPPPPPSSTK b3/y16 ,4.38 APTAAELQAPPPPPpSSTK b15/y4 ,0.00 APTAAELQAPPPPPSpSTK b16/y3 ,0.00 APTAAELQAPPPPPSSpTK b17/y2 ,	cell cortex
YBL047C	EDE1	926	T	CKA2	FVETTVENSNLNVN	-0.175	-3.23	1.528	yes	54	84.26	43.85 FVEpTTVENSNLNVNR b4/y12 ,53.05 FVETpTVENSNLNVNR b5/y11 ,84.26 FVETTVENpSNLNVNR b9/y7 ,	cell cortex
YJL020C	BBC1	850	T	SNF1	VPTSVLSGAE	0.901	-2.083	1.492	yes	34	59.27	59.27 VPpTSVLSGAEK b3/y9 ,48.20 VPTpSVLSGAEK b4/y8 ,20.47 VPTSVLpSGAEK b7/y5 ,	cell cortex
YML052W	SUR7	218	S	CLA4	LASTYSIDNS	1.2	-1.698	1.449	yes	37	71.15	29.65 LApSTYSIDNSR b3/y9 ,39.19 LASpTYSIDNSR b4/y8 ,71.15 LASTYpSIDNSR b6/y6 ,28.71 LASTYSIDNpSR b10/y2 ,	cell cortex
YIR006C	PAN1	744	S	CKA2	NEEQSSFSSPSA	0.185	-2.197	1.191	yes	33	60.79	51.74 KNEEQpSSFSSPSA b6/y8 ,50.46 KNEEQSpSFSSPSA b7/y7 ,60.79 KNEEQSSFpSSPSA b9/y5 ,50.46 KNEEQSSFSpSPSA b10/y4 ,31.19 KNEEQSSFSSPpSA b12/y2 ,	cell cortex
YHR114W	BZZ1	463	S	SCH9	LGSAPNNAGEDSDNNSI	0.726	-1.573	1.15	yes	61	149.91	31.66 LGpSAPNNAGEDSDNNSIR b3/y16 ,149.91 LGSAPNNAGEDpSDNNSIR b12/y7 ,100.11 LGSAPNNAGEDSDNNpSIR b16/y3 ,	cell cortex
YCR088W	ABP1	163	S	RIM11	SFTPSKSPAPVS	1.328	-0.806	1.067	yes	44	75.38	17.55 pSFpTPSKSPAPVSK b1/y13 b3/y11 ,51.74 pSFTPpSKSPAPVSK b1/y13 b5/y9 ,54.51 SFpTPpSKSPAPVSK b3/y11 b5/y9 ,71.80 pSFTPSKpSPAPVSK b1/y13 b7/y7 ,75.38 SFpTPSKpSPAPVSK b3/y11 b7/y7 ,33.80 SFTPpSKpSPAPVSK b5/y9 b7/y7 ,31.19 pSFTPSKSPAPVpSK b1/y13 b12/y2 ,32.89 SFpTPSKSPAPVpSK b3/y11 b12/y2 ,6.94 SFTPpSKSPAPVpSK b5/y9 b12/y2 ,0.00 SFTPSKpSPAPVpSK b7/y7 b12/y2 ,	cell cortex
YCR088W	ABP1	165	T	PHO85	SFTPSKSPAPVS	1.328	-0.806	1.067	yes	44	75.38	17.55 pSFpTPSKSPAPVSK b1/y13 b3/y11 ,51.74 pSFTPpSKSPAPVSK b1/y13 b5/y9 ,54.51 SFpTPpSKSPAPVSK b3/y11 b5/y9 ,71.80 pSFTPSKpSPAPVSK b1/y13 b7/y7 ,75.38 SFpTPSKpSPAPVSK b3/y11 b7/y7 ,33.80 SFTPpSKpSPAPVSK b5/y9 b7/y7 ,31.19 pSFTPSKSPAPVpSK b1/y13 b12/y2 ,32.89 SFpTPSKSPAPVpSK b3/y11 b12/y2 ,6.94 SFTPpSKSPAPVpSK b5/y9 b12/y2 ,0.00 SFTPSKpSPAPVpSK b7/y7 b12/y2 ,	cell cortex
YGR086C	PIL1	271	T	KIC1	PTLSF	0.123	-1.86	0.992	yes	37	90.19	44.31 KPpTLSF b3/y4 ,90.19 KPTLpSF b5/y2 ,	cell cortex
YIR006C	PAN1	981	S	CKA2	SVTESSPFVPSSTPTPVDD	0.454	-1.471	0.963	yes	46	39.44	5.73 pSVTESSPFVPSSTPTPVDDR b1/y20 ,5.77 SVpTESSPFVPSSTPTPVDDR b3/y18 ,5.82 SVTEpSSPFVPSSTPTPVDDR b5/y16 ,5.82 SVTESpSPFVPSSTPTPVDDR b6/y15 ,39.44 SVTESSPFVPpSSTPTPVDDR b11/y10 ,39.44 SVTESSPFVPSpSTPTPVDDR b12/y9 ,38.65 SVTESSPFVPSSpTPTPVDDR b13/y8 ,38.65 SVTESSPFVPSSTPpTPVDDR b15/y6 ,	cell cortex
YNL084C	END3	276	S	CKA2	YASLTDDQVANM	1.083	-0.81	0.946	yes	50	53.09	53.09 YApSLTDDQVAN(ox)MR b3/y11 b12/y2 ,33.80 YASLpTDDQVAN(ox)MR b5/y9 b12/y2 ,	cell cortex
YLR314C	CDC3	73	T	SNF1	VEPGLGMGITSSQSE	0.806	-1.043	0.924	yes	47	22.79	22.79 VEPGLG(ox)MGIpTSSQSEK b7/y10 b10/y7 ,22.79 VEPGLG(ox)MGITpSSQSEK b7/y10 b11/y6 ,16.15 VEPGLG(ox)MGITSpSQSEK b7/y10 b12/y5 ,10.37 VEPGLG(ox)MGITSSQpSEK b7/y10 b14/y3 ,	cell cortex
YLR429W	CRN1	517	T	CDC28	IETPVTPTET	1.395	-0.361	0.878	yes	47	105.56	46.80 IEpTPVTPTETK b3/y9 ,105.56 IETPVpTPTETK b6/y6 ,92.11 IETPVTPpTETK b8/y4 ,79.35 IETPVTPTEpTK b10/y2 ,	cell cortex
YKL129C	MYO3	774	S	CLA4	SMSLLGY	0.747	-0.826	0.787	yes	44	72.16	44.90 pS(ox)MSLLGYR b1/y8 b2/y7 ,72.16 S(ox)MpSLLGYR b2/y7 b3/y6 ,	cell cortex
YKL048C	ELM1	148	T	RIM11	ITTNMSGNEAM	0.403	-0.967	0.685	yes	42	75.38	51.74 IpTTN(ox)MSGNEA(ox)MR b2/y11 b5/y8 b11/y2 ,75.38 ITpTN(ox)MSGNEA(ox)MR b3/y10 b5/y8 b11/y2 ,75.38 ITTN(ox)MpSGNEA(ox)MR b5/y8 b6/y7 b11/y2 ,	cell cortex
YER149C	PEA2	224	T	KIC1	NTSSPPISPNAAAIQEEDSSK	1.374	0.267	0.553	yes	47	73.55	40.85 KNpTpSSPPISPNAAAIQEEDSSK b3/y20 b4/y19 ,40.85 KNpTSpSPPISPNAAAIQEEDSSK b3/y20 b5/y18 ,40.85 KNTpSpSPPISPNAAAIQEEDSSK b4/y19 b5/y18 ,71.80 KNpTSSPPIpSPNAAAIQEEDSSK b3/y20 b9/y14 ,71.80 KNTpSSPPIpSPNAAAIQEEDSSK b4/y19 b9/y14 ,73.55 KNTSpSPPIpSPNAAAIQEEDSSK b5/y18 b9/y14 ,15.73 KNpTSSPPISPNAAAIQEEDpSSK b3/y20 b20/y3 ,15.73 KNTpSSPPISPNAAAIQEEDpSSK b4/y19 b20/y3 ,16.15 KNTSpSPPISPNAAAIQEEDpSSK …	cell cortex
YER149C	PEA2	225	S	SNF1	NTSSPPISPNAAAIQEEDSSK	1.374	0.267	0.553	yes	47	73.55	40.85 KNpTpSSPPISPNAAAIQEEDSSK b3/y20 b4/y19 ,40.85 KNpTSpSPPISPNAAAIQEEDSSK b3/y20 b5/y18 ,40.85 KNTpSpSPPISPNAAAIQEEDSSK b4/y19 b5/y18 ,71.80 KNpTSSPPIpSPNAAAIQEEDSSK b3/y20 b9/y14 ,71.80 KNTpSSPPIpSPNAAAIQEEDSSK b4/y19 b9/y14 ,73.55 KNTSpSPPIpSPNAAAIQEEDSSK b5/y18 b9/y14 ,15.73 KNpTSSPPISPNAAAIQEEDpSSK b3/y20 b20/y3 ,15.73 KNTpSSPPISPNAAAIQEEDpSSK b4/y19 b20/y3 ,16.15 KNTSpSPPISPNAAAIQEEDpSSK …	cell cortex
YIL138C	TPM2	157	S	TPK1	ELDEIANSLENL	1.225	0.129	0.548	yes	54	62.3	62.30 ELDEIANpSLENL b8/y5 ,	cell cortex
YIL034C	CAP2	267	S	CKA2	NAAIASSAEEAN	0.228	-0.737	0.482	yes	54	133.28	133.28 KNAAIApSSAEEAN b7/y7 ,119.47 KNAAIASpSAEEAN b8/y6 ,	cell cortex
YER149C	PEA2	224	T	KIC1	NTSSPPISPNAAAIQEEDSS	1.524	0.585	0.47	yes	45	61.85	35.06 NpTpSSPPISPNAAAIQEEDSSK b2/y20 b3/y19 ,35.06 NpTSpSPPISPNAAAIQEEDSSK b2/y20 b4/y18 ,42.72 NTpSpSPPISPNAAAIQEEDSSK b3/y19 b4/y18 ,50.96 NpTSSPPIpSPNAAAIQEEDSSK b2/y20 b8/y14 ,59.74 NTpSSPPIpSPNAAAIQEEDSSK b3/y19 b8/y14 ,61.85 NTSpSPPIpSPNAAAIQEEDSSK b4/y18 b8/y14 ,5.60 NpTSSPPISPNAAAIQEEDpSSK b2/y20 b19/y3 ,7.64 NTpSSPPISPNAAAIQEEDpSSK b3/y19 b19/y3 ,7.86 NTSpSPPISPNAAAIQEEDpSSK b4/y18 b19/y…	cell cortex
YER149C	PEA2	225	S	SNF1	NTSSPPISPNAAAIQEEDSS	1.524	0.585	0.47	yes	45	61.85	35.06 NpTpSSPPISPNAAAIQEEDSSK b2/y20 b3/y19 ,35.06 NpTSpSPPISPNAAAIQEEDSSK b2/y20 b4/y18 ,42.72 NTpSpSPPISPNAAAIQEEDSSK b3/y19 b4/y18 ,50.96 NpTSSPPIpSPNAAAIQEEDSSK b2/y20 b8/y14 ,59.74 NTpSSPPIpSPNAAAIQEEDSSK b3/y19 b8/y14 ,61.85 NTSpSPPIpSPNAAAIQEEDSSK b4/y18 b8/y14 ,5.60 NpTSSPPISPNAAAIQEEDpSSK b2/y20 b19/y3 ,7.64 NTpSSPPISPNAAAIQEEDpSSK b3/y19 b19/y3 ,7.86 NTSpSPPISPNAAAIQEEDpSSK b4/y18 b19/y…	cell cortex
YLL021W	SPA2	254	S	CDC28	NYWDVNDSPII	0.648	-0.267	0.457	yes	39	111.19	111.19 NYWDVNDpSPIIK b8/y5 ,	cell cortex
YFL005W	SEC4	201	S	#N/A	EGNISINSGSGNSS	0.411	-0.264	0.338	yes	58	113.87	87.55 KEGNIpSINSGSGNSS b6/y10 ,113.87 KEGNISINpSGSGNSS b9/y7 ,87.55 KEGNISINSGpSGNSS b11/y5 ,50.46 KEGNISINSGSGNpSS b14/y2 ,50.46 KEGNISINSGSGNSpS b15/y1 ,	cell cortex
YBR130C	SHE3	359	S	CDC28	SASPVLPGV	0.283	-0.113	0.198	yes	31	75.51	48.20 pSASPVLPGVK b1/y10 ,75.51 SApSPVLPGVK b3/y8 ,	cell cortex
YLR319C	BUD6	226	S	#N/A	SNNAPNASDDDDALSQL	0.76	0.404	0.178	yes	38	46.94	17.16 pSNNAPNASDDDDALSQLK b1/y18 ,46.94 SNNAPNApSDDDDALSQLK b8/y11 ,12.42 SNNAPNASDDDDALpSQLK b15/y4 ,	cell cortex
YGR080W	TWF1	167	S	TPK1	LVSQDSASPLSLTF	-0.813	-1.139	0.163	yes	63	67.05	56.67 LVpSQDSASPLSLTFR b3/y13 ,67.05 LVSQDpSASPLSLTFR b6/y10 ,56.67 LVSQDSApSPLSLTFR b8/y8 ,45.87 LVSQDSASPLpSLTFR b11/y5 ,28.91 LVSQDSASPLSLpTFR b13/y3 ,	cell cortex
YBL047C	EDE1	1087	S	CKA2	ANSNEDGESVSSIQESP	1.468	1.157	0.156	yes	52	60.35	5.99 ANpSNEDGESVSSIQESPK b3/y16 ,26.91 ANSNEDGEpSVSSIQESPK b9/y10 ,34.54 ANSNEDGESVpSSIQESPK b11/y8 ,34.54 ANSNEDGESVSpSIQESPK b12/y7 ,60.35 ANSNEDGESVSSIQEpSPK b16/y3 ,	cell cortex
YLR429W	CRN1	573	S	TOR2	SATPPSSITAA	0.276	0.207	0.035	yes	53	94.59	65.55 pSATPPSSITAAK b1/y12 ,94.59 SApTPPSSITAAK b3/y10 ,26.98 SATPPpSSITAAK b6/y7 ,26.98 SATPPSpSITAAK b7/y6 ,19.20 SATPPSSIpTAAK b9/y4 ,	cell cortex
YGR086C	PIL1	14	T	SNF1	APTASQLQNPPPPPSTT	-0.086	-0.144	0.029	yes	56	116.92	116.92 APpTASQLQNPPPPPSTTK b3/y16 ,93.62 APTApSQLQNPPPPPSTTK b5/y14 ,0.00 APTASQLQNPPPPPpSTTK b15/y4 ,0.00 APTASQLQNPPPPPSpTTK b16/y3 ,0.00 APTASQLQNPPPPPSTpTK b17/y2 ,	cell cortex
YJR125C	ENT3	174	S	SNF1	GVAGGSASADGSLNS	-0.706	-0.683	-0.012	yes	68	118.12	93.94 GVAGGpSASADGSLNSK b6/y11 ,118.12 GVAGGSApSADGSLNSK b8/y9 ,105.78 GVAGGSASADGpSLNSK b12/y5 ,61.59 GVAGGSASADGSLNpSK b15/y2 ,	cell cortex
YIR006C	PAN1	1180	S	CKA2	QIEDAQNESDEEETNG	0.312	0.436	-0.062	yes	64	190.63	190.63 KQIEDAQNEpSDEEETNG b10/y8 ,92.17 KQIEDAQNESDEEEpTNG b15/y3 ,	cell cortex
YHR016C	YSC84	301	S	CKA2	GYGDFDSEDEDYDYG	-0.253	-0.083	-0.085	yes	76	97.7	97.70 GYGDFDpSEDEDYDYGR b7/y10 ,	cell cortex
YJL020C	BBC1	103	S	PHO85	DLPEPISPET	1.439	1.683	-0.122	yes	44	122.92	122.92 KDLPEPIpSPET b8/y4 ,94.59 KDLPEPISPEpT b11/y1 ,	cell cortex
YNL271C	BNI1	324	T	CKA2	GGAENNTSASTLPGD	-0.521	0.026	-0.273	yes	34	37.91	29.64 GGAENNpTSASTLPGDR b7/y10 ,37.91 GGAENNTpSASTLPGDR b8/y9 ,29.64 GGAENNTSApSTLPGDR b10/y7 ,28.91 GGAENNTSASpTLPGDR b11/y6 ,	cell cortex
YDL225W	SHS1	519	S	SNF1	LNGSSSSINSLQQST	0.571	1.177	-0.303	yes	58	65.6	65.60 LNGpSSSSINSLQQSTR b4/y13 ,55.41 LNGSpSSSINSLQQSTR b5/y12 ,45.87 LNGSSpSSINSLQQSTR b6/y11 ,37.02 LNGSSSpSINSLQQSTR b7/y10 ,10.12 LNGSSSSINpSLQQSTR b10/y7 ,4.47 LNGSSSSINSLQQpSTR b14/y3 ,4.52 LNGSSSSINSLQQSpTR b15/y2 ,	cell cortex
YIR006C	PAN1	1001	S	RIM11	SSSPSYSQF	-0.086	0.669	-0.378	yes	38	75.51	49.68 pSSSPSYSQFK b1/y10 ,61.05 SpSSPSYSQFK b2/y9 ,75.51 SSpSPSYSQFK b3/y8 ,51.27 SSSPpSYSQFK b5/y6 ,29.65 SSSPSYpSQFK b7/y4 ,	cell cortex
YCR088W	ABP1	365	S	CKA2	FEGLAASE	0.414	1.356	-0.471	yes	44	109.99	109.99 KFEGLAApSE b8/y2 ,	cell cortex
YCR088W	ABP1	181	T	PHO85	EPVKTPSPAPAA	0.384	1.343	-0.479	yes	58	98.01	98.01 KEPVKpTPSPAPAA b6/y8 ,98.01 KEPVKTPpSPAPAA b8/y6 ,	cell cortex
YNL020C	ARK1	497	S	TPK1	ESLTSSSLPGTSFTPTST	-1.041	0.12	-0.581	yes	41	98.36	46.94 KEpSLTSSSLPGTSFTPTST b3/y17 ,66.49 KESLpTSSSLPGTSFTPTST b5/y15 ,87.24 KESLTpSSSLPGTSFTPTST b6/y14 ,87.24 KESLTSpSSLPGTSFTPTST b7/y13 ,98.36 KESLTSSpSLPGTSFTPTST b8/y12 ,66.49 KESLTSSSLPGpTSFTPTST b12/y8 ,56.90 KESLTSSSLPGTpSFTPTST b13/y7 ,46.94 KESLTSSSLPGTSFpTPTST b15/y5 ,30.37 KESLTSSSLPGTSFTPpTST b17/y3 ,29.75 KESLTSSSLPGTSFTPTpST b18/y2 ,29.75 KESLTSSSLPGTSFTPTSpT b19/y1 ,	cell cortex
YOR018W	ROD1	720	S	SNF1	NNSGSSVSLQQLA	2.912	1.183	0.865	no	63	68.56	68.56 NNpSGSSVSLQQLAR b3/y12 ,68.56 NNSGpSSVSLQQLAR b5/y10 ,57.98 NNSGSpSVSLQQLAR b6/y9 ,38.85 NNSGSSVpSLQQLAR b8/y7 ,	plasma membrane
YLR096W	KIN2	884	T	CLA4	LTSVYSQELTE	2.482	1.216	0.633	no	44	59.27	13.00 LpTSVYSQELTEK b2/y11 ,20.47 LTpSVYSQELTEK b3/y10 ,59.27 LTSVYpSQELTEK b6/y7 ,46.80 LTSVYSQELpTEK b10/y3 ,	plasma membrane
YHR084W	STE12	400	S	HOG1	LVSPSDPTSYM	3.385	0.279	1.553	no	46	102.9	102.90 LVpSPSDPTSY(ox)MK b3/y10 b11/y2 ,54.51 LVSPpSDPTSY(ox)MK b5/y8 b11/y2 ,25.44 LVSPSDPpTSY(ox)MK b8/y5 b11/y2 ,18.07 LVSPSDPTpSY(ox)MK b9/y4 b11/y2 ,	nucleus
YJL076W	NET1	211	S	TPK1	VSTPLA	-0.849	-2.878	1.014	no	37	81.63	52.77 VpSTPLAR b2/y6 ,81.63 VSpTPLAR b3/y5 ,	nucleolus
YAL034C	FUN19	207	S	PHO85	LPSPLASPNLN	3.105	0.416	1.345	no	44	54.51	54.51 LPpSPLASPNLNR b3/y10 ,25.44 LPSPLApSPNLNR b7/y6 ,	N/A
YMR217W	GUA1	122	S	CKA2	VIDDSNSLF	-1.198	-3.165	0.984	no	43	49.68	49.68 VIDDpSNSLFK b5/y6 ,49.68 VIDDSNpSLFK b7/y4 ,	N/A
YPR028W	YOP1	2	S	RIM11	SEYASSIHSQM	-1.191	-3.931	1.37	no	41	126.36	35.78 pSEYASSIHSQ(ox)M b1/y11 b11/y1 ,126.36 SEYApSSIHSQ(ox)M b5/y7 b11/y1 ,126.36 SEYASpSIHSQ(ox)M b6/y6 b11/y1 ,69.17 SEYASSIHpSQ(ox)M b9/y3 b11/y1 ,	membrane
YLR248W	RCK2	41	S	RIM11	DVSQITSSP	3.931	-0.549	2.24	no	37	86.27	14.38 KDVpSQITSSP b4/y7 ,39.19 KDVSQIpTSSP b7/y4 ,61.05 KDVSQITpSSP b8/y3 ,86.27 KDVSQITSpSP b9/y2 ,	cytoplasm
YOR204W	DED1	207	T	HRR25	TGPSPQPESQGSFYQ	-0.209	-4.498	2.144	no	46	70.15	22.20 pTGPSPQPESQGSFYQR b1/y16 ,30.40 TGPpSPQPESQGSFYQR b4/y13 ,70.15 TGPSPQPEpSQGSFYQR b9/y8 ,68.56 TGPSPQPESQGpSFYQR b12/y5 ,	cytoplasm
YIL038C	NOT3	111	S	CKA2	SETLDPQE	-0.219	-4.395	2.088	no	32	80.54	40.47 pSETLDPQER b1/y9 ,80.54 SEpTLDPQER b3/y7 ,	cytoplasm
YLR192C	HCR1	75	T	CKA2	ALLDIDTLDE	-0.025	-4.005	1.99	no	43	142.08	142.08 ALLDIDpTLDEK b7/y5 ,	cytoplasm
YGR211W	ZPR1	23	S	CKA2	PVGEAAAEVEDESIAEQN	-0.44	-3.698	1.629	no	88	166.33	166.33 KPVGEAAAEVEDEpSIAEQN b14/y6 ,	cytoplasm
YCR031C	RPS14A	119	T	CDC28	IEDVTPVPSDST	-1.201	-4.123	1.461	no	37	62.3	62.30 IEDVpTPVPSDSTR b5/y9 ,32.02 IEDVTPVPpSDSTR b9/y5 ,17.06 IEDVTPVPSDpSTR b11/y3 ,11.22 IEDVTPVPSDSpTR b12/y2 ,	cytoplasm
YGL148W	ARO2	322	T	CKA2	TATYDGEEGILAA	-0.73	-3.498	1.384	no	59	108.66	89.63 pTATYDGEEGILAAK b1/y14 ,108.66 TApTYDGEEGILAAK b3/y12 ,	cytoplasm
YHR097C	0	69	S	CKA2	LPSYEEAAGTP	-0.93	-3.552	1.311	no	58	102.9	35.78 LPpSYEEAAGTPK b3/y10 ,102.90 LPSYEEAAGpTPK b10/y3 ,	cytoplasm
YPL106C	SSE1	35	S	SNF1	STPSVVGFGP	-1.994	-4.552	1.279	no	39	81.51	35.78 pSTPSVVGFGPK b1/y11 ,36.85 SpTPSVVGFGPK b2/y10 ,81.51 STPpSVVGFGPK b4/y8 ,	cytoplasm
YER025W	GCD11	121	S	SNF1	AISGVQTV	-1.136	-3.638	1.251	no	34	94.8	44.90 AIpSGVQTVR b3/y7 ,94.80 AISGVQpTVR b7/y3 ,	cytoplasm
YGL023C	PIB2	46	S	CKA2	GDEESGADTVTSPITFE	2.946	0.645	1.15	no	48	87.24	40.26 KGDEEpSGADTVTSPITFE b6/y13 ,67.76 KGDEESGADpTVTSPITFE b10/y9 ,78.04 KGDEESGADTVpTSPITFE b12/y7 ,87.24 KGDEESGADTVTpSPITFE b13/y6 ,56.90 KGDEESGADTVTSPIpTFE b16/y3 ,	cytoplasm
YBR079C	RPG1	748	T	CKA2	LQETDTANYEAM	-0.862	-3.063	1.1	no	36	32.02	32.02 KLQEpTDTANYEA(ox)M b5/y9 b13/y1 ,32.02 KLQETDpTANYEA(ox)M b7/y7 b13/y1 ,	cytoplasm
YBL076C	ILS1	404	S	CKA2	SDTPLLY	-1.442	-3.498	1.028	no	28	58.87	44.90 pSDTPLLYR b1/y8 ,58.87 SDpTPLLYR b3/y6 ,	cytoplasm
YGR285C	ZUO1	112	T	SNF1	FRATESQII	-1.826	-3.86	1.017	no	39	61.05	61.05 FRApTESQIIK b4/y7 ,39.19 FRATEpSQIIK b6/y5 ,	cytoplasm
YNL076W	MKS1	237	S	RIM11	STSPTLENMGS	2.865	1.087	0.889	no	43	102.9	98.01 pSTSPTLEN(ox)MGSR b1/y12 b9/y4 ,98.01 SpTSPTLEN(ox)MGSR b2/y11 b9/y4 ,102.90 STpSPTLEN(ox)MGSR b3/y10 b9/y4 ,77.31 STSPpTLEN(ox)MGSR b5/y8 b9/y4 ,12.22 STSPTLEN(ox)MGpSR b9/y4 b11/y2 ,	cytoplasm
YDL185W	TFP1	131	T	CDC28	GIDTPALD	-1.466	-3.043	0.789	no	47	94.8	94.80 GIDpTPALDR b4/y6 ,	cytoplasm
YBL099W	ATP1	43	T	RIM11	AQPTEVSSILEE	-1.4	-2.777	0.689	no	59	60.79	24.05 AQPpTEVSSILEER b4/y10 ,50.46 AQPTEVpSSILEER b7/y7 ,60.79 AQPTEVSpSILEER b8/y6 ,	cytoplasm
YLR410W	VIP1	1101	T	PHO85	FTPVNITSPNLSFQ	2.498	1.423	0.537	no	69	105.78	41.99 FpTPVNITSPNLSFQK b2/y14 ,93.94 FTPVNIpTSPNLSFQK b7/y9 ,105.78 FTPVNITpSPNLSFQK b8/y8 ,81.03 FTPVNITSPNLpSFQK b12/y4 ,	cytoplasm
YLR026C	SED5	37	S	CKA2	ESENFANNTTGNG	-1.837	-2.638	0.401	no	26	124.99	124.99 KEpSENFANNTTGNG b3/y12 ,32.02 KESENFANNpTTGNG b10/y5 ,17.06 KESENFANNTpTGNG b11/y4 ,	cytoplasm
YLL051C	FRE6	359	Y	#N/A	ISNKQLYW	2.304	1.657	0.324	no	33	43.32	43.32 ISNKQLpYWK b7/y3 ,	cytoplasm
YER122C	GLO3	216	S	CLA4	SSILTAS	-1.894	-2.433	0.269	no	32	86.47	16.76 pSSILTASR b1/y8 ,17.49 SpSILTASR b2/y7 ,86.47 SSILpTASR b5/y4 ,86.47 SSILTApSR b7/y2 ,	cytoplasm
YIL136W	OM45	207	T	SNF1	NNTGDANTEEAAA	-1.847	-2.264	0.209	no	89	159.17	159.17 NNpTGDANTEEAAAR b3/y12 ,57.98 NNTGDANpTEEAAAR b8/y7 ,	cytoplasm
YMR301C	ATM1	63	S	TPK2	KSVEQFSSAP	2.46	2.141	0.159	no	35	45.48	7.65 KpSVEQFSSAPK b2/y10 ,45.48 KSVEQFpSSAPK b7/y5 ,45.48 KSVEQFSpSAPK b8/y4 ,	cytoplasm
YGL245W	GUS1	472	T	SCH9	GMTVEGL	-2.171	-2.433	0.131	no	37	72.16	72.16 G(ox)MpTVEGLR b2/y7 b3/y6 ,	cytoplasm
YBL058W	SHP1	315	S	CDC28	LGSPIPGESSPAEVP	1.866	1.959	-0.047	no	46	60.35	60.35 LGpSPIPGESSPAEVPK b3/y14 ,13.89 LGSPIPGEpSSPAEVPK b9/y8 ,9.25 LGSPIPGESpSPAEVPK b10/y7 ,	cytoplasm
YJL130C	URA2	796	S	TPK1	VSTELSSSM	-3.171	-2.81	-0.181	no	54	91.73	75.51 VpSTELSSS(ox)MK b2/y9 b9/y2 ,91.73 VSpTELSSS(ox)MK b3/y8 b9/y2 ,30.65 VSTELpSSS(ox)MK b6/y5 b9/y2 ,21.90 VSTELSpSS(ox)MK b7/y4 b9/y2 ,14.38 VSTELSSpS(ox)MK b8/y3 b9/y2 ,	cytoplasm
YMR031C	0	130	S	SCH9	NNSITSATS	0.523	3.714	-1.595	no	55	40.47	40.47 NNpSITSATSK b3/y8 ,21.90 NNSIpTSATSK b5/y6 ,14.38 NNSITpSATSK b6/y5 ,8.36 NNSITSApTSK b8/y3 ,8.36 NNSITSATpSK b9/y2 ,	cytoplasm
YPR019W	MCM4	82	S	TPK1	QNSDVFQSQG	-0.727	-3.123	1.198	no	51	62.96	62.96 QNpSDVFQSQGR b3/y9 ,8.36 QNSDVFQpSQGR b8/y4 ,	chromosome
YER114C	BOI2	519	S	CDC28	ALSPIPSPT	3.1	0.572	1.264	no	31	88.9	88.90 ALpSPIPpSPTR b3/y8 b7/y4 ,75.51 ALpSPIPSPpTR b3/y8 b9/y2 ,29.65 ALSPIPpSPpTR b7/y4 b9/y2 ,	cellular bud
YER114C	BOI2	523	S	CDC28	ALSPIPSPT	3.1	0.572	1.264	no	31	88.9	88.90 ALpSPIPpSPTR b3/y8 b7/y4 ,75.51 ALpSPIPSPpTR b3/y8 b9/y2 ,29.65 ALSPIPpSPpTR b7/y4 b9/y2 ,	cellular bud
YOR133W	EFT1	33	S	SNF1	STLTDSLVQ	N/A	-3.083	3.083	N/A	43	86.27	20.47 pSTLTDSLVQR b1/y10 ,20.47 SpTLTDSLVQR b2/y9 ,61.05 STLpTDSLVQR b4/y7 ,86.27 STLTDpSLVQR b6/y5 ,	ribosome
YPR163C	TIF3	65	S	HRR25	SGGFGGSFGG	N/A	-1.94	1.94	N/A	33	37.98	7.45 pSGGFGGSFGGR b1/y11 ,37.98 SGGFGGpSFGGR b7/y5 ,	ribosome
YOR133W	EFT1	566	T	TPK1	ETVESESSQTALS	N/A	-1.083	1.083	N/A	25	56.67	21.64 EpTVESESSQTALSK b2/y13 ,37.91 ETVEpSESSQTALSK b5/y10 ,46.94 ETVESEpSSQTALSK b7/y8 ,56.67 ETVESESpSQTALSK b8/y7 ,45.87 ETVESESSQpTALSK b10/y5 ,21.64 ETVESESSQTALpSK b13/y2 ,	ribosome
YNL311C	0	411	S	PKC1	MVKHLSLL	0.103	N/A	0.103	N/A	26	109.99	109.99 MVKHLpSLLK b6/y4 ,	ribosome
YPR163C	TIF3	370	T	CKA2	KTTDEQP	-0.236	N/A	-0.236	N/A	28	48.48	48.48 KKpTpTDEQP b3/y6 b4/y5 ,	ribosome
YPR163C	TIF3	371	T	CKA2	KTTDEQP	-0.236	N/A	-0.236	N/A	28	48.48	48.48 KKpTpTDEQP b3/y6 b4/y5 ,	ribosome
YOR019W	0	578	S	#N/A	LSSSPTSQI	N/A	0.66	-0.66	N/A	27	62.96	51.27 KLpSSSPTSQI b3/y8 ,62.96 KLSpSSPTSQI b4/y7 ,49.68 KLSSpSPTSQI b5/y6 ,39.19 KLSSSPpTSQI b7/y4 ,21.16 KLSSSPTpSQI b8/y3 ,	ribosome
YPL265W	DIP5	10	T	SNF1	MFTSTSP	N/A	-2.37	2.37	N/A	31	101.82	46.61 (ox)MFpTSTSPR b1/y8 b3/y6 ,72.16 (ox)MFTpSTSPR b1/y8 b4/y5 ,86.47 (ox)MFTSpTSPR b1/y8 b5/y4 ,101.82 (ox)MFTSTpSPR b1/y8 b6/y3 ,	plasma membrane
YLR096W	KIN2	151	S	CKA2	NESEILE	N/A	-1.922	1.922	N/A	29	58.87	58.87 NEpSEILER b3/y6 ,	plasma membrane
YOL130W	ALR1	170	S	RIM11	LSASSSASPIT	N/A	-1.573	1.573	N/A	29	44.23	7.09 LpSASSSASPITK b2/y11 ,18.62 LSApSSSASPITK b4/y9 ,26.19 LSASpSSASPITK b5/y8 ,34.76 LSASSpSASPITK b6/y7 ,44.23 LSASSSApSPITK b8/y5 ,34.76 LSASSSASPIpTK b11/y2 ,	plasma membrane
YLR096W	KIN2	22	S	RIM11	GGSLSPTPEAFNDT	N/A	-1.426	1.426	N/A	27	38.85	29.64 GGpSLSPTPEAFNDTR b3/y13 ,38.85 GGSLpSPTPEAFNDTR b5/y11 ,22.79 GGSLSPpTPEAFNDTR b7/y9 ,4.38 GGSLSPTPEAFNDpTR b14/y2 ,	plasma membrane
YML006C	GIS4	720	S	SCH9	SLPLPTLL	1.391	N/A	1.391	N/A	28	34.11	34.11 KpSLPLPTLL b2/y8 ,9.28 KSLPLPpTLL b7/y3 ,	plasma membrane
YOR018W	ROD1	138	S	SCH9	ALSTASLISSNGQTSAS	N/A	-0.301	0.301	N/A	50	27.55	26.91 ALpSTASLISSNGQTSASK b3/y16 ,26.91 ALSpTASLISSNGQTSASK b4/y15 ,27.55 ALSTApSLISSNGQTSASK b6/y13 ,14.57 ALSTASLIpSSNGQTSASK b9/y10 ,14.57 ALSTASLISpSNGQTSASK b10/y9 ,0.00 ALSTASLISSNGQpTSASK b14/y5 ,4.62 ALSTASLISSNGQTpSASK b15/y4 ,4.62 ALSTASLISSNGQTSApSK b17/y2 ,	plasma membrane
YMR275C	BUL1	886	S	CLA4	SSLFLPSGSSSTSL	0.163	N/A	0.163	N/A	26	60.79	6.54 KpSSLFLPSGSSSTSL b2/y14 ,6.94 KSpSLFLPSGSSSTSL b3/y13 ,41.92 KSSLFLPpSGSSSTSL b8/y8 ,50.46 KSSLFLPSGpSSSTSL b10/y6 ,60.79 KSSLFLPSGSpSSTSL b11/y5 ,60.79 KSSLFLPSGSSpSTSL b12/y4 ,60.79 KSSLFLPSGSSSpTSL b13/y3 ,57.98 KSSLFLPSGSSSTpSL b14/y2 ,	plasma membrane
YOR018W	ROD1	684	S	TPK1	STSSLLPLPGSS	N/A	0.105	-0.105	N/A	37	44.23	41.92 KpSpTSSLLPLPGSS b2/y12 b3/y11 ,41.92 KpSTpSSLLPLPGSS b2/y12 b4/y10 ,44.23 KSpTpSSLLPLPGSS b3/y11 b4/y10 ,41.92 KpSTSpSLLPLPGSS b2/y12 b5/y9 ,44.23 KSpTSpSLLPLPGSS b3/y11 b5/y9 ,44.23 KSTpSpSLLPLPGSS b4/y10 b5/y9 ,4.32 KpSTSSLLPLPGpSS b2/y12 b12/y2 ,4.28 KSpTSSLLPLPGpSS b3/y11 b12/y2 ,4.28 KSTpSSLLPLPGpSS b4/y10 b12/y2 ,4.28 KSTSpSLLPLPGpSS b5/y9 b12/y2 ,4.32 KpSTSSLLPLPGSpS b2/y12 b13/y1 ,4…	plasma membrane
YOR018W	ROD1	685	T	SNF1	STSSLLPLPGSS	N/A	0.105	-0.105	N/A	37	44.23	41.92 KpSpTSSLLPLPGSS b2/y12 b3/y11 ,41.92 KpSTpSSLLPLPGSS b2/y12 b4/y10 ,44.23 KSpTpSSLLPLPGSS b3/y11 b4/y10 ,41.92 KpSTSpSLLPLPGSS b2/y12 b5/y9 ,44.23 KSpTSpSLLPLPGSS b3/y11 b5/y9 ,44.23 KSTpSpSLLPLPGSS b4/y10 b5/y9 ,4.32 KpSTSSLLPLPGpSS b2/y12 b12/y2 ,4.28 KSpTSSLLPLPGpSS b3/y11 b12/y2 ,4.28 KSTpSSLLPLPGpSS b4/y10 b12/y2 ,4.28 KSTSpSLLPLPGpSS b5/y9 b12/y2 ,4.32 KpSTSSLLPLPGSpS b2/y12 b13/y1 ,4…	plasma membrane
YOL113W	SKM1	411	S	TPK1	QIRLSEQP	-0.276	N/A	-0.276	N/A	27	8.95	8.95 KQIRLpSEQP b6/y4 ,	plasma membrane
YMR275C	BUL1	68	S	RIM11	SASATGILGL	N/A	0.736	-0.736	N/A	29	61.05	44.23 pSASATGILGLR b1/y11 ,61.05 SApSATGILGLR b3/y9 ,29.65 SASApTGILGLR b5/y7 ,	plasma membrane
YGR056W	RSC1	178	T	TPK1	KPTNQDYRMQQ	7.245	N/A	7.245	N/A	25	75.38	75.38 KPpTNQDYRMQQK b3/y10 ,	nucleus
YBR237W	PRP5	430	T	SNF1	LFDLGFEPQITQIM	4.291	N/A	4.291	N/A	28	34.54	34.54 LFDLGFEPQIpTQIMK b11/y5 ,	nucleus
YGL244W	RTF1	393	S	SNF1	LSGTNAVLE	N/A	-4.043	4.043	N/A	39	62.96	30.65 LpSGTNAVLEK b2/y9 ,62.96 LSGpTNAVLEK b4/y7 ,	nucleus
YPR133C	SPN1	15	T	CDC28	VVEATPEDGTASSQKSTINAENENT	N/A	-3.931	3.931	N/A	40	38.65	8.25 VVEApTPEDGpTASSQKSTINAENENTK b5/y22 b10/y17 ,8.40 VVEApTPEDGTApSSQKSTINAENENTK b5/y22 b12/y15 ,37.88 VVEATPEDGpTApSSQKSTINAENENTK b10/y17 b12/y15 ,8.40 VVEApTPEDGTASpSQKSTINAENENTK b5/y22 b13/y14 ,37.88 VVEATPEDGpTASpSQKSTINAENENTK b10/y17 b13/y14 ,37.88 VVEATPEDGTApSpSQKSTINAENENTK b12/y15 b13/y14 ,8.40 VVEApTPEDGTASSQKpSTINAENENTK b5/y22 b16/y11 ,37.88 VVEATPEDGpTASSQKpSTINAENENTK b10/y17 …	nucleus
YPR133C	SPN1	20	T	CDC28	VVEATPEDGTASSQKSTINAENENT	N/A	-3.931	3.931	N/A	40	38.65	8.25 VVEApTPEDGpTASSQKSTINAENENTK b5/y22 b10/y17 ,8.40 VVEApTPEDGTApSSQKSTINAENENTK b5/y22 b12/y15 ,37.88 VVEATPEDGpTApSSQKSTINAENENTK b10/y17 b12/y15 ,8.40 VVEApTPEDGTASpSQKSTINAENENTK b5/y22 b13/y14 ,37.88 VVEATPEDGpTASpSQKSTINAENENTK b10/y17 b13/y14 ,37.88 VVEATPEDGTApSpSQKSTINAENENTK b12/y15 b13/y14 ,8.40 VVEApTPEDGTASSQKpSTINAENENTK b5/y22 b16/y11 ,37.88 VVEATPEDGpTASSQKpSTINAENENTK b10/y17 …	nucleus
YDL070W	BDF2	271	S	CLA4	SVSTTNDNIGESGN	N/A	-3.525	3.525	N/A	66	51.74	49.23 pSVSTTNDNIGESGNR b1/y15 ,50.46 SVpSTTNDNIGESGNR b3/y13 ,51.74 SVSpTTNDNIGESGNR b4/y12 ,41.92 SVSTpTNDNIGESGNR b5/y11 ,4.28 SVSTTNDNIGEpSGNR b12/y4 ,	nucleus
YLR098C	CHA4	25	S	CKA2	SVTDNDQNNNNVP	N/A	-3.498	3.498	N/A	49	60.79	57.98 pSVTDNDQNNNNVPR b1/y14 ,60.79 SVpTDNDQNNNNVPR b3/y12 ,	nucleus
YJL115W	ASF1	264	S	CKA2	KIEGGSTDIESTP	N/A	-3.471	3.471	N/A	51	56.67	56.67 KIEGGpSTDIESTPK b6/y9 ,56.67 KIEGGSpTDIESTPK b7/y8 ,15.32 KIEGGSTDIEpSTPK b11/y4 ,15.32 KIEGGSTDIESpTPK b12/y3 ,	nucleus
YKL054C	DEF1	224	S	SNF1	QIEQPSLSS	N/A	-3.208	3.208	N/A	38	54.78	54.78 KQIEQPpSLSS b7/y4 ,52.96 KQIEQPSLpSS b9/y2 ,52.96 KQIEQPSLSpS b10/y1 ,	nucleus
YER159C	BUR6	72	S	SNF1	VSQATPVIAG	N/A	-3.165	3.165	N/A	30	94.8	40.47 VpSQATPVIAGR b2/y10 ,94.80 VSQApTPVIAGR b5/y7 ,	nucleus
YDR208W	MSS4	674	T	SNF1	TGTGTVV	N/A	-3.123	3.123	N/A	43	46.61	36.89 pTGTGTVVR b1/y8 ,46.61 TGpTGTVVR b3/y6 ,25.44 TGTGpTVVR b5/y4 ,	nucleus
YBR112C	CYC8	421	S	PKC1	SNGAPTNASPAPPPVILQPTLQPNDQGNPLNT	3.091	N/A	3.091	N/A	46	101.96	80.41 pSNGAPTNASPAPPPVILQPTLQPNDQGNPLNTR b1/y33 ,82.58 SNGAPpTNASPAPPPVILQPTLQPNDQGNPLNTR b6/y28 ,101.96 SNGAPTNApSPAPPPVILQPTLQPNDQGNPLNTR b9/y25 ,56.41 SNGAPTNASPAPPPVILQPpTLQPNDQGNPLNTR b20/y14 ,21.75 SNGAPTNASPAPPPVILQPTLQPNDQGNPLNpTR b32/y2 ,	nucleus
YGL163C	RAD54	130	S	CLA4	SFTVPI	N/A	-3.024	3.024	N/A	27	81.63	38.48 pSFTVPIK b1/y7 ,81.63 SFpTVPIK b3/y5 ,	nucleus
YNL123W	NMA111	990	T	CKA2	EFTGNSQSE	N/A	-2.986	2.986	N/A	27	73.26	40.47 EFpTGNSQSEK b3/y8 ,73.26 EFTGNpSQSEK b6/y5 ,49.68 EFTGNSQpSEK b8/y3 ,	nucleus
YDR369C	XRS2	401	T	HRR25	TVISSPNIAEADE	N/A	-2.793	2.793	N/A	37	48.06	15.32 pTVISSPNIAEADEK b1/y14 ,38.85 TVIpSSPNIAEADEK b4/y11 ,48.06 TVISpSPNIAEADEK b5/y10 ,	nucleus
YOL102C	TPT1	19	S	CLA4	ALSYLL	N/A	-2.683	2.683	N/A	41	97.98	97.98 ALpSYLLR b3/y5 ,	nucleus
YDL043C	PRP11	18	S	CKA2	GGGGIASESQFNLQ	N/A	-2.594	2.594	N/A	49	74.81	64.21 GGGGIApSESQFNLQR b7/y9 ,74.81 GGGGIASEpSQFNLQR b9/y7 ,	nucleus
YGL043W	DST1	101	T	CKA2	TTVGESVNGVQQPASSQSDAM	N/A	-2.58	2.58	N/A	32	146.35	7.86 KpTTVGESVNGVQQPASSQSDA(ox)M b2/y21 b22/y1 ,7.86 KTpTVGESVNGVQQPASSQSDA(ox)M b3/y20 b22/y1 ,22.13 KTTVGEpSVNGVQQPASSQSDA(ox)M b7/y16 b22/y1 ,146.35 KTTVGESVNGVQQPApSSQSDA(ox)M b16/y7 b22/y1 ,146.35 KTTVGESVNGVQQPASpSQSDA(ox)M b17/y6 b22/y1 ,122.19 KTTVGESVNGVQQPASSQpSDA(ox)M b19/y4 b22/y1 ,	nucleus
YHR146W	CRP1	380	T	CKA2	LPLTDEQTAEG	N/A	-2.552	2.552	N/A	33	33.8	26.19 LPLpTDEQTAEGR b4/y9 ,33.80 LPLTDEQpTAEGR b8/y5 ,	nucleus
YOR279C	RFM1	82	S	CKA2	NSTQEVGEPIP	N/A	-2.471	2.471	N/A	41	65.55	63.88 NpSTQEVGEPIPR b2/y11 ,65.55 NSpTQEVGEPIPR b3/y10 ,	nucleus
YDL070W	BDF2	596	Y	SNF1	LSGNYSTAPTN	N/A	-2.407	2.407	N/A	27	25.44	25.44 KLSGNpYSTAPTN b6/y7 ,	nucleus
YJL176C	SWI3	88	S	CKA2	LDSQETPSTEES	N/A	-2.322	2.322	N/A	32	53.09	33.80 LDpSQETPSTEESR b3/y11 ,53.09 LDSQEpTPSTEESR b6/y8 ,43.04 LDSQETPpSTEESR b8/y6 ,32.89 LDSQETPSpTEESR b9/y5 ,11.53 LDSQETPSTEEpSR b12/y2 ,	nucleus
YGR275W	RTT102	95	S	SNF1	SLMTSHT	N/A	-2.31	2.31	N/A	27	16.76	0.00 pSLMpTSHTK b1/y8 b4/y5 ,0.00 pSLMTpSHTK b1/y8 b5/y4 ,16.76 SLMpTpSHTK b4/y5 b5/y4 ,0.00 pSLMTSHpTK b1/y8 b7/y2 ,16.76 SLMpTSHpTK b4/y5 b7/y2 ,16.76 SLMTpSHpTK b5/y4 b7/y2 ,	nucleus
YGR275W	RTT102	98	T	KIC1	SLMTSHT	N/A	-2.31	2.31	N/A	27	16.76	0.00 pSLMpTSHTK b1/y8 b4/y5 ,0.00 pSLMTpSHTK b1/y8 b5/y4 ,16.76 SLMpTpSHTK b4/y5 b5/y4 ,0.00 pSLMTSHpTK b1/y8 b7/y2 ,16.76 SLMpTSHpTK b4/y5 b7/y2 ,16.76 SLMTpSHpTK b5/y4 b7/y2 ,	nucleus
YBR073W	RDH54	49	S	SNF1	SISAGPTLNLA	N/A	-2.287	2.287	N/A	40	26.19	18.07 pSISAGPTLNLAK b1/y12 ,26.19 SIpSAGPTLNLAK b3/y10 ,7.09 SISAGPpTLNLAK b7/y6 ,	nucleus
YNL215W	IES2	149	Y	SNF1	SEESYYAQNDVGQ	N/A	-2.264	2.264	N/A	31	51.74	41.92 KSEESpYYAQNDVGQ b6/y9 ,51.74 KSEESYpYAQNDVGQ b7/y8 ,	nucleus
YPR070W	MED1	148	S	SNF1	SLDSSNASFNNQG	N/A	-2.253	2.253	N/A	40	48.06	22.79 pSLDSSNASFNNQGK b1/y14 ,38.85 SLDpSSNASFNNQGK b4/y11 ,38.85 SLDSpSNASFNNQGK b5/y10 ,48.06 SLDSSNApSFNNQGK b8/y7 ,	nucleus
YNL230C	ELA1	233	S	SNF1	VAFGGQAGGQSSSP	N/A	-2.241	2.241	N/A	38	54.21	44.84 VAFGGQAGGQpSSSPK b11/y5 ,44.84 VAFGGQAGGQSpSSPK b12/y4 ,54.21 VAFGGQAGGQSSpSPK b13/y3 ,	nucleus
YNL245C	CWC25	116	T	SNF1	AATTISASGAATSISSQ	N/A	-2.187	2.187	N/A	34	61.59	41.11 AApTTISASGAATSISSQK b3/y16 ,42.90 AATpTISASGAATSISSQK b4/y15 ,61.59 AATTIpSASGAATSISSQK b6/y13 ,51.94 AATTISApSGAATSISSQK b8/y11 ,42.90 AATTISASGAApTSISSQK b12/y7 ,33.78 AATTISASGAATpSISSQK b13/y6 ,19.63 AATTISASGAATSIpSSQK b15/y4 ,13.89 AATTISASGAATSISpSQK b16/y3 ,	nucleus
YDR216W	ADR1	315	S	CDC28	LPESANNYTYSSGSPT	N/A	-2.165	2.165	N/A	54	33.05	9.25 LPEpSANNYTYSSGSPTR b4/y14 ,19.63 LPESANNYpTYSSGSPTR b9/y9 ,19.18 LPESANNYTYpSSGSPTR b11/y7 ,25.71 LPESANNYTYSpSGSPTR b12/y6 ,33.05 LPESANNYTYSSGpSPTR b14/y4 ,25.14 LPESANNYTYSSGSPpTR b16/y2 ,	nucleus
YMR219W	ESC1	1166	S	PKC1	VVDVAESFV	N/A	-2.165	2.165	N/A	25	80.54	80.54 VVDVAEpSFVK b7/y4 ,	nucleus
YJL115W	ASF1	264	S	CKA2	IEGGSTDIESTP	N/A	-2.113	2.113	N/A	55	116.92	39.82 IEGGpSTDIESTPK b5/y9 ,49.23 IEGGSpTDIESTPK b6/y8 ,103.96 IEGGSTDIEpSTPK b10/y4 ,116.92 IEGGSTDIESpTPK b11/y3 ,	nucleus
YDR469W	SDC1	90	S	CKA2	IEESSSTNSVIEESSEP	N/A	-2.113	2.113	N/A	49	46.04	37.88 IEEpSSSTNSVIEESSEPK b4/y15 ,46.04 IEESpSSTNSVIEESSEPK b5/y14 ,46.04 IEESSpSTNSVIEESSEPK b6/y13 ,46.04 IEESSSpTNSVIEESSEPK b7/y12 ,46.04 IEESSSTNpSVIEESSEPK b9/y10 ,23.06 IEESSSTNSVIEEpSSEPK b14/y5 ,12.17 IEESSSTNSVIEESpSEPK b15/y4 ,	nucleus
YJL176C	SWI3	229	T	KIC1	QLGNTSSVANTPSEIPDAH	N/A	-2.083	2.083	N/A	26	73.29	26.91 KQLGNpTpSSVANTPSEIPDAH b6/y15 b7/y14 ,26.91 KQLGNpTSpSVANTPSEIPDAH b6/y15 b8/y13 ,26.91 KQLGNTpSpSVANTPSEIPDAH b7/y14 b8/y13 ,73.29 KQLGNpTSSVANpTPSEIPDAH b6/y15 b12/y9 ,73.29 KQLGNTpSSVANpTPSEIPDAH b7/y14 b12/y9 ,73.29 KQLGNTSpSVANpTPSEIPDAH b8/y13 b12/y9 ,53.05 KQLGNpTSSVANTPpSEIPDAH b6/y15 b14/y7 ,53.05 KQLGNTpSSVANTPpSEIPDAH b7/y14 b14/y7 ,53.05 KQLGNTSpSVANTPpSEIPDAH b8/y13 b14/y7 ,14.…	nucleus
YJL176C	SWI3	230	S	SNF1	QLGNTSSVANTPSEIPDAH	N/A	-2.083	2.083	N/A	26	73.29	26.91 KQLGNpTpSSVANTPSEIPDAH b6/y15 b7/y14 ,26.91 KQLGNpTSpSVANTPSEIPDAH b6/y15 b8/y13 ,26.91 KQLGNTpSpSVANTPSEIPDAH b7/y14 b8/y13 ,73.29 KQLGNpTSSVANpTPSEIPDAH b6/y15 b12/y9 ,73.29 KQLGNTpSSVANpTPSEIPDAH b7/y14 b12/y9 ,73.29 KQLGNTSpSVANpTPSEIPDAH b8/y13 b12/y9 ,53.05 KQLGNpTSSVANTPpSEIPDAH b6/y15 b14/y7 ,53.05 KQLGNTpSSVANTPpSEIPDAH b7/y14 b14/y7 ,53.05 KQLGNTSpSVANTPpSEIPDAH b8/y13 b14/y7 ,14.…	nucleus
YHR086W	NAM8	256	S	CKA2	SSSSLNNENVDS	N/A	-2.024	2.024	N/A	57	73.55	49.23 pSSSSLNNENVDSR b1/y13 ,59.35 SpSSSLNNENVDSR b2/y12 ,62.30 SSpSSLNNENVDSR b3/y11 ,73.55 SSSpSLNNENVDSR b4/y10 ,6.94 SSSSLNNENVDpSR b12/y2 ,	nucleus
YMR014W	BUD22	243	T	CDC28	TANANQTHSNIDYDTDDGNE	2.01	N/A	2.01	N/A	30	33.05	5.87 KpTANANQTHSNIDYDTDDGNE b2/y20 ,9.25 KTANANQpTHSNIDYDTDDGNE b8/y14 ,14.22 KTANANQTHpSNIDYDTDDGNE b10/y12 ,33.05 KTANANQTHSNIDYDpTDDGNE b16/y6 ,	nucleus
YDR369C	XRS2	349	S	CDC28	APEVEASPVVS	N/A	-1.949	1.949	N/A	25	26.98	26.98 APEVEApSPVVSK b7/y6 ,12.60 APEVEASPVVpSK b11/y2 ,	nucleus
YGR129W	SYF2	188	T	KIC1	TLYGVESFIND	N/A	-1.949	1.949	N/A	38	75.38	17.55 KpTLYGVESFIND b2/y11 ,75.38 KTLYGVEpSFIND b8/y5 ,	nucleus
YOR290C	SNF2	377	S	HRR25	NSQTVSGTPITQTES	N/A	-1.913	1.913	N/A	33	73.29	42.90 NpSQTVSGTPITQTESK b2/y15 ,35.34 NSQpTVSGTPITQTESK b4/y13 ,62.87 NSQTVpSGTPITQTESK b6/y11 ,73.29 NSQTVSGpTPITQTESK b8/y9 ,53.05 NSQTVSGTPIpTQTESK b11/y6 ,20.59 NSQTVSGTPITQpTESK b13/y4 ,20.10 NSQTVSGTPITQTEpSK b15/y2 ,	nucleus
YGR275W	RTT102	109	T	RIM11	ATGAPSANQGDEALSVDDI	N/A	-1.904	1.904	N/A	52	54.79	11.92 ApTGAPSANQGDEALSVDDIR b2/y19 ,37.88 ATGAPpSANQGDEALSVDDIR b6/y15 ,54.79 ATGAPSANQGDEALpSVDDIR b15/y6 ,	nucleus
YMR014W	BUD22	283	T	CKA2	ETTSDNEDLLI	1.884	N/A	1.884	N/A	42	32.89	24.73 KEpTTSDNEDLLI b3/y10 ,32.89 KETpTSDNEDLLI b4/y9 ,32.89 KETTpSDNEDLLI b5/y8 ,	nucleus
YER048C	CAJ1	285	S	CKA2	MSEVNTDELDQYE	N/A	-1.86	1.86	N/A	63	79.77	45.87 (ox)MpSEVNTDELDQYER b1/y14 b2/y13 ,79.77 (ox)MSEVNpTDELDQYER b1/y14 b6/y9 ,	nucleus
YHR127W	0	54	S	CKA2	LVSSNDVGVLL	N/A	-1.826	1.826	N/A	76	89.76	89.76 LVpSSNDVGVLLR b3/y10 ,65.55 LVSpSNDVGVLLR b4/y9 ,	nucleus
YDL101C	DUN1	139	S	SNF1	YASSSSTDIENDDE	1.759	N/A	1.759	N/A	34	89.63	78.04 KYApSSSSTDIENDDE b4/y12 ,78.04 KYASpSSSTDIENDDE b5/y11 ,89.63 KYASSpSSTDIENDDE b6/y10 ,89.63 KYASSSpSTDIENDDE b7/y9 ,78.04 KYASSSSpTDIENDDE b8/y8 ,	nucleus
YLR455W	0	148	S	CLA4	KNSISI	1.745	N/A	1.745	N/A	26	63.74	63.74 KNpSISIK b3/y5 ,27.69 KNSIpSIK b5/y3 ,	nucleus
YER127W	LCP5	287	T	CKA2	VTSFEEDNFT	N/A	-1.737	1.737	N/A	45	59.27	45.48 VpTSFEEDNFTR b2/y10 ,59.27 VTpSFEEDNFTR b3/y9 ,4.26 VTSFEEDNFpTR b10/y2 ,	nucleus
YNL151C	RPC31	189	S	CKA2	ELAEDVDDASTGDGAA	N/A	-1.714	1.714	N/A	61	98.01	85.46 KELAEDVDDApSTGDGAA b11/y7 ,98.01 KELAEDVDDASpTGDGAA b12/y6 ,	nucleus
YHR082C	KSP1	416	S	TPK1	SDVSQNQNVASGFF	N/A	-1.66	1.66	N/A	39	54.21	14.94 pSDVSQNQNVASGFFK b1/y15 ,21.64 SDVpSQNQNVASGFFK b4/y12 ,54.21 SDVSQNQNVApSGFFK b11/y5 ,	nucleus
YPL012W	RRP12	1050	S	CKA2	FMSAFDEAVYGSDEENDNGSDQEENVAGG	1.642	N/A	1.642	N/A	26	180.27	15.18 F(ox)MpSAFDEAVYGpSDEENDNGSDQEENVAGGK b2/y29 b3/y28 b12/y19 ,66.78 F(ox)MpSAFDEAVYGSDEENDNGpSDQEENVAGGK b2/y29 b3/y28 b20/y11 ,180.27 F(ox)MSAFDEAVYGpSDEENDNGpSDQEENVAGGK b2/y29 b12/y19 b20/y11 ,	nucleus
YPL012W	RRP12	1059	S	CKA2	FMSAFDEAVYGSDEENDNGSDQEENVAGG	1.642	N/A	1.642	N/A	26	180.27	15.18 F(ox)MpSAFDEAVYGpSDEENDNGSDQEENVAGGK b2/y29 b3/y28 b12/y19 ,66.78 F(ox)MpSAFDEAVYGSDEENDNGpSDQEENVAGGK b2/y29 b3/y28 b20/y11 ,180.27 F(ox)MSAFDEAVYGpSDEENDNGpSDQEENVAGGK b2/y29 b12/y19 b20/y11 ,	nucleus
YLR055C	SPT8	385	S	CKA2	ENENADDDMDSLFGDEDEDE	N/A	-1.638	1.638	N/A	37	24.59	24.59 KENENADDD(ox)MDpSLFGDEDEDE b10/y12 b12/y10 ,	nucleus
YNL286W	CUS2	163	S	CKA2	SEGEGEVIDYNDDESLA	N/A	-1.631	1.631	N/A	36	15.73	15.73 KpSEGEGEVIDYNDDESLA b2/y17 ,0.00 KSEGEGEVIDYNDDEpSLA b16/y3 ,	nucleus
YNL278W	CAF120	535	T	SNF1	VTEGSPYA	N/A	-1.545	1.545	N/A	26	32.87	4.51 VpTEGSPYAK b2/y8 ,32.87 VTEGpSPYAK b5/y5 ,	nucleus
YOR052C	0	41	S	TPK1	SDSGTVLGAIPLNS	N/A	-1.525	1.525	N/A	39	45.87	34.54 pSDSGTVLGAIPLNSR b1/y15 ,45.87 SDpSGTVLGAIPLNSR b3/y13 ,45.87 SDSGpTVLGAIPLNSR b5/y11 ,14.94 SDSGTVLGAIPLNpSR b14/y2 ,	nucleus
YDR208W	MSS4	659	T	CDC28	AKEDDLQLADTASIEEQPQTQGPI	1.524	N/A	1.524	N/A	48	101.93	101.93 AKEDDLQLADpTApSIEEQPQTQGPIR b11/y15 b13/y13 ,40.26 AKEDDLQLADpTASIEEQPQpTQGPIR b11/y15 b20/y6 ,25.14 AKEDDLQLADTApSIEEQPQpTQGPIR b13/y13 b20/y6 ,	nucleus
YDR208W	MSS4	661	S	CKA2	AKEDDLQLADTASIEEQPQTQGPI	1.524	N/A	1.524	N/A	48	101.93	101.93 AKEDDLQLADpTApSIEEQPQTQGPIR b11/y15 b13/y13 ,40.26 AKEDDLQLADpTASIEEQPQpTQGPIR b11/y15 b20/y6 ,25.14 AKEDDLQLADTApSIEEQPQpTQGPIR b13/y13 b20/y6 ,	nucleus
YNL039W	BDP1	178	S	CKA2	LGSITENDMNL	N/A	-1.505	1.505	N/A	44	54.51	54.51 LGpSITEND(ox)MNLK b3/y10 b9/y4 ,34.76 LGSIpTEND(ox)MNLK b5/y8 b9/y4 ,	nucleus
YHR146W	CRP1	119	S	CDC28	SAGPPSTSN	N/A	-1.498	1.498	N/A	52	100.07	20.47 pSAGPPSTSNR b1/y10 ,100.07 SAGPPpSTSNR b6/y5 ,86.27 SAGPPSpTSNR b7/y4 ,73.26 SAGPPSTpSNR b8/y3 ,	nucleus
YDR381W	YRA1	74	T	CKA2	LLDTT	N/A	-1.465	1.465	N/A	29	77.6	77.60 LLDpTTR b4/y3 ,61.36 LLDTpTR b5/y2 ,	nucleus
YPR161C	SGV1	405	T	CDC28	VPTAP	N/A	-1.433	1.433	N/A	29	61.36	61.36 VPpTAPR b3/y4 ,	nucleus
YOL051W	GAL11	828	T	KIC1	TVQSPMGAQPSYNSAIIENAF	1.4	N/A	1.4	N/A	56	79.51	79.51 pTVQSP(ox)MGAQPSYNSAIIENAFR b1/y22 b6/y17 ,79.51 TVQpSP(ox)MGAQPSYNSAIIENAFR b4/y19 b6/y17 ,49.83 TVQSP(ox)MGAQPpSYNSAIIENAFR b6/y17 b11/y12 ,33.05 TVQSP(ox)MGAQPSYNpSAIIENAFR b6/y17 b14/y9 ,	nucleus
YLR451W	LEU3	95	T	PKC1	TLTNLTSDEIL	N/A	-1.346	1.346	N/A	28	43.04	41.92 pTLTNLTSDEILK b1/y12 ,43.04 TLpTNLTSDEILK b3/y10 ,25.44 TLTNLpTSDEILK b6/y7 ,25.44 TLTNLTpSDEILK b7/y6 ,	nucleus
YML015C	TAF11	145	T	CDC28	FEVFHRTSLN	1.313	N/A	1.313	N/A	30	92.11	92.11 FEVFHRpTSLNK b7/y5 ,67.31 FEVFHRTpSLNK b8/y4 ,	nucleus
YLR095C	IOC2	451	S	CKA2	SGSGTPFFETSLG	N/A	-1.192	1.192	N/A	43	38.85	29.64 pSGSGTPFFETSLGR b1/y14 ,30.40 SGpSGTPFFETSLGR b3/y12 ,38.85 SGSGpTPFFETSLGR b5/y10 ,10.37 SGSGTPFFEpTSLGR b10/y5 ,6.43 SGSGTPFFETpSLGR b11/y4 ,	nucleus
YDR145W	TAF12	494	S	CKA2	IPGYSADEI	N/A	-1.171	1.171	N/A	41	48.2	48.20 IPGYpSADEIR b5/y6 ,	nucleus
YMR111C	0	38	T	RIM11	TITTSPTGVS	N/A	-1.043	1.043	N/A	33	119.71	34.76 pTITTSPTGVSR b1/y11 ,79.35 TIpTTSPTGVSR b3/y9 ,105.56 TITpTSPTGVSR b4/y8 ,119.71 TITTpSPTGVSR b5/y7 ,92.11 TITTSPpTGVSR b7/y5 ,67.31 TITTSPTGVpSR b10/y2 ,	nucleus
YHR056C	RSC30	150	S	CKA2	SDSPDVPSMDQI	0.977	N/A	0.977	N/A	27	73.55	73.55 pSDSPDVPS(ox)MDQIR b1/y13 b9/y5 ,73.55 SDpSPDVPS(ox)MDQIR b3/y11 b9/y5 ,11.87 SDSPDVPpS(ox)MDQIR b8/y6 b9/y5 ,	nucleus
YOR025W	HST3	406	S	TPK1	SLNTV	0.948	N/A	0.948	N/A	29	108.77	108.77 pSLNTVK b1/y6 ,12.84 SLNpTVK b4/y3 ,	nucleus
YLR455W	0	303	T	CDC28	LQALPTP	N/A	-0.944	0.944	N/A	25	61.19	61.19 KLQALPpTP b7/y2 ,	nucleus
YBR279W	PAF1	32	S	CDC28	LLVYPESPETNADSSQLINSLYI	0.941	N/A	0.941	N/A	75	132.09	132.09 LLVYPEpSPETNADSSQLINSLYIK b7/y18 ,120.36 LLVYPESPEpTNADSSQLINSLYIK b10/y15 ,77.51 LLVYPESPETNADpSSQLINSLYIK b14/y11 ,77.51 LLVYPESPETNADSpSQLINSLYIK b15/y10 ,40.48 LLVYPESPETNADSSQLINpSLYIK b20/y5 ,	nucleus
YLR055C	SPT8	108	S	CKA2	AAAAGAGGAGDSGDAVT	N/A	-0.908	0.908	N/A	30	96.66	96.66 AAAAGAGGAGDpSGDAVTK b12/y7 ,65.28 AAAAGAGGAGDSGDAVpTK b17/y2 ,	nucleus
YJR052W	RAD7	83	T	CKA2	VVEDEEIDEIGTGSGTETE	N/A	-0.835	0.835	N/A	61	75.25	46.94 VVEDEEIDEIGpTGSGTETER b12/y9 ,75.25 VVEDEEIDEIGTGpSGTETER b14/y7 ,62.95 VVEDEEIDEIGTGSGpTETER b16/y5 ,44.33 VVEDEEIDEIGTGSGTEpTER b18/y3 ,	nucleus
YJL168C	SET2	516	S	SNF1	SNTQVNSPSSSGIP	N/A	-0.831	0.831	N/A	34	37.02	35.34 pSNTQVNSPSSSGIPK b1/y15 ,37.02 SNpTQVNSPSSSGIPK b3/y13 ,10.12 SNTQVNpSPSSSGIPK b7/y9 ,9.89 SNTQVNSPpSSSGIPK b9/y7 ,6.23 SNTQVNSPSpSSGIPK b10/y6 ,6.23 SNTQVNSPSSpSGIPK b11/y5 ,	nucleus
YBR215W	HPC2	431	T	#N/A	LVAAPTVSPP	N/A	-0.831	0.831	N/A	26	92.11	79.35 LVAAPpTVSPPK b6/y6 ,92.11 LVAAPTVpSPPK b8/y4 ,	nucleus
YDR167W	TAF10	58	S	CKA2	EAVVDDGSENAFGIPEFT	0.83	N/A	0.83	N/A	34	52.82	52.82 EAVVDDGpSENAFGIPEFTR b8/y12 ,11.45 EAVVDDGSENAFGIPEFpTR b18/y2 ,	nucleus
YGL133W	ITC1	281	S	CLA4	SNSANVSSPESE	N/A	-0.797	0.797	N/A	51	70.15	16.59 pSNSANVSSPESEK b1/y13 ,24.05 SNpSANVSSPESEK b3/y11 ,50.46 SNSANVpSSPESEK b7/y7 ,70.15 SNSANVSpSPESEK b8/y6 ,49.23 SNSANVSSPEpSEK b11/y3 ,	nucleus
YJL168C	SET2	2	S	RIM11	SKNQSVSASEDE	0.783	N/A	0.783	N/A	25	24.05	10.92 pSKNQSVSASEDEK b1/y13 ,11.53 SKNQpSVSASEDEK b5/y9 ,17.55 SKNQSVpSASEDEK b7/y7 ,24.05 SKNQSVSApSEDEK b9/y5 ,	nucleus
YBR049C	REB1	382	S	RIM11	ASSLVSLSSSSATPSTS	N/A	-0.745	0.745	N/A	47	73.92	45.17 ApSSLVSLSSSSATPSTSR b2/y17 ,45.17 ASpSLVSLSSSSATPSTSR b3/y16 ,73.92 ASSLVpSLSSSSATPSTSR b6/y13 ,64.10 ASSLVSLpSSSSATPSTSR b8/y11 ,54.79 ASSLVSLSpSSSATPSTSR b9/y10 ,54.79 ASSLVSLSSpSSATPSTSR b10/y9 ,46.04 ASSLVSLSSSpSATPSTSR b11/y8 ,23.06 ASSLVSLSSSSApTPSTSR b13/y6 ,17.16 ASSLVSLSSSSATPpSTSR b15/y4 ,12.17 ASSLVSLSSSSATPSpTSR b16/y3 ,12.17 ASSLVSLSSSSATPSTpSR b17/y2 ,	nucleus
YIL126W	STH1	51	S	SNF1	SSAQLEQLLY	N/A	-0.698	0.698	N/A	55	111.42	111.42 pSSAQLEQLLYR b1/y11 ,111.42 SpSAQLEQLLYR b2/y10 ,	nucleus
YNR011C	PRP2	47	S	SNF1	DKNSALQL	0.642	N/A	0.642	N/A	25	67.2	67.20 KDKNpSALQL b5/y5 ,	nucleus
YLR015W	BRE2	160	S	CKA2	ENADDSVDEVQSGIYE	N/A	-0.627	0.627	N/A	29	33.05	33.05 KENADDpSVDEVQSGIYE b7/y11 ,5.87 KENADDSVDEVQpSGIYE b13/y5 ,	nucleus
YDR006C	SOK1	842	T	SNF1	TSTTTPTGNAIAS	N/A	-0.598	0.598	N/A	25	23.41	22.20 pTSTTTPTGNAIASR b1/y14 ,22.20 TpSTTTPTGNAIASR b2/y13 ,23.41 TSpTTTPTGNAIASR b3/y12 ,23.41 TSTpTTPTGNAIASR b4/y11 ,23.41 TSTTpTPTGNAIASR b5/y10 ,23.41 TSTTTPpTGNAIASR b7/y8 ,4.38 TSTTTPTGNAIApSR b13/y2 ,	nucleus
YLR055C	SPT8	449	T	CLA4	MTQSPALSLE	N/A	-0.577	0.577	N/A	28	46.8	27.82 (ox)MpTQSPALSLER b1/y11 b2/y10 ,46.80 (ox)MTQpSPALSLER b1/y11 b4/y8 ,19.20 (ox)MTQSPALpSLER b1/y11 b8/y4 ,	nucleus
YLR116W	MSL5	93	S	CDC28	SPSPPPVYDAQG	N/A	-0.577	0.577	N/A	29	63.88	60.79 pSPSPPPVYDAQGK b1/y13 ,63.88 SPpSPPPVYDAQGK b3/y11 ,	nucleus
YJR050W	ISY1	10	S	PKC1	ANSVLV	N/A	-0.566	0.566	N/A	45	40.22	40.22 ANpSVLVR b3/y5 ,	nucleus
YPL153C	RAD53	175	S	HOG1	IASPGLTSSTASSMVAN	N/A	-0.556	0.556	N/A	29	13.89	13.89 IApSPGLTSSTASS(ox)MVANK b3/y16 b14/y5 ,6.14 IASPGLpTSSTASS(ox)MVANK b7/y12 b14/y5 ,4.52 IASPGLTpSSTASS(ox)MVANK b8/y11 b14/y5 ,4.52 IASPGLTSpSTASS(ox)MVANK b9/y10 b14/y5 ,4.52 IASPGLTSSpTASS(ox)MVANK b10/y9 b14/y5 ,4.57 IASPGLTSSTApSS(ox)MVANK b12/y7 b14/y5 ,0.00 IASPGLTSSTASpS(ox)MVANK b13/y6 b14/y5 ,	nucleus
YBR279W	PAF1	422	T	CDC28	AADTPETSDAVHTEQKPEEEKETLQEE	N/A	-0.545	0.545	N/A	73	49.23	49.23 AADpTPETSDAVHTEQKPEEEKETLQEE b4/y24 ,39.82 AADTPEpTSDAVHTEQKPEEEKETLQEE b7/y21 ,31.19 AADTPETpSDAVHTEQKPEEEKETLQEE b8/y20 ,24.05 AADTPETSDAVHpTEQKPEEEKETLQEE b13/y15 ,6.79 AADTPETSDAVHTEQKPEEEKEpTLQEE b23/y5 ,	nucleus
YDR216W	ADR1	258	S	CKA2	FSTPELVPLDL	N/A	-0.545	0.545	N/A	28	34.76	25.44 FpSTPELVPLDLK b2/y11 ,34.76 FSpTPELVPLDLK b3/y10 ,	nucleus
YFR003C	YPI1	2	S	TPK1	SGNQMAMGSEQQQTVGS	N/A	-0.532	0.532	N/A	30	48.83	48.83 pSGNQ(ox)MA(ox)MGSEQQQTVGSR b1/y18 b5/y14 b7/y12 ,19.63 SGNQ(ox)MA(ox)MGpSEQQQTVGSR b5/y14 b7/y12 b9/y10 ,9.06 SGNQ(ox)MA(ox)MGSEQQQpTVGSR b5/y14 b7/y12 b14/y5 ,0.00 SGNQ(ox)MA(ox)MGSEQQQTVGpSR b5/y14 b7/y12 b17/y2 ,	nucleus
YKL038W	RGT1	599	S	CDC28	FFDNIVGVALSPSNDNN	0.525	N/A	0.525	N/A	65	119.94	119.94 FFDNIVGVALpSPSNDNNK b11/y8 ,95.03 FFDNIVGVALSPpSNDNNK b13/y6 ,	nucleus
YNL278W	CAF120	491	S	CKA2	LSSSSEQDLNNSDSPSI	N/A	-0.511	0.511	N/A	47	55.41	44.84 LpSSSSEQDLNNSDSPSIK b2/y17 ,54.21 LSpSSSEQDLNNSDSPSIK b3/y16 ,55.41 LSSpSSEQDLNNSDSPSIK b4/y15 ,55.41 LSSSpSEQDLNNSDSPSIK b5/y14 ,22.20 LSSSSEQDLNNpSDSPSIK b12/y7 ,10.12 LSSSSEQDLNNSDpSPSIK b14/y5 ,6.32 LSSSSEQDLNNSDSPpSIK b16/y3 ,	nucleus
YKR008W	RSC4	198	S	PKC1	INQALLGASSP	N/A	-0.491	0.491	N/A	39	65.55	44.23 INQALLGApSSPK b9/y4 ,65.55 INQALLGASpSPK b10/y3 ,	nucleus
YLR005W	SSL1	7	S	CKA2	APVVISESEEDED	N/A	-0.491	0.491	N/A	72	147.66	147.66 APVVIpSESEEDEDR b6/y9 ,133.28 APVVISEpSEEDEDR b8/y7 ,	nucleus
YHR146W	CRP1	182	T	CDC28	EETPLAEPTNVS	N/A	-0.471	0.471	N/A	36	62.3	62.30 EEpTPLAEPTNVSK b3/y11 ,11.22 EETPLAEPpTNVSK b9/y5 ,0.00 EETPLAEPTNVpSK b12/y2 ,	nucleus
YOR304W	ISW2	831	S	CKA2	NEGSDAEEEEGEY	N/A	-0.465	0.465	N/A	61	89.63	89.63 NEGpSDAEEEEGEYK b4/y11 ,	nucleus
YAL043C	PTA1	378	T	CDC28	TPTPVSAPATGSSTENMLDQL	0.439	N/A	0.439	N/A	30	37.88	36.43 pTPTPVSAPATGSSTEN(ox)MLDQLK b1/y22 b17/y6 ,37.88 TPpTPVSAPATGSSTEN(ox)MLDQLK b3/y20 b17/y6 ,37.88 TPTPVpSAPATGSSTEN(ox)MLDQLK b6/y17 b17/y6 ,31.00 TPTPVSAPApTGSSTEN(ox)MLDQLK b10/y13 b17/y6 ,31.00 TPTPVSAPATGpSSTEN(ox)MLDQLK b12/y11 b17/y6 ,24.06 TPTPVSAPATGSpSTEN(ox)MLDQLK b13/y10 b17/y6 ,24.06 TPTPVSAPATGSSpTEN(ox)MLDQLK b14/y9 b17/y6 ,	nucleus
YER092W	IES5	115	T	CDC28	ETPLLYNDTHTP	N/A	-0.429	0.429	N/A	50	113.87	7.09 EpTPLLYNDTHTP b2/y11 ,87.55 ETPLLYNDpTHTP b9/y4 ,113.87 ETPLLYNDTHpTP b11/y2 ,	nucleus
YAL043C	PTA1	553	S	CKA2	MLQEEESAQEISGDAN	N/A	-0.426	0.426	N/A	26	48.83	48.83 (ox)MLQEEEpSAQEISGDANK b1/y17 b7/y11 ,25.14 (ox)MLQEEESAQEIpSGDANK b1/y17 b12/y6 ,	nucleus
YDR097C	MSH6	120	S	CKA2	STTTDEDLSSSQS	N/A	-0.404	0.404	N/A	46	43.04	41.92 pSTTTDEDLSSSQSR b1/y14 ,41.92 SpTTTDEDLSSSQSR b2/y13 ,43.04 STpTTDEDLSSSQSR b3/y12 ,43.04 STTpTDEDLSSSQSR b4/y11 ,11.53 STTTDEDLpSSSQSR b9/y6 ,6.94 STTTDEDLSpSSQSR b10/y5 ,4.28 STTTDEDLSSpSQSR b11/y4 ,4.29 STTTDEDLSSSQpSR b13/y2 ,	nucleus
YCR052W	RSC6	302	S	CKA2	NGAGDDDGVEGSTP	N/A	-0.376	0.376	N/A	39	97.7	85.98 NGAGDDDGVEGpSTPK b12/y4 ,97.70 NGAGDDDGVEGSpTPK b13/y3 ,	nucleus
YNL139C	THO2	22	S	CDC28	VIPPASPSQASILTEEVI	0.376	N/A	0.376	N/A	38	93.94	92.17 VIPPApSPSQASILTEEVIR b6/y14 ,93.94 VIPPASPpSQASILTEEVIR b8/y12 ,93.94 VIPPASPSQApSILTEEVIR b11/y9 ,34.54 VIPPASPSQASILpTEEVIR b14/y6 ,	nucleus
YAL051W	OAF1	142	S	RIM11	SASPINTNNASGDSPDT	N/A	-0.364	0.364	N/A	39	55.83	54.79 pSASPINTNNASGDSPDTK b1/y18 ,55.83 SApSPINTNNASGDSPDTK b3/y16 ,31.66 SASPINpTNNASGDSPDTK b7/y12 ,18.32 SASPINTNNApSGDSPDTK b11/y8 ,8.55 SASPINTNNASGDpSPDTK b14/y5 ,5.73 SASPINTNNASGDSPDpTK b17/y2 ,	nucleus
YDR006C	SOK1	185	T	PHO85	NIYTNINNPSPSPPPSS	N/A	-0.296	0.296	N/A	30	53.09	12.22 NIYpTNINNPSPSPPPSSK b4/y15 ,26.98 NIYTNINNPpSPSPPPSSK b10/y9 ,53.09 NIYTNINNPSPpSPPPSSK b12/y7 ,51.74 NIYTNINNPSPSPPPpSSK b16/y3 ,51.74 NIYTNINNPSPSPPPSpSK b17/y2 ,	nucleus
YMR005W	TAF4	80	S	CDC28	NVSPTTNL	N/A	-0.253	0.253	N/A	38	77.93	77.93 NVpSPTTNLR b3/y7 ,31.72 NVSPpTTNLR b5/y5 ,22.69 NVSPTpTNLR b6/y4 ,	nucleus
YOR038C	HIR2	460	T	CDC28	EATPSNIAPGS	0.253	N/A	0.253	N/A	38	97.24	97.24 EApTPSNIAPGSK b3/y10 ,59.27 EATPpSNIAPGSK b5/y8 ,13.00 EATPSNIAPGpSK b11/y2 ,	nucleus
YLR321C	SFH1	182	S	CDC28	VVSPY	N/A	-0.228	0.228	N/A	27	90.19	90.19 VVpSPYR b3/y4 ,	nucleus
YPL048W	CAM1	32	T	CDC28	VVTPDAAAEQFA	N/A	-0.222	0.222	N/A	36	60.79	60.79 VVpTPDAAAEQFAR b3/y11 ,	nucleus
YLR363W-A	0	49	S	CLA4	SSSLTETTE	N/A	-0.211	0.211	N/A	38	61.05	37.98 pSSSLTETTER b1/y10 ,37.98 SpSSLTETTER b2/y9 ,61.05 SSpSLTETTER b3/y8 ,49.68 SSSLpTETTER b5/y6 ,28.71 SSSLTEpTTER b7/y4 ,28.71 SSSLTETpTER b8/y3 ,	nucleus
YPR133C	SPN1	342	S	CLA4	GSSVQTLYEQAAA	N/A	-0.173	0.173	N/A	44	57.98	56.67 GpSSVQTLYEQAAAR b2/y13 ,57.98 GSpSVQTLYEQAAAR b3/y12 ,38.85 GSSVQpTLYEQAAAR b6/y9 ,	nucleus
YAL051W	OAF1	142	S	RIM11	SASPINTNNASGDSPDTK	N/A	-0.126	0.126	N/A	55	33.05	0.00 pSApSPINTNNASGDSPDTKK b1/y19 b3/y17 ,8.88 pSASPINpTNNASGDSPDTKK b1/y19 b7/y13 ,13.89 SApSPINpTNNASGDSPDTKK b3/y17 b7/y13 ,13.26 pSASPINTNNApSGDSPDTKK b1/y19 b11/y9 ,19.63 SApSPINTNNApSGDSPDTKK b3/y17 b11/y9 ,9.25 SASPINpTNNApSGDSPDTKK b7/y13 b11/y9 ,24.59 pSASPINTNNASGDpSPDTKK b1/y19 b14/y6 ,33.05 SApSPINTNNASGDpSPDTKK b3/y17 b14/y6 ,19.18 SASPINpTNNASGDpSPDTKK b7/y13 b14/y6 ,13.57 SASPINTNN…	nucleus
YAL051W	OAF1	144	S	HOG1	SASPINTNNASGDSPDTK	N/A	-0.126	0.126	N/A	55	33.05	0.00 pSApSPINTNNASGDSPDTKK b1/y19 b3/y17 ,8.88 pSASPINpTNNASGDSPDTKK b1/y19 b7/y13 ,13.89 SApSPINpTNNASGDSPDTKK b3/y17 b7/y13 ,13.26 pSASPINTNNApSGDSPDTKK b1/y19 b11/y9 ,19.63 SApSPINTNNApSGDSPDTKK b3/y17 b11/y9 ,9.25 SASPINpTNNApSGDSPDTKK b7/y13 b11/y9 ,24.59 pSASPINTNNASGDpSPDTKK b1/y19 b14/y6 ,33.05 SApSPINTNNASGDpSPDTKK b3/y17 b14/y6 ,19.18 SASPINpTNNASGDpSPDTKK b7/y13 b14/y6 ,13.57 SASPINTNN…	nucleus
YPR133C	SPN1	201	S	CLA4	VVSVLS	0.116	N/A	0.116	N/A	28	52.77	52.77 VVpSVLSK b3/y5 ,10.99 VVSVLpSK b6/y2 ,	nucleus
YGL130W	CEG1	458	S	CKA2	YVDEDDWSD	N/A	-0.111	0.111	N/A	35	65	65.00 YVDEDDWpSD b8/y2 ,	nucleus
YDL056W	MBP1	215	S	SNF1	STMGPQSPTLGILEEE	N/A	-0.078	0.078	N/A	27	39.44	31.66 pST(ox)MGPQSPTLGILEEER b1/y17 b3/y15 ,31.66 SpT(ox)MGPQSPTLGILEEER b2/y16 b3/y15 ,39.44 ST(ox)MGPQpSPTLGILEEER b3/y15 b7/y11 ,31.66 ST(ox)MGPQSPpTLGILEEER b3/y15 b9/y9 ,	nucleus
YMR219W	ESC1	213	S	CKA2	DFDLENDEYELSEEE	N/A	-0.078	0.078	N/A	40	107.82	107.82 KDFDLENDEYELpSEEE b13/y4 ,	nucleus
YLR055C	SPT8	123	S	CKA2	LSDVDGGVGS	N/A	-0.07	0.07	N/A	48	105.56	7.65 LpSDVDGGVGSR b2/y10 ,105.56 LSDVDGGVGpSR b10/y2 ,	nucleus
YIL050W	PCL7	10	T	KIC1	TTTSPINIPGGN	N/A	-0.068	0.068	N/A	43	54.51	51.74 pTTTSPINIPGGNR b1/y13 ,51.74 TpTTSPINIPGGNR b2/y12 ,44.23 TTpTSPINIPGGNR b3/y11 ,54.51 TTTpSPINIPGGNR b4/y10 ,	nucleus
YPR161C	SGV1	417	S	CDC28	GESPVV	N/A	-0.053	0.053	N/A	30	52.77	52.77 GEpSPVVK b3/y5 ,	nucleus
YGR056W	RSC1	607	S	TPK1	VNSSSTI	N/A	-0.01	0.01	N/A	28	46.61	46.61 VNpSSSTIR b3/y6 ,35.44 VNSpSSTIR b4/y5 ,35.44 VNSSpSTIR b5/y4 ,25.44 VNSSSpTIR b6/y3 ,	nucleus
YDR243C	PRP28	51	S	#N/A	ENEESLTPTQSDSA	N/A	0.002	-0.002	N/A	30	48.06	30.40 KENEEpSLTPTQSDSA b6/y10 ,48.06 KENEESLpTPTQSDSA b8/y8 ,30.40 KENEESLTPpTQSDSA b10/y6 ,22.79 KENEESLTPTQpSDSA b12/y4 ,15.32 KENEESLTPTQSDpSA b14/y2 ,	nucleus
YOL054W	PSH1	403	S	CKA2	VVLGDSDDE	N/A	0.019	-0.019	N/A	42	126.13	126.13 VVLGDpSDDE b6/y4 ,	nucleus
YBR245C	ISW1	685	S	PKC1	SGTSTGSAGTPEPGSGE	N/A	0.037	-0.037	N/A	54	75.25	29.75 pSGTSTGSAGTPEPGSGEK b1/y18 ,38.65 SGpTSTGSAGTPEPGSGEK b3/y16 ,38.65 SGTpSTGSAGTPEPGSGEK b4/y15 ,46.94 SGTSpTGSAGTPEPGSGEK b5/y14 ,65.28 SGTSTGpSAGTPEPGSGEK b7/y12 ,75.25 SGTSTGSAGpTPEPGSGEK b10/y9 ,38.65 SGTSTGSAGTPEPGpSGEK b15/y4 ,	nucleus
YJL203W	PRP21	57	T	CKA2	LMNEPTDTVSGEDND	N/A	0.053	-0.053	N/A	37	42.9	20.10 L(ox)MNEPpTDTVSGEDNDR b2/y15 b6/y11 ,34.54 L(ox)MNEPTDpTVSGEDNDR b2/y15 b8/y9 ,42.90 L(ox)MNEPTDTVpSGEDNDR b2/y15 b10/y7 ,	nucleus
YPL122C	TFB2	92	S	SNF1	SSGTLMINLNPTFKISL	-0.057	N/A	-0.057	N/A	30	6.32	6.06 pSpSGTLMINLNPTFKISLR b1/y18 b2/y17 ,6.06 pSSGpTLMINLNPTFKISLR b1/y18 b4/y15 ,6.06 SpSGpTLMINLNPTFKISLR b2/y17 b4/y15 ,6.14 pSSGTLMINLNPpTFKISLR b1/y18 b12/y7 ,6.14 SpSGTLMINLNPpTFKISLR b2/y17 b12/y7 ,6.32 SSGpTLMINLNPpTFKISLR b4/y15 b12/y7 ,4.62 pSSGTLMINLNPTFKIpSLR b1/y18 b16/y3 ,4.62 SpSGTLMINLNPTFKIpSLR b2/y17 b16/y3 ,4.52 SSGpTLMINLNPTFKIpSLR b4/y15 b16/y3 ,4.52 SSGTLMINLNPpTFKIpSLR b12/…	nucleus
YPL122C	TFB2	93	S	SNF1	SSGTLMINLNPTFKISL	-0.057	N/A	-0.057	N/A	30	6.32	6.06 pSpSGTLMINLNPTFKISLR b1/y18 b2/y17 ,6.06 pSSGpTLMINLNPTFKISLR b1/y18 b4/y15 ,6.06 SpSGpTLMINLNPTFKISLR b2/y17 b4/y15 ,6.14 pSSGTLMINLNPpTFKISLR b1/y18 b12/y7 ,6.14 SpSGTLMINLNPpTFKISLR b2/y17 b12/y7 ,6.32 SSGpTLMINLNPpTFKISLR b4/y15 b12/y7 ,4.62 pSSGTLMINLNPTFKIpSLR b1/y18 b16/y3 ,4.62 SpSGTLMINLNPTFKIpSLR b2/y17 b16/y3 ,4.52 SSGpTLMINLNPTFKIpSLR b4/y15 b16/y3 ,4.52 SSGTLMINLNPpTFKIpSLR b12/…	nucleus
YFR037C	RSC8	237	S	CKA2	NVYDSAQDFNALQDES	N/A	0.06	-0.06	N/A	54	58.01	58.01 NVYDpSAQDFNALQDESR b5/y13 ,8.55 NVYDSAQDFNALQDEpSR b16/y2 ,	nucleus
YFL007W	BLM10	62	S	RIM11	ARSATPTLQDQ	N/A	0.069	-0.069	N/A	27	67.31	67.31 ARpSApTPTLQDQK b3/y10 b5/y8 ,56.01 ARpSATPpTLQDQK b3/y10 b7/y6 ,45.48 ARSApTPpTLQDQK b5/y8 b7/y6 ,	nucleus
YFL007W	BLM10	64	T	CDC28	ARSATPTLQDQ	N/A	0.069	-0.069	N/A	27	67.31	67.31 ARpSApTPTLQDQK b3/y10 b5/y8 ,56.01 ARpSATPpTLQDQK b3/y10 b7/y6 ,45.48 ARSApTPpTLQDQK b5/y8 b7/y6 ,	nucleus
YOR304W	ISW2	1079	T	CDC28	EDTPLSQNEST	N/A	0.069	-0.069	N/A	27	63.88	63.88 EDpTPLSQNESTR b3/y10 ,25.44 EDTPLpSQNESTR b6/y7 ,4.26 EDTPLSQNEpSTR b10/y3 ,0.00 EDTPLSQNESpTR b11/y2 ,	nucleus
YCR084C	TUP1	436	T	CKA2	DVENLNTSSSPSSDLYI	-0.086	N/A	-0.086	N/A	93	182.81	117.97 DVENLNpTSSSPSSDLYIR b7/y12 ,142.65 DVENLNTpSSSPSSDLYIR b8/y11 ,169.01 DVENLNTSpSSPSSDLYIR b9/y10 ,182.81 DVENLNTSSpSPSSDLYIR b10/y9 ,169.01 DVENLNTSSSPpSSDLYIR b12/y7 ,155.62 DVENLNTSSSPSpSDLYIR b13/y6 ,	nucleus
YDR165W	TRM82	93	S	CDC28	VPSPGLGAPPIYSYI	-0.086	N/A	-0.086	N/A	61	152.52	152.52 VPpSPGLGAPPIYSYIR b3/y14 ,9.06 VPSPGLGAPPIYpSYIR b13/y4 ,	nucleus
YDR173C	ARG82	314	T	KIC1	KTTGSLSSMSLIDFAHSEITPG	-0.092	N/A	-0.092	N/A	30	21.25	5.41 KKpTpTGSLSS(ox)MSLIDFAHSEITPG b3/y21 b4/y20 b10/y14 ,5.41 KKpTTGpSLSS(ox)MSLIDFAHSEITPG b3/y21 b6/y18 b10/y14 ,5.41 KKTpTGpSLSS(ox)MSLIDFAHSEITPG b4/y20 b6/y18 b10/y14 ,5.33 KKpTTGSLpSS(ox)MSLIDFAHSEITPG b3/y21 b8/y16 b10/y14 ,5.33 KKTpTGSLpSS(ox)MSLIDFAHSEITPG b4/y20 b8/y16 b10/y14 ,5.33 KKTTGpSLpSS(ox)MSLIDFAHSEITPG b6/y18 b8/y16 b10/y14 ,5.33 KKpTTGSLSpS(ox)MSLIDFAHSEITPG b3/y21 b9/y15 b1…	nucleus
YDR173C	ARG82	315	T	RIM11	KTTGSLSSMSLIDFAHSEITPG	-0.092	N/A	-0.092	N/A	30	21.25	5.41 KKpTpTGSLSS(ox)MSLIDFAHSEITPG b3/y21 b4/y20 b10/y14 ,5.41 KKpTTGpSLSS(ox)MSLIDFAHSEITPG b3/y21 b6/y18 b10/y14 ,5.41 KKTpTGpSLSS(ox)MSLIDFAHSEITPG b4/y20 b6/y18 b10/y14 ,5.33 KKpTTGSLpSS(ox)MSLIDFAHSEITPG b3/y21 b8/y16 b10/y14 ,5.33 KKTpTGSLpSS(ox)MSLIDFAHSEITPG b4/y20 b8/y16 b10/y14 ,5.33 KKTTGpSLpSS(ox)MSLIDFAHSEITPG b6/y18 b8/y16 b10/y14 ,5.33 KKpTTGSLSpS(ox)MSLIDFAHSEITPG b3/y21 b9/y15 b1…	nucleus
YOL051W	GAL11	803	S	RIM11	STPNTNPSPL	N/A	0.092	-0.092	N/A	30	81.51	81.51 pSTPNTNPSPLK b1/y11 ,81.51 SpTPNTNPSPLK b2/y10 ,39.19 STPNpTNPSPLK b5/y7 ,13.43 STPNTNPpSPLK b8/y4 ,	nucleus
YKR008W	RSC4	403	S	CKA2	STTSDIE	N/A	0.12	-0.12	N/A	28	72.16	16.76 pSTTSDIEK b1/y8 ,17.49 SpTTSDIEK b2/y7 ,58.87 STpTSDIEK b3/y6 ,72.16 STTpSDIEK b4/y5 ,	nucleus
YBR279W	PAF1	147	S	CKA2	LDDGDSDDENLDVNHIIS	-0.122	N/A	-0.122	N/A	54	69.06	69.06 LDDGDpSDDENLDVNHIISR b6/y14 ,8.71 LDDGDSDDENLDVNHIIpSR b18/y2 ,	nucleus
YPL022W	RAD1	613	S	CKA2	GSGDDLDDGQEENAANDS	N/A	0.131	-0.131	N/A	54	85.72	85.72 KGpSGDDLDDGQEENAANDS b3/y17 ,4.87 KGSGDDLDDGQEENAANDpS b19/y1 ,	nucleus
YFL007W	BLM10	1039	T	SNF1	TQSNLSY	-0.183	N/A	-0.183	N/A	26	72.16	56.74 pTQSNLSYR b1/y8 ,72.16 TQpSNLSYR b3/y6 ,24.46 TQSNLpSYR b6/y3 ,	nucleus
YPR152C	URN1	453	T	CDC28	FTPVGAGNEPINPE	N/A	0.184	-0.184	N/A	48	64.21	64.21 FpTPVGAGNEPINPE b2/y13 ,	nucleus
YPL022W	RAD1	1071	S	CKA2	EEQEQESTDENLESPG	-0.191	N/A	-0.191	N/A	63	79.51	79.51 KEEQEQEpSTDENLESPG b8/y10 ,79.51 KEEQEQESpTDENLESPG b9/y9 ,25.71 KEEQEQESTDENLEpSPG b15/y3 ,	nucleus
YPL016W	SWI1	808	T	KIC1	VNNNATLTPNDSNDE	-0.194	N/A	-0.194	N/A	32	178.19	119.47 KVNNNApTLTPNDSNDE b7/y10 ,178.19 KVNNNATLpTPNDSNDE b9/y8 ,79.77 KVNNNATLTPNDpSNDE b13/y4 ,	nucleus
YMR021C	MAC1	139	T	RIM11	APATGTISPDST	N/A	0.211	-0.211	N/A	48	100.39	34.76 APApTGTISPDSTK b4/y10 ,77.31 APATGpTISPDSTK b6/y8 ,100.39 APATGTIpSPDSTK b8/y6 ,75.38 APATGTISPDpSTK b11/y3 ,63.88 APATGTISPDSpTK b12/y2 ,	nucleus
YKL160W	ELF1	142	S	CKA2	GALVDSDDE	N/A	0.227	-0.227	N/A	37	135.86	135.86 GALVDpSDDE b6/y4 ,	nucleus
YGL237C	HAP2	33	S	CDC28	SPSLQEKPIEMPLDMGKAPSP	-0.228	N/A	-0.228	N/A	30	5.7	5.02 pSPpSLQEKPIEMPLDMGKAPSPR b1/y22 b3/y20 ,5.67 pSPSLQEKPIEMPLDMGKAPpSPR b1/y22 b20/y3 ,5.70 SPpSLQEKPIEMPLDMGKAPpSPR b3/y20 b20/y3 ,	nucleus
YGL237C	HAP2	35	S	TPK1	SPSLQEKPIEMPLDMGKAPSP	-0.228	N/A	-0.228	N/A	30	5.7	5.02 pSPpSLQEKPIEMPLDMGKAPSPR b1/y22 b3/y20 ,5.67 pSPSLQEKPIEMPLDMGKAPpSPR b1/y22 b20/y3 ,5.70 SPpSLQEKPIEMPLDMGKAPpSPR b3/y20 b20/y3 ,	nucleus
YOR051C	0	26	S	CKA2	SDEPSRESTPV	N/A	0.288	-0.288	N/A	35	91.73	14.91 pSDEPpSRESTPVR b1/y12 b5/y8 ,30.65 pSDEPSREpSTPVR b1/y12 b8/y5 ,91.73 SDEPpSREpSTPVR b5/y8 b8/y5 ,30.65 pSDEPSRESpTPVR b1/y12 b9/y4 ,91.73 SDEPpSRESpTPVR b5/y8 b9/y4 ,51.27 SDEPSREpSpTPVR b8/y5 b9/y4 ,	nucleus
YOR051C	0	30	S	PKC1	SDEPSRESTPV	N/A	0.288	-0.288	N/A	35	91.73	14.91 pSDEPpSRESTPVR b1/y12 b5/y8 ,30.65 pSDEPSREpSTPVR b1/y12 b8/y5 ,91.73 SDEPpSREpSTPVR b5/y8 b8/y5 ,30.65 pSDEPSRESpTPVR b1/y12 b9/y4 ,91.73 SDEPpSRESpTPVR b5/y8 b9/y4 ,51.27 SDEPSREpSpTPVR b8/y5 b9/y4 ,	nucleus
YPL190C	NAB3	86	T	CKA2	GEENGEVINTEEEEEEEHQQ	N/A	0.31	-0.31	N/A	88	93.94	93.94 KGEENGEVINpTEEEEEEEHQQ b11/y11 ,	nucleus
YGL133W	ITC1	1222	S	RIM11	NVLANSIWGSSLR	-0.317	N/A	-0.317	N/A	28	67.05	46.94 KNVLANpSIWGSSLR b7/y8 ,46.94 KNVLANSIWGpSSLR b11/y4 ,67.05 KNVLANSIWGSpSLR b12/y3 ,	nucleus
YGR056W	RSC1	753	S	TPK1	FSRSNL	N/A	0.36	-0.36	N/A	42	89.88	78.12 FpSRSNLK b2/y6 ,89.88 FSRpSNLK b4/y4 ,	nucleus
YOR123C	LEO1	372	S	CDC28	QNSPTTYGAS	N/A	0.377	-0.377	N/A	45	46.8	46.80 QNpSPTTYGASR b3/y9 ,27.82 QNSPpTTYGASR b5/y7 ,19.20 QNSPTpTYGASR b6/y6 ,0.00 QNSPTTYGApSR b10/y2 ,	nucleus
YJL056C	ZAP1	5	T	CDC28	MDALTPRDSP	N/A	0.382	-0.382	N/A	25	29.65	29.65 (ox)MDALpTPRDSP b1/y10 b5/y6 ,29.65 (ox)MDALTPRDpSP b1/y10 b9/y2 ,	nucleus
YIL126W	STH1	1186	S	CKA2	SSSVEIINGSES	N/A	0.393	-0.393	N/A	29	51.74	49.23 pSSSVEIINGSESK b1/y13 ,49.23 SpSSVEIINGSESK b2/y12 ,51.74 SSpSVEIINGSESK b3/y11 ,4.29 SSSVEIINGpSESK b10/y4 ,4.29 SSSVEIINGSEpSK b12/y2 ,	nucleus
YNL039W	BDP1	586	S	CKA2	NNDDNEDNEGSEEEPEIDQ	N/A	0.393	-0.393	N/A	37	47.87	47.87 NNDDNEDNEGpSEEEPEIDQ b11/y9 ,	nucleus
YKL160W	ELF1	109	T	CKA2	TQNDGEIDSDEEEVDSDEE	N/A	0.404	-0.404	N/A	64	140.4	8.25 pTQNDGEIDSDEEEVDSDEER b1/y20 ,54.79 TQNDGEIDpSDEEEVDSDEER b9/y12 ,140.40 TQNDGEIDSDEEEVDpSDEER b16/y5 ,	nucleus
YHR146W	CRP1	343	S	TPK1	RESTEGVLDGS	N/A	0.406	-0.406	N/A	45	65.55	65.55 REpSTEGVLDGSK b3/y10 ,54.51 RESpTEGVLDGSK b4/y9 ,4.28 RESTEGVLDGpSK b11/y2 ,	nucleus
YLR430W	SEN1	2218	S	TPK1	NASSSPFIP	N/A	0.441	-0.441	N/A	27	75.51	41.85 NApSSSPFIPK b3/y8 ,52.96 NASpSSPFIPK b4/y7 ,75.51 NASSpSPFIPK b5/y6 ,	nucleus
YDR004W	RAD57	6	S	PKC1	MPRALSI	N/A	0.465	-0.465	N/A	27	35.44	35.44 (ox)MPRALpSIK b1/y8 b6/y3 ,	nucleus
YBR114W	RAD16	18	S	CLA4	SVNYNELSDDDTAV	N/A	0.47	-0.47	N/A	44	11.87	0.00 pSVNYNELSDDDTAVK b1/y15 ,11.87 SVNYNELpSDDDTAVK b8/y8 ,11.87 SVNYNELSDDDpTAVK b12/y4 ,	nucleus
YOL145C	CTR9	1013	T	CKA2	KTLSDSDEDDDDVV	N/A	0.482	-0.482	N/A	50	114.49	64.21 KpTLpSDSDEDDDDVVK b2/y14 b4/y12 ,85.98 KpTLSDpSDEDDDDVVK b2/y14 b6/y10 ,114.49 KTLpSDpSDEDDDDVVK b4/y12 b6/y10 ,	nucleus
YOL145C	CTR9	1015	S	CKA2	KTLSDSDEDDDDVV	N/A	0.482	-0.482	N/A	50	114.49	64.21 KpTLpSDSDEDDDDVVK b2/y14 b4/y12 ,85.98 KpTLSDpSDEDDDDVVK b2/y14 b6/y10 ,114.49 KTLpSDpSDEDDDDVVK b4/y12 b6/y10 ,	nucleus
YGL244W	RTF1	203	S	CKA2	DDEGSEYGDDEEYNPFDRRDTYD	N/A	0.49	-0.49	N/A	64	59.74	59.74 KDDEGpSEYGDDEEYNPFDRRDTYD b6/y19 ,7.86 KDDEGSEYGDDEEYNPFDRRDpTYD b22/y3 ,	nucleus
YLR116W	MSL5	93	S	CDC28	NRSPSPPPVYDAQG	-0.496	N/A	-0.496	N/A	40	7.09	7.09 KNRpSPpSPPPVYDAQG b4/y12 b6/y10 ,	nucleus
YLR116W	MSL5	95	S	CDC28	NRSPSPPPVYDAQG	-0.496	N/A	-0.496	N/A	40	7.09	7.09 KNRpSPpSPPPVYDAQG b4/y12 b6/y10 ,	nucleus
YOR363C	PIP2	158	T	RIM11	TLIASVLLSCS	N/A	0.522	-0.522	N/A	25	4.34	0.00 pTLIASVLLSCSR b1/y12 ,0.00 TLIApSVLLSCSR b5/y8 ,4.34 TLIASVLLpSCSR b9/y4 ,4.34 TLIASVLLSCpSR b11/y2 ,	nucleus
YNR024W	MPP6	148	T	CKA2	EFTGSQDDGEDEYDLD	N/A	0.599	-0.599	N/A	41	8.36	8.36 KEFpTGSQDDGEDEYDLD b4/y14 ,8.11 KEFTGpSQDDGEDEYDLD b6/y12 ,	nucleus
YHR086W	NAM8	275	S	PKC1	GQSFLSNGNNNMGF	N/A	0.671	-0.671	N/A	28	43.85	43.85 GQpSFLSNGNNN(ox)MGFK b3/y13 b12/y4 ,14.57 GQSFLpSNGNNN(ox)MGFK b6/y10 b12/y4 ,	nucleus
YPL228W	CET1	121	S	SNF1	NLLSNGSPPMNDGSDANA	N/A	0.703	-0.703	N/A	33	37.14	37.14 NLLpSNGSPP(ox)MNDGSDANAK b4/y16 b10/y10 ,37.14 NLLSNGpSPP(ox)MNDGSDANAK b7/y13 b10/y10 ,22.59 NLLSNGSPP(ox)MNDGpSDANAK b10/y10 b14/y6 ,	nucleus
YFR037C	RSC8	442	S	SNF1	LESKFT	-0.86	N/A	-0.86	N/A	28	55.28	55.28 LEpSKFTK b3/y5 ,42.15 LESKFpTK b6/y2 ,	nucleus
YDL150W	RPC53	116	S	SNF1	SEGSGSSLVQ	N/A	0.864	-0.864	N/A	51	57.59	27.82 pSEGSGSSLVQK b1/y11 ,57.59 SEGpSGSSLVQK b4/y8 ,35.78 SEGSGpSSLVQK b6/y6 ,35.78 SEGSGSpSLVQK b7/y5 ,	nucleus
YNL253W	TEX1	376	Y	#N/A	NEKNLITYW	N/A	0.879	-0.879	N/A	32	57.59	57.59 KNEKNLITpYW b9/y2 ,	nucleus
YHR146W	CRP1	390	S	HOG1	SPAVSEEKE	N/A	0.898	-0.898	N/A	34	61.05	61.05 KpSPAVpSEEKE b2/y9 b6/y5 ,	nucleus
YHR146W	CRP1	394	S	CKA2	SPAVSEEKE	N/A	0.898	-0.898	N/A	34	61.05	61.05 KpSPAVpSEEKE b2/y9 b6/y5 ,	nucleus
YGR186W	TFG1	673	T	CDC28	EETPAPTITE	N/A	0.916	-0.916	N/A	25	48.2	48.20 EEpTPAPTITEK b3/y9 ,13.00 EETPAPpTITEK b7/y5 ,7.65 EETPAPTIpTEK b9/y3 ,	nucleus
YOR308C	SNU66	575	T	CDC28	KNTPENGSLFEFDDN	N/A	0.928	-0.928	N/A	25	70.15	70.15 KNpTPENGSLFEFDDN b3/y13 ,40.85 KNTPENGpSLFEFDDN b8/y8 ,	nucleus
YHR146W	CRP1	271	S	CDC28	SPALPQADDPIVET	N/A	0.976	-0.976	N/A	34	44.84	44.84 KpSPALPQADDPIVET b2/y14 ,4.38 KSPALPQADDPIVEpT b15/y1 ,	nucleus
YOR038C	HIR2	206	T	SNF1	LTQHVQMYPLHY	-1.006	N/A	-1.006	N/A	25	32.89	32.89 LpTQHVQ(ox)MYPLHYR b2/y12 b7/y7 ,	nucleus
YBR188C	NTC20	139	S	CKA2	VLQEPDRDNDDSG	N/A	1.045	-1.045	N/A	28	85.46	85.46 VLQEPDRDNDDpSG b12/y2 ,	nucleus
YDR180W	SCC2	735	S	PKC1	VILSNPMV	-1.178	N/A	-1.178	N/A	25	15.48	15.48 VILpSNPMVK b4/y6 ,	nucleus
YMR219W	ESC1	1628	T	SCH9	ITEGSSAASNT	-1.286	N/A	-1.286	N/A	32	49.68	49.68 KIpTEGSSAASNT b3/y10 ,46.80 KITEGpSSAASNT b6/y7 ,46.80 KITEGSpSAASNT b7/y6 ,19.81 KITEGSSAApSNT b10/y3 ,7.45 KITEGSSAASNpT b12/y1 ,	nucleus
YOR123C	LEO1	358	S	CDC28	QESPDAAFETGF	N/A	1.338	-1.338	N/A	55	91.57	91.57 QEpSPDAAFETGFR b3/y11 ,22.79 QESPDAAFEpTGFR b10/y4 ,	nucleus
YGR056W	RSC1	670	S	CDC28	FQSPSLLEQSS	N/A	1.426	-1.426	N/A	41	62.3	62.30 FQpSPSLLEQSSR b3/y10 ,32.89 FQSPpSLLEQSSR b5/y8 ,17.55 FQSPSLLEQpSSR b10/y3 ,11.53 FQSPSLLEQSpSR b11/y2 ,	nucleus
YHR146W	CRP1	438	T	SNF1	KQTASPLSSSTEEP	N/A	1.482	-1.482	N/A	52	37.02	28.91 KQpTASPLSSSTEEPK b3/y13 ,37.02 KQTApSPLSSSTEEPK b5/y11 ,28.91 KQTASPLpSSSTEEPK b8/y8 ,28.91 KQTASPLSpSSTEEPK b9/y7 ,28.22 KQTASPLSSpSTEEPK b10/y6 ,28.22 KQTASPLSSSpTEEPK b11/y5 ,	nucleus
YBR215W	HPC2	364	T	#N/A	TTSAIK	N/A	1.618	-1.618	N/A	30	66.57	28.97 KpTTSAIK b2/y6 ,40.22 KTpTSAIK b3/y5 ,66.57 KTTpSAIK b4/y4 ,	nucleus
YKL018W	SWD2	2	T	CDC28	MTTVSINKPNLL	N/A	2.185	-2.185	N/A	28	23.41	22.79 MpTpTVSINKPNLLK b2/y12 b3/y11 ,22.79 MpTTVpSINKPNLLK b2/y12 b5/y9 ,23.41 MTpTVpSINKPNLLK b3/y11 b5/y9 ,	nucleus
YKL018W	SWD2	3	T	CDC28	MTTVSINKPNLL	N/A	2.185	-2.185	N/A	28	23.41	22.79 MpTpTVSINKPNLLK b2/y12 b3/y11 ,22.79 MpTTVpSINKPNLLK b2/y12 b5/y9 ,23.41 MTpTVpSINKPNLLK b3/y11 b5/y9 ,	nucleus
YPL016W	SWI1	656	Y	#N/A	VYKRSIVRNY	-2.308	N/A	-2.308	N/A	25	34.76	7.65 KVpYKRSIVRNY b3/y9 ,34.76 KVYKRSIVRNpY b11/y1 ,	nucleus
YBR114W	RAD16	217	T	SNF1	TIQTIALLMNDLT	-2.523	N/A	-2.523	N/A	29	56.67	56.67 pTIQpTIALL(ox)MNDLTK b1/y14 b4/y11 b9/y6 ,0.00 pTIQTIALL(ox)MNDLpTK b1/y14 b9/y6 b13/y2 ,0.00 TIQpTIALL(ox)MNDLpTK b4/y11 b9/y6 b13/y2 ,	nucleus
YBR114W	RAD16	220	T	SNF1	TIQTIALLMNDLT	-2.523	N/A	-2.523	N/A	29	56.67	56.67 pTIQpTIALL(ox)MNDLTK b1/y14 b4/y11 b9/y6 ,0.00 pTIQTIALL(ox)MNDLpTK b1/y14 b9/y6 b13/y2 ,0.00 TIQpTIALL(ox)MNDLpTK b4/y11 b9/y6 b13/y2 ,	nucleus
YMR229C	RRP5	44	S	SNF1	GGASALTPLEL	N/A	-3.37	3.37	N/A	49	89.76	19.20 GGApSALTPLELK b4/y9 ,89.76 GGASALpTPLELK b7/y6 ,	nucleolus
YNL175C	NOP13	101	S	CKA2	DAQGEESTINTPTGDESGEVVK	N/A	-3.165	3.165	N/A	44	90.47	41.11 KDAQGEEpSpTINTPTGDESGEVVK b8/y16 b9/y15 ,90.47 KDAQGEEpSTINpTPTGDESGEVVK b8/y16 b12/y12 ,90.47 KDAQGEESpTINpTPTGDESGEVVK b9/y15 b12/y12 ,69.06 KDAQGEEpSTINTPpTGDESGEVVK b8/y16 b14/y10 ,69.06 KDAQGEESpTINTPpTGDESGEVVK b9/y15 b14/y10 ,26.30 KDAQGEESTINpTPpTGDESGEVVK b12/y12 b14/y10 ,49.83 KDAQGEEpSTINTPTGDEpSGEVVK b8/y16 b18/y6 ,49.83 KDAQGEESpTINTPTGDEpSGEVVK b9/y15 b18/y6 ,13.89 KDAQGEESTIN…	nucleolus
YNL175C	NOP13	102	T	CKA2	DAQGEESTINTPTGDESGEVVK	N/A	-3.165	3.165	N/A	44	90.47	41.11 KDAQGEEpSpTINTPTGDESGEVVK b8/y16 b9/y15 ,90.47 KDAQGEEpSTINpTPTGDESGEVVK b8/y16 b12/y12 ,90.47 KDAQGEESpTINpTPTGDESGEVVK b9/y15 b12/y12 ,69.06 KDAQGEEpSTINTPpTGDESGEVVK b8/y16 b14/y10 ,69.06 KDAQGEESpTINTPpTGDESGEVVK b9/y15 b14/y10 ,26.30 KDAQGEESTINpTPpTGDESGEVVK b12/y12 b14/y10 ,49.83 KDAQGEEpSTINTPTGDEpSGEVVK b8/y16 b18/y6 ,49.83 KDAQGEESpTINTPTGDEpSGEVVK b9/y15 b18/y6 ,13.89 KDAQGEESTIN…	nucleolus
YLR409C	UTP21	772	S	CKA2	VGDEASV	N/A	-3.123	3.123	N/A	59	74.99	74.99 VGDEApSVR b6/y3 ,	nucleolus
YDL031W	DBP10	868	S	PKC1	IAASF	N/A	-3.043	3.043	N/A	26	77.6	77.60 IAApSFR b4/y3 ,	nucleolus
YNL002C	RLP7	60	S	TPK1	AESIVA	N/A	-3.043	3.043	N/A	37	52.77	52.77 AEpSIVAK b3/y5 ,	nucleolus
YKL172W	EBP2	68	T	CKA2	EVAADTEEYQSQALS	N/A	-2.913	2.913	N/A	32	36.16	36.16 KEVAADpTEEYQSQALS b7/y10 ,4.52 KEVAADTEEYQpSQALS b12/y5 ,4.62 KEVAADTEEYQSQALpS b16/y1 ,	nucleolus
YNL132W	KRE33	797	T	CDC28	FTAVQALSVIESS	2.907	N/A	2.907	N/A	33	28.91	28.91 FpTAVQALpSVIESSK b2/y13 b8/y7 ,28.22 FpTAVQALSVIEpSSK b2/y13 b12/y3 ,6.32 FTAVQALpSVIEpSSK b8/y7 b12/y3 ,28.22 FpTAVQALSVIESpSK b2/y13 b13/y2 ,6.32 FTAVQALpSVIESpSK b8/y7 b13/y2 ,6.23 FTAVQALSVIEpSpSK b12/y3 b13/y2 ,	nucleolus
YNL132W	KRE33	803	S	CKA2	FTAVQALSVIESS	2.907	N/A	2.907	N/A	33	28.91	28.91 FpTAVQALpSVIESSK b2/y13 b8/y7 ,28.22 FpTAVQALSVIEpSSK b2/y13 b12/y3 ,6.32 FTAVQALpSVIEpSSK b8/y7 b12/y3 ,28.22 FpTAVQALSVIESpSK b2/y13 b13/y2 ,6.32 FTAVQALpSVIESpSK b8/y7 b13/y2 ,6.23 FTAVQALSVIEpSpSK b12/y3 b13/y2 ,	nucleolus
YDL031W	DBP10	949	S	CKA2	ALQSGISV	N/A	-2.81	2.81	N/A	30	80.54	32.87 ALQpSGISVK b4/y6 ,80.54 ALQSGIpSVK b7/y3 ,	nucleolus
YML093W	UTP14	48	T	SNF1	NGTVVNLL	N/A	-2.793	2.793	N/A	29	34.11	34.11 NGpTVVNLLK b3/y7 ,	nucleolus
YOR145C	PNO1	11	T	KIC1	ATVTPVSGQDGGSS	N/A	-2.683	2.683	N/A	28	37.91	28.91 ApTVTPVSGQDGGSSR b2/y14 ,37.91 ATVpTPVSGQDGGSSR b4/y12 ,15.73 ATVTPVpSGQDGGSSR b7/y9 ,6.43 ATVTPVSGQDGGpSSR b13/y3 ,6.32 ATVTPVSGQDGGSpSR b14/y2 ,	nucleolus
YNL175C	NOP13	378	S	CLA4	SSVALATAQ	N/A	-2.566	2.566	N/A	30	61.05	61.05 pSSVALATAQR b1/y10 ,61.05 SpSVALATAQR b2/y9 ,29.65 SSVALApTAQR b7/y4 ,	nucleolus
YER006W	NUG1	256	S	TPK1	LSQTTTASALLESL	2.327	N/A	2.327	N/A	34	79.77	68.56 KLpSQTTTASALLESL b3/y13 ,68.56 KLSQpTTTASALLESL b5/y11 ,79.77 KLSQTpTTASALLESL b6/y10 ,79.77 KLSQTTpTASALLESL b7/y9 ,57.98 KLSQTTTApSALLESL b9/y7 ,4.38 KLSQTTTASALLEpSL b14/y2 ,	nucleolus
YJL076W	NET1	437	S	SNF1	SQSSIADNNGSPV	N/A	-2.31	2.31	N/A	56	67.05	67.05 pSQSSIADNNGSPVK b1/y14 ,59.35 SQpSSIADNNGSPVK b3/y12 ,49.23 SQSpSIADNNGSPVK b4/y11 ,4.32 SQSSIADNNGpSPVK b11/y4 ,	nucleolus
YLR197W	NOP56	331	S	SNF1	QAASTVQILGAE	N/A	-2.287	2.287	N/A	26	24.73	24.73 QAApSTVQILGAEK b4/y10 ,24.73 QAASpTVQILGAEK b5/y9 ,	nucleolus
YOR039W	CKB2	5	S	CKA2	SENVGTVT	N/A	-2.134	2.134	N/A	28	43.32	43.32 pSENVGTVTR b1/y9 ,22.69 SENVGpTVTR b6/y4 ,8.64 SENVGTVpTR b8/y2 ,	nucleolus
YDL153C	SAS10	336	S	CKA2	LNELQNSEDSDAEDGGKQ	1.98	N/A	1.98	N/A	30	95.76	95.76 KLNELQNpSEDpSDAEDGGKQ b8/y12 b11/y9 ,	nucleolus
YDL153C	SAS10	339	S	CKA2	LNELQNSEDSDAEDGGKQ	1.98	N/A	1.98	N/A	30	95.76	95.76 KLNELQNpSEDpSDAEDGGKQ b8/y12 b11/y9 ,	nucleolus
YDL153C	SAS10	336	S	CKA2	KLNELQNSEDSDAEDGG	1.882	N/A	1.882	N/A	28	155.24	155.24 KLNELQNpSEDpSDAEDGGK b8/y11 b11/y8 ,	nucleolus
YDL153C	SAS10	339	S	CKA2	KLNELQNSEDSDAEDGG	1.882	N/A	1.882	N/A	28	155.24	155.24 KLNELQNpSEDpSDAEDGGK b8/y11 b11/y8 ,	nucleolus
YNR053C	NOG2	155	S	CKA2	LAASNLEDLV	N/A	-1.86	1.86	N/A	29	37.98	37.98 LAApSNLEDLVK b4/y8 ,	nucleolus
YNL175C	NOP13	335	S	CLA4	NNSSSFDISNN	N/A	-1.843	1.843	N/A	38	79.35	79.35 NNpSSSFDISNNK b3/y10 ,67.31 NNSpSSFDISNNK b4/y9 ,56.01 NNSSpSFDISNNK b5/y8 ,34.76 NNSSSFDIpSNNK b9/y4 ,	nucleolus
YGR280C	PXR1	227	S	CKA2	SSESASNIPDAVNT	N/A	-1.753	1.753	N/A	59	103.96	91.57 pSSESASNIPDAVNTR b1/y15 ,91.57 SpSESASNIPDAVNTR b2/y14 ,103.96 SSEpSASNIPDAVNTR b4/y12 ,79.77 SSESApSNIPDAVNTR b6/y10 ,4.38 SSESASNIPDAVNpTR b14/y2 ,	nucleolus
YLR175W	CBF5	395	S	RIM11	EYVPLDNAEQSTSSSQETKETEEEP	N/A	-1.745	1.745	N/A	27	20.43	11.03 EYVPLDNAEQpSpTSSSQETKETEEEPK b11/y16 b12/y15 ,15.49 EYVPLDNAEQpSTpSSSQETKETEEEPK b11/y16 b13/y14 ,15.49 EYVPLDNAEQSpTpSSSQETKETEEEPK b12/y15 b13/y14 ,15.49 EYVPLDNAEQpSTSpSSQETKETEEEPK b11/y16 b14/y13 ,15.49 EYVPLDNAEQSpTSpSSQETKETEEEPK b12/y15 b14/y13 ,11.03 EYVPLDNAEQSTpSpSSQETKETEEEPK b13/y14 b14/y13 ,15.49 EYVPLDNAEQpSTSSpSQETKETEEEPK b11/y16 b15/y12 ,15.49 EYVPLDNAEQSpTSSpSQETKETEEEPK …	nucleolus
YLR175W	CBF5	396	T	CKA2	EYVPLDNAEQSTSSSQETKETEEEP	N/A	-1.745	1.745	N/A	27	20.43	11.03 EYVPLDNAEQpSpTSSSQETKETEEEPK b11/y16 b12/y15 ,15.49 EYVPLDNAEQpSTpSSSQETKETEEEPK b11/y16 b13/y14 ,15.49 EYVPLDNAEQSpTpSSSQETKETEEEPK b12/y15 b13/y14 ,15.49 EYVPLDNAEQpSTSpSSQETKETEEEPK b11/y16 b14/y13 ,15.49 EYVPLDNAEQSpTSpSSQETKETEEEPK b12/y15 b14/y13 ,11.03 EYVPLDNAEQSTpSpSSQETKETEEEPK b13/y14 b14/y13 ,15.49 EYVPLDNAEQpSTSSpSQETKETEEEPK b11/y16 b15/y12 ,15.49 EYVPLDNAEQSpTSSpSQETKETEEEPK …	nucleolus
YBR142W	MAK5	436	S	CKA2	VSSQI	1.719	N/A	1.719	N/A	27	21.18	21.18 KVpSSQI b3/y4 ,21.18 KVSpSQI b4/y3 ,	nucleolus
YKL172W	EBP2	398	T	CKA2	NDATSSADVSGFSS	N/A	-1.525	1.525	N/A	65	97.7	74.81 NDApTSSADVSGFSSR b4/y12 ,97.70 NDATpSSADVSGFSSR b5/y11 ,97.70 NDATSpSADVSGFSSR b6/y10 ,43.85 NDATSSADVpSGFSSR b10/y6 ,27.55 NDATSSADVSGFpSSR b13/y3 ,20.59 NDATSSADVSGFSpSR b14/y2 ,	nucleolus
YOR340C	RPA43	25	T	SNF1	QVTNPIDE	N/A	-1.37	1.37	N/A	28	43.32	43.32 QVpTNPIDEK b3/y7 ,	nucleolus
YNL061W	NOP2	183	T	CKA2	ADILPTEEQEEMMAQETPNLTST	1.253	N/A	1.253	N/A	45	110.71	27.48 ADILPpTEEQEE(ox)M(ox)MAQETPNLTSTR b6/y19 b12/y13 b13/y12 ,110.71 ADILPTEEQEE(ox)M(ox)MAQEpTPNLTSTR b12/y13 b13/y12 b17/y8 ,78.77 ADILPTEEQEE(ox)M(ox)MAQETPNLpTSTR b12/y13 b13/y12 b21/y4 ,69.02 ADILPTEEQEE(ox)M(ox)MAQETPNLTpSTR b12/y13 b13/y12 b22/y3 ,67.88 ADILPTEEQEE(ox)M(ox)MAQETPNLTSpTR b12/y13 b13/y12 b23/y2 ,	nucleolus
YOR001W	RRP6	515	T	CKA2	NTNEEATPIPSSET	N/A	-1.247	1.247	N/A	31	103.96	29.64 NpTNEEATPIPSSETK b2/y14 ,103.96 NTNEEApTPIPSSETK b7/y9 ,78.04 NTNEEATPIPpSSETK b11/y5 ,67.05 NTNEEATPIPSpSETK b12/y4 ,65.60 NTNEEATPIPSSEpTK b14/y2 ,	nucleolus
YDR299W	BFR2	366	S	HOG1	LPELISPVV	N/A	-1.219	1.219	N/A	31	61.05	61.05 LPELIpSPVVK b6/y5 ,	nucleolus
YOR340C	RPA43	265	S	CKA2	SQAESLPIVSN	N/A	-1.187	1.187	N/A	33	44.23	33.80 pSQAESLPIVSNK b1/y12 ,44.23 SQAEpSLPIVSNK b5/y8 ,18.07 SQAESLPIVpSNK b10/y3 ,	nucleolus
YML093W	UTP14	139	T	CDC28	TAQSNGNDDEDASPQL	N/A	-1.134	1.134	N/A	41	69.06	25.71 pTAQSNGNDDEDASPQLK b1/y17 ,41.99 TAQpSNGNDDEDASPQLK b4/y14 ,69.06 TAQSNGNDDEDApSPQLK b13/y5 ,	nucleolus
YPR110C	RPC40	13	T	TPK1	VTNTTSTDFPGFS	N/A	-1.078	1.078	N/A	51	59.35	29.64 VpTNTTSTDFPGFSK b2/y13 ,49.23 VTNpTTSTDFPGFSK b4/y11 ,49.23 VTNTpTSTDFPGFSK b5/y10 ,59.35 VTNTTpSTDFPGFSK b6/y9 ,59.35 VTNTTSpTDFPGFSK b7/y8 ,30.40 VTNTTSTDFPGFpSK b13/y2 ,	nucleolus
YOL144W	NOP8	264	T	CKA2	DFDFDKPMTLNDSDEELLTEQ	0.991	N/A	0.991	N/A	41	59.16	48.83 DFDFDKP(ox)MpTLNDSDEELLTEQR b8/y15 b9/y14 ,59.16 DFDFDKP(ox)MTLNDpSDEELLTEQR b8/y15 b13/y10 ,31.66 DFDFDKP(ox)MTLNDSDEELLpTEQR b8/y15 b19/y4 ,	nucleolus
YHR143W-A	RPC10	35	S	RIM11	YICAECSS	N/A	-0.977	0.977	N/A	30	4.51	4.51 KYICAECpSS b8/y2 ,4.44 KYICAECSpS b9/y1 ,	nucleolus
YMR049C	ERB1	20	S	CKA2	AASEESDVEEDED	N/A	-0.949	0.949	N/A	65	60.79	39.82 AApSEESDVEEDEDK b3/y12 ,60.79 AASEEpSDVEEDEDK b6/y9 ,	nucleolus
YLL011W	SOF1	160	S	CKA2	NSSDNDSVTNEEGLI	N/A	-0.931	0.931	N/A	46	49.83	25.14 NpSSDNDSVTNEEGLIR b2/y15 ,25.71 NSpSDNDSVTNEEGLIR b3/y14 ,49.83 NSSDNDpSVTNEEGLIR b7/y10 ,41.11 NSSDNDSVpTNEEGLIR b9/y8 ,	nucleolus
YPR112C	MRD1	620	T	CKA2	PAEADDLINNTSA	0.901	N/A	0.901	N/A	41	106.25	98.01 KPAEADDLINNpTSA b12/y3 ,106.25 KPAEADDLINNTpSA b13/y2 ,	nucleolus
YDR457W	TOM1	2406	S	TPK1	IGSSADVI	N/A	-0.895	0.895	N/A	69	94.8	94.80 IGpSSADVIR b3/y7 ,77.93 IGSpSADVIR b4/y6 ,	nucleolus
YMR049C	ERB1	20	S	CKA2	RAASEESDVEEDED	N/A	-0.777	0.777	N/A	28	41.99	26.30 KRAApSEESDVEEDED b5/y11 ,41.99 KRAASEEpSDVEEDED b8/y8 ,	nucleolus
YGR103W	NOP7	296	S	HRR25	SALNADEANTDETEKEEEQE	N/A	-0.706	0.706	N/A	44	34.54	5.87 pSALNADEANpTDETEKEEEQEK b1/y21 b10/y12 ,8.88 pSALNADEANTDEpTEKEEEQEK b1/y21 b13/y9 ,34.54 SALNADEANpTDEpTEKEEEQEK b10/y12 b13/y9 ,	nucleolus
YGR103W	NOP7	305	T	CKA2	SALNADEANTDETEKEEEQE	N/A	-0.706	0.706	N/A	44	34.54	5.87 pSALNADEANpTDETEKEEEQEK b1/y21 b10/y12 ,8.88 pSALNADEANTDEpTEKEEEQEK b1/y21 b13/y9 ,34.54 SALNADEANpTDEpTEKEEEQEK b10/y12 b13/y9 ,	nucleolus
YKR092C	SRP40	298	T	CDC28	AEETPASSNESTPSASSSSSAN	N/A	-0.683	0.683	N/A	25	48.83	24.59 AEEpTPASSNESTPSASSSSSANK b4/y20 ,47.87 AEETPApSSNESTPSASSSSSANK b7/y17 ,47.87 AEETPASpSNESTPSASSSSSANK b8/y16 ,48.83 AEETPASSNEpSTPSASSSSSANK b11/y13 ,40.26 AEETPASSNESpTPSASSSSSANK b12/y12 ,25.14 AEETPASSNESTPpSASSSSSANK b14/y10 ,25.14 AEETPASSNESTPSApSSSSSANK b16/y8 ,24.59 AEETPASSNESTPSASpSSSSANK b17/y7 ,24.59 AEETPASSNESTPSASSpSSSANK b18/y6 ,24.59 AEETPASSNESTPSASSSpSSANK b19/y5 ,18.32 …	nucleolus
YLR233C	EST1	548	S	CLA4	SIIFSGM	0.674	N/A	0.674	N/A	27	24.46	24.46 pSIIFSG(ox)MK b1/y8 b7/y2 ,4.60 SIIFpSG(ox)MK b5/y4 b7/y2 ,	nucleolus
YDL051W	LHP1	19	S	TPK1	RNSFAVIEFTPEVLD	0.645	N/A	0.645	N/A	60	169.28	169.28 RNpSFAVIEFTPEVLDR b3/y14 ,33.78 RNSFAVIEFpTPEVLDR b10/y7 ,	nucleolus
YNL175C	NOP13	101	S	CKA2	DAQGEESTINTPTGDESGEVV	N/A	-0.616	0.616	N/A	59	73.92	30.37 DAQGEEpSTINTPTGDESGEVVK b7/y16 ,30.37 DAQGEESpTINTPTGDESGEVVK b8/y15 ,73.92 DAQGEESTINpTPTGDESGEVVK b11/y12 ,64.10 DAQGEESTINTPpTGDESGEVVK b13/y10 ,37.14 DAQGEESTINTPTGDEpSGEVVK b17/y6 ,	nucleolus
YMR049C	ERB1	411	S	CKA2	LNIDPNSLIPELPSP	0.54	N/A	0.54	N/A	29	69.06	9.45 KLNIDPNpSLIPELPSP b8/y9 ,69.06 KLNIDPNSLIPELPpSP b15/y2 ,	nucleolus
YPR110C	RPC40	127	T	CKA2	FTDENTIVLSLNV	0.525	N/A	0.525	N/A	26	44.23	34.76 FpTDENTIVLSLNVK b2/y13 ,44.23 FTDENpTIVLSLNVK b6/y9 ,7.09 FTDENTIVLpSLNVK b10/y5 ,	nucleolus
YBR142W	MAK5	686	S	CKA2	SNSDTFLL	N/A	-0.521	0.521	N/A	36	32.87	14.91 pSNSDTFLLK b1/y9 ,32.87 SNpSDTFLLK b3/y7 ,31.72 SNSDpTFLLK b5/y5 ,	nucleolus
YLR409C	UTP21	602	S	CLA4	WIVSASLDSTI	0.51	N/A	0.51	N/A	30	51.74	4.28 WIVpSApSLDSTIR b4/y9 b6/y7 ,17.55 WIVpSASLDpSTIR b4/y9 b9/y4 ,32.89 WIVSApSLDpSTIR b6/y7 b9/y4 ,32.89 WIVpSASLDSpTIR b4/y9 b10/y3 ,51.74 WIVSApSLDSpTIR b6/y7 b10/y3 ,32.02 WIVSASLDpSpTIR b9/y4 b10/y3 ,	nucleolus
YLR409C	UTP21	604	S	SNF1	WIVSASLDSTI	0.51	N/A	0.51	N/A	30	51.74	4.28 WIVpSApSLDSTIR b4/y9 b6/y7 ,17.55 WIVpSASLDpSTIR b4/y9 b9/y4 ,32.89 WIVSApSLDpSTIR b6/y7 b9/y4 ,32.89 WIVpSASLDSpTIR b4/y9 b10/y3 ,51.74 WIVSApSLDSpTIR b6/y7 b10/y3 ,32.02 WIVSASLDpSpTIR b9/y4 b10/y3 ,	nucleolus
YGR090W	UTP22	49	T	CKA2	TVPEQENDESDTSPESNEVATNTAAT	N/A	-0.452	0.452	N/A	62	57.75	40.48 pTVPEQENDESDTSPESNEVATNTAATR b1/y27 ,56.79 TVPEQENDEpSDTSPESNEVATNTAATR b10/y18 ,57.75 TVPEQENDESDpTSPESNEVATNTAATR b12/y16 ,49.21 TVPEQENDESDTpSPESNEVATNTAATR b13/y15 ,41.21 TVPEQENDESDTSPEpSNEVATNTAATR b16/y12 ,26.45 TVPEQENDESDTSPESNEVApTNTAATR b21/y7 ,14.89 TVPEQENDESDTSPESNEVATNpTAATR b23/y5 ,10.45 TVPEQENDESDTSPESNEVATNTAApTR b26/y2 ,	nucleolus
YPL043W	NOP4	444	Y	#N/A	SYKL	0.435	N/A	0.435	N/A	28	69.76	69.76 SpYKLR b2/y4 ,	nucleolus
YML112W	CTK3	24	T	KIC1	TRDSITSSSTTTPPSSQQ	0.422	N/A	0.422	N/A	31	39.44	12.17 KpTRDpSITSSSTTTPPSSQQ b2/y18 b5/y15 ,12.17 KpTRDSIpTSSSTTTPPSSQQ b2/y18 b7/y13 ,24.59 KTRDpSIpTSSSTTTPPSSQQ b5/y15 b7/y13 ,12.17 KpTRDSITpSSSTTTPPSSQQ b2/y18 b8/y12 ,24.59 KTRDpSITpSSSTTTPPSSQQ b5/y15 b8/y12 ,31.66 KTRDSIpTpSSSTTTPPSSQQ b7/y13 b8/y12 ,12.17 KpTRDSITSpSSTTTPPSSQQ b2/y18 b9/y11 ,24.59 KTRDpSITSpSSTTTPPSSQQ b5/y15 b9/y11 ,31.66 KTRDSIpTSpSSTTTPPSSQQ b7/y13 b9/y11 ,31.66 KTRDSI…	nucleolus
YML112W	CTK3	27	S	CLA4	TRDSITSSSTTTPPSSQQ	0.422	N/A	0.422	N/A	31	39.44	12.17 KpTRDpSITSSSTTTPPSSQQ b2/y18 b5/y15 ,12.17 KpTRDSIpTSSSTTTPPSSQQ b2/y18 b7/y13 ,24.59 KTRDpSIpTSSSTTTPPSSQQ b5/y15 b7/y13 ,12.17 KpTRDSITpSSSTTTPPSSQQ b2/y18 b8/y12 ,24.59 KTRDpSITpSSSTTTPPSSQQ b5/y15 b8/y12 ,31.66 KTRDSIpTpSSSTTTPPSSQQ b7/y13 b8/y12 ,12.17 KpTRDSITSpSSTTTPPSSQQ b2/y18 b9/y11 ,24.59 KTRDpSITSpSSTTTPPSSQQ b5/y15 b9/y11 ,31.66 KTRDSIpTSpSSTTTPPSSQQ b7/y13 b9/y11 ,31.66 KTRDSI…	nucleolus
YDR365C	ESF1	367	S	CKA2	AYLASDSDESDGQVDEEA	N/A	-0.075	0.075	N/A	69	23.06	23.06 AYLApSDpSDESDGQVDEEAK b5/y15 b7/y13 ,23.06 AYLApSDSDEpSDGQVDEEAK b5/y15 b10/y10 ,23.06 AYLASDpSDEpSDGQVDEEAK b7/y13 b10/y10 ,	nucleolus
YDR365C	ESF1	369	S	CKA2	AYLASDSDESDGQVDEEA	N/A	-0.075	0.075	N/A	69	23.06	23.06 AYLApSDpSDESDGQVDEEAK b5/y15 b7/y13 ,23.06 AYLApSDSDEpSDGQVDEEAK b5/y15 b10/y10 ,23.06 AYLASDpSDEpSDGQVDEEAK b7/y13 b10/y10 ,	nucleolus
YLR233C	EST1	285	T	CDC28	DFILTPDFPE	0.019	N/A	0.019	N/A	26	56.01	56.01 DFILpTPDFPER b5/y7 ,	nucleolus
YER148W	SPT15	209	S	PKC1	IVLLIFVSG	-0.059	N/A	-0.059	N/A	36	114.67	114.67 KIVLLIFVpSG b9/y2 ,	nucleolus
YDR299W	BFR2	41	S	CKA2	NGESDLSDYGNSNTEETK	N/A	0.083	-0.083	N/A	32	60.35	60.35 KNGEpSDLpSDYGNSNTEETK b5/y15 b8/y12 ,13.89 KNGEpSDLSDYGNpSNTEETK b5/y15 b13/y7 ,9.45 KNGESDLpSDYGNpSNTEETK b8/y12 b13/y7 ,13.57 KNGEpSDLSDYGNSNpTEETK b5/y15 b15/y5 ,9.25 KNGESDLpSDYGNSNpTEETK b8/y12 b15/y5 ,9.25 KNGESDLSDYGNpSNpTEETK b13/y7 b15/y5 ,9.06 KNGEpSDLSDYGNSNTEEpTK b5/y15 b18/y2 ,5.99 KNGESDLpSDYGNSNTEEpTK b8/y12 b18/y2 ,5.99 KNGESDLSDYGNpSNTEEpTK b13/y7 b18/y2 ,5.93 KNGESDLSDYGNS…	nucleolus
YDR299W	BFR2	44	S	CKA2	NGESDLSDYGNSNTEETK	N/A	0.083	-0.083	N/A	32	60.35	60.35 KNGEpSDLpSDYGNSNTEETK b5/y15 b8/y12 ,13.89 KNGEpSDLSDYGNpSNTEETK b5/y15 b13/y7 ,9.45 KNGESDLpSDYGNpSNTEETK b8/y12 b13/y7 ,13.57 KNGEpSDLSDYGNSNpTEETK b5/y15 b15/y5 ,9.25 KNGESDLpSDYGNSNpTEETK b8/y12 b15/y5 ,9.25 KNGESDLSDYGNpSNpTEETK b13/y7 b15/y5 ,9.06 KNGEpSDLSDYGNSNTEEpTK b5/y15 b18/y2 ,5.99 KNGESDLpSDYGNSNTEEpTK b8/y12 b18/y2 ,5.99 KNGESDLSDYGNpSNTEEpTK b13/y7 b18/y2 ,5.93 KNGESDLSDYGNS…	nucleolus
YOR341W	RPA190	391	T	SNF1	VLTTSLLIRDLNDDLS	-0.111	N/A	-0.111	N/A	28	13.89	13.89 VLpTpTSLLIRDLNDDLSK b3/y15 b4/y14 ,9.25 VLpTTpSLLIRDLNDDLSK b3/y15 b5/y13 ,9.25 VLTpTpSLLIRDLNDDLSK b4/y14 b5/y13 ,8.88 VLpTTSLLIRDLNDDLpSK b3/y15 b16/y2 ,8.88 VLTpTSLLIRDLNDDLpSK b4/y14 b16/y2 ,8.88 VLTTpSLLIRDLNDDLpSK b5/y13 b16/y2 ,	nucleolus
YOR341W	RPA190	392	T	RIM11	VLTTSLLIRDLNDDLS	-0.111	N/A	-0.111	N/A	28	13.89	13.89 VLpTpTSLLIRDLNDDLSK b3/y15 b4/y14 ,9.25 VLpTTpSLLIRDLNDDLSK b3/y15 b5/y13 ,9.25 VLTpTpSLLIRDLNDDLSK b4/y14 b5/y13 ,8.88 VLpTTSLLIRDLNDDLpSK b3/y15 b16/y2 ,8.88 VLTpTSLLIRDLNDDLpSK b4/y14 b16/y2 ,8.88 VLTTpSLLIRDLNDDLpSK b5/y13 b16/y2 ,	nucleolus
YJL076W	NET1	1032	S	CDC28	IEAPSPSVN	-0.18	N/A	-0.18	N/A	29	62.96	62.96 KIEAPpSPSVN b6/y5 ,51.27 KIEAPSPpSVN b8/y3 ,	nucleolus
YHR065C	RRP3	43	S	CKA2	LIEAEKEGGSESDSEEDATAE	N/A	0.221	-0.221	N/A	26	41.99	41.99 LIEAEKEGGpSEpSDSEEDATAEK b10/y13 b12/y11 ,41.11 LIEAEKEGGpSESDpSEEDATAEK b10/y13 b14/y9 ,41.99 LIEAEKEGGSEpSDpSEEDATAEK b12/y11 b14/y9 ,13.26 LIEAEKEGGpSESDSEEDApTAEK b10/y13 b19/y4 ,13.57 LIEAEKEGGSEpSDSEEDApTAEK b12/y11 b19/y4 ,13.57 LIEAEKEGGSESDpSEEDApTAEK b14/y9 b19/y4 ,	nucleolus
YHR065C	RRP3	45	S	CKA2	LIEAEKEGGSESDSEEDATAE	N/A	0.221	-0.221	N/A	26	41.99	41.99 LIEAEKEGGpSEpSDSEEDATAEK b10/y13 b12/y11 ,41.11 LIEAEKEGGpSESDpSEEDATAEK b10/y13 b14/y9 ,41.99 LIEAEKEGGSEpSDpSEEDATAEK b12/y11 b14/y9 ,13.26 LIEAEKEGGpSESDSEEDApTAEK b10/y13 b19/y4 ,13.57 LIEAEKEGGSEpSDSEEDApTAEK b12/y11 b19/y4 ,13.57 LIEAEKEGGSESDpSEEDApTAEK b14/y9 b19/y4 ,	nucleolus
YKR024C	DBP7	78	S	CKA2	ESSYSSEEQE	N/A	0.241	-0.241	N/A	26	35.78	35.78 EpSSYSSEEQEK b2/y10 ,27.82 ESpSYSSEEQEK b3/y9 ,13.00 ESSYpSSEEQEK b5/y7 ,7.65 ESSYSpSEEQEK b6/y6 ,	nucleolus
YDR299W	BFR2	41	S	CKA2	NGESDLSDYGNSNTEET	N/A	0.296	-0.296	N/A	36	73.55	51.74 NGEpSDLSDYGNSNTEETK b4/y15 ,73.55 NGESDLpSDYGNSNTEETK b7/y12 ,24.05 NGESDLSDYGNpSNTEETK b12/y7 ,11.22 NGESDLSDYGNSNpTEETK b14/y5 ,10.92 NGESDLSDYGNSNTEEpTK b17/y2 ,	nucleolus
YLR175W	CBF5	378	T	CDC28	VNENTPEQW	N/A	0.298	-0.298	N/A	39	103.12	103.12 VNENpTPEQWK b5/y6 ,	nucleolus
YKR092C	SRP40	394	S	SCH9	GGSITLESGSY	-0.591	N/A	-0.591	N/A	46	56.01	56.01 GGpSITLESGSYK b3/y10 ,56.01 GGSIpTLESGSYK b5/y8 ,26.19 GGSITLEpSGSYK b8/y5 ,7.27 GGSITLESGpSYK b10/y3 ,	nucleolus
YDR365C	ESF1	220	T	CKA2	TDDSDSDMDIGI	N/A	1.261	-1.261	N/A	31	43.04	25.44 pTDDpSDSD(ox)MDIGIK b1/y13 b4/y10 b8/y6 ,43.04 pTDDSDpSD(ox)MDIGIK b1/y13 b6/y8 b8/y6 ,43.04 TDDpSDpSD(ox)MDIGIK b4/y10 b6/y8 b8/y6 ,	nucleolus
YDR365C	ESF1	223	S	CKA2	TDDSDSDMDIGI	N/A	1.261	-1.261	N/A	31	43.04	25.44 pTDDpSDSD(ox)MDIGIK b1/y13 b4/y10 b8/y6 ,43.04 pTDDSDpSD(ox)MDIGIK b1/y13 b6/y8 b8/y6 ,43.04 TDDpSDpSD(ox)MDIGIK b4/y10 b6/y8 b8/y6 ,	nucleolus
YGR251W	0	103	S	CKA2	KVSSLA	N/A	1.741	-1.741	N/A	28	115.76	97.98 KVpSSLAK b3/y5 ,115.76 KVSpSLAK b4/y4 ,	nucleolus
YML093W	UTP14	738	S	CKA2	IVDPYGGSDDEQGDNVFMF	-2.071	N/A	-2.071	N/A	55	93.44	93.44 IVDPYGGpSDDEQGDNVF(ox)MFK b8/y13 b18/y3 ,	nucleolus
YKL172W	EBP2	177	S	CKA2	EEQEEEQDVPLSDVEFDSDADVVPHH	N/A	2.205	-2.205	N/A	51	48.37	48.37 KEEQEEEQDVPLpSDVEFDSDADVVPHH b13/y15 ,47.56 KEEQEEEQDVPLSDVEFDpSDADVVPHH b19/y9 ,	nucleolus
YDR394W	RPT3	8	T	CDC28	MEELGIVTPVE	N/A	-5.165	5.165	N/A	64	139.42	139.42 (ox)MEELGIVpTPVEK b1/y12 b8/y5 ,	N/A
YNL257C	SIP3	2	S	PKC1	MSVHGRDP	4.853	N/A	4.853	N/A	27	32.87	32.87 MpSVHGRDPK b2/y8 ,	N/A
YDR512C	EMI1	4	T	PKC1	MIITIKFES	3.864	N/A	3.864	N/A	32	22.69	15.48 (ox)MIIpTIKFES b1/y9 b4/y6 ,22.69 (ox)MIITIKFEpS b1/y9 b9/y1 ,	N/A
YGL009C	LEU1	769	T	SNF1	AVTTTFD	N/A	-3.346	3.346	N/A	25	74.99	74.99 KAVpTTTFD b4/y5 ,74.99 KAVTpTTFD b5/y4 ,48.48 KAVTTpTFD b6/y3 ,	N/A
YMR191W	SPG5	205	T	CKA2	TQNEVVDETSAYYME	3.304	N/A	3.304	N/A	29	38.85	10.64 KpTQNEVVDETSAYY(ox)ME b2/y15 b15/y2 ,38.85 KTQNEVVDEpTSAYY(ox)ME b10/y7 b15/y2 ,38.85 KTQNEVVDETpSAYY(ox)ME b11/y6 b15/y2 ,	N/A
YLR219W	MSC3	573	T	CDC28	EQGEQTPVT	N/A	-3.253	3.253	N/A	31	91.73	91.73 EQGEQpTPVTR b6/y5 ,52.96 EQGEQTPVpTR b9/y2 ,	N/A
YML020W	0	209	T	SNF1	QTIWNTVTSTIW	3.172	N/A	3.172	N/A	28	49.23	6.66 KQpTIWNTVTSTIW b3/y11 ,39.82 KQTIWNpTVTSTIW b7/y7 ,49.23 KQTIWNTVpTSTIW b9/y5 ,49.23 KQTIWNTVTpSTIW b10/y4 ,49.23 KQTIWNTVTSpTIW b11/y3 ,	N/A
YFR010W	UBP6	382	S	CKA2	FDPSSSENVMTP	N/A	-3.165	3.165	N/A	39	89.76	26.19 FDPpSSSENV(ox)MTPR b4/y10 b10/y4 ,34.76 FDPSpSSENV(ox)MTPR b5/y9 b10/y4 ,44.23 FDPSSpSENV(ox)MTPR b6/y8 b10/y4 ,89.76 FDPSSSENV(ox)MpTPR b10/y4 b11/y3 ,	N/A
YML119W	0	72	S	SCH9	FNSISQVN	N/A	-3.063	3.063	N/A	34	69.57	69.57 FNpSISQVNK b3/y7 ,43.32 FNSIpSQVNK b5/y5 ,	N/A
YDR394W	RPT3	8	T	CDC28	EELGIVTPVE	N/A	-2.843	2.843	N/A	31	67.31	67.31 EELGIVpTPVEK b7/y5 ,	N/A
YLR405W	DUS4	359	S	FUS3	SASVVERQE	N/A	-2.698	2.698	N/A	34	69.57	52.96 pSASVVERQE b1/y9 ,69.57 SApSVVERQE b3/y7 ,	N/A
YLR219W	MSC3	388	S	CKA2	SSSDSPTATANLV	N/A	-2.538	2.538	N/A	48	71.8	67.05 pSSSDSPTATANLVK b1/y14 ,68.56 SpSSDSPTATANLVK b2/y13 ,71.80 SSpSDSPTATANLVK b3/y12 ,71.80 SSSDpSPTATANLVK b5/y10 ,40.85 SSSDSPpTATANLVK b7/y8 ,39.82 SSSDSPTApTANLVK b9/y6 ,	N/A
YCL037C	SRO9	32	T	CDC28	QVNLTPAPLPTSSPW	2.415	N/A	2.415	N/A	36	111.87	25.71 KQVNLpTPAPLPTSSPW b6/y11 ,88.83 KQVNLTPAPLPpTSSPW b12/y5 ,100.11 KQVNLTPAPLPTpSSPW b13/y4 ,111.87 KQVNLTPAPLPTSpSPW b14/y3 ,	N/A
YBR213W	MET8	27	T	PKC1	ILLIGGGEVGLTRLY	2.33	N/A	2.33	N/A	26	34.54	34.54 KILLIGGGEVGLpTRLpY b13/y4 b16/y1 ,	N/A
YBR213W	MET8	30	Y	#N/A	ILLIGGGEVGLTRLY	2.33	N/A	2.33	N/A	26	34.54	34.54 KILLIGGGEVGLpTRLpY b13/y4 b16/y1 ,	N/A
YOR338W	0	209	S	TPK1	SVTPI	N/A	-2.287	2.287	N/A	29	46.77	12.15 pSVTPIR b1/y6 ,46.77 SVpTPIR b3/y4 ,	N/A
YJL057C	IKS1	295	S	CKA2	FSDTESPEE	N/A	-2.264	2.264	N/A	29	61.05	8.11 FpSDTESPEER b2/y9 ,21.16 FSDpTESPEER b4/y7 ,61.05 FSDTEpSPEER b6/y5 ,	N/A
YOR276W	CAF20	91	S	CKA2	GSGEDDEEETETTPTSTVPVATIAQETL	2.246	N/A	2.246	N/A	33	19.63	8.88 KGpSGEDDEEETETTPTSTVPVATIAQETL b3/y27 ,9.06 KGSGEDDEEEpTETTPTSTVPVATIAQETL b11/y19 ,13.89 KGSGEDDEEETEpTTPTSTVPVATIAQETL b13/y17 ,19.63 KGSGEDDEEETETpTPTSTVPVATIAQETL b14/y16 ,13.89 KGSGEDDEEETETTPpTSTVPVATIAQETL b16/y14 ,13.57 KGSGEDDEEETETTPTpSTVPVATIAQETL b17/y13 ,13.57 KGSGEDDEEETETTPTSpTVPVATIAQETL b18/y12 ,8.88 KGSGEDDEEETETTPTSTVPVApTIAQETL b23/y7 ,8.71 KGSGEDDEEETETTPTSTVPVATIAQEpTL …	N/A
YBL049W	MOH1	39	S	PKC1	NVSFITYGC	N/A	-2.197	2.197	N/A	50	8.36	8.36 NVpSFITYGCR b3/y8 ,4.34 NVSFIpTYGCR b6/y5 ,	N/A
YFL042C	0	108	S	RIM11	STTPTSPVSQPSIISH	2.17	N/A	2.17	N/A	30	66.49	31.66 pSpTTPTSPVSQPSIISHR b1/y17 b2/y16 ,31.66 pSTpTPTSPVSQPSIISHR b1/y17 b3/y15 ,31.66 SpTpTPTSPVSQPSIISHR b2/y16 b3/y15 ,66.49 pSTTPpTSPVSQPSIISHR b1/y17 b5/y13 ,66.49 SpTTPpTSPVSQPSIISHR b2/y16 b5/y13 ,66.49 STpTPpTSPVSQPSIISHR b3/y15 b5/y13 ,66.49 pSTTPTpSPVSQPSIISHR b1/y17 b6/y12 ,66.49 SpTTPTpSPVSQPSIISHR b2/y16 b6/y12 ,66.49 STpTPTpSPVSQPSIISHR b3/y15 b6/y12 ,40.26 STTPpTpSPVSQPSIISHR b5/y…	N/A
YFL042C	0	109	T	RIM11	STTPTSPVSQPSIISH	2.17	N/A	2.17	N/A	30	66.49	31.66 pSpTTPTSPVSQPSIISHR b1/y17 b2/y16 ,31.66 pSTpTPTSPVSQPSIISHR b1/y17 b3/y15 ,31.66 SpTpTPTSPVSQPSIISHR b2/y16 b3/y15 ,66.49 pSTTPpTSPVSQPSIISHR b1/y17 b5/y13 ,66.49 SpTTPpTSPVSQPSIISHR b2/y16 b5/y13 ,66.49 STpTPpTSPVSQPSIISHR b3/y15 b5/y13 ,66.49 pSTTPTpSPVSQPSIISHR b1/y17 b6/y12 ,66.49 SpTTPTpSPVSQPSIISHR b2/y16 b6/y12 ,66.49 STpTPTpSPVSQPSIISHR b3/y15 b6/y12 ,40.26 STTPpTpSPVSQPSIISHR b5/y…	N/A
YMR029C	FAR8	163	S	RIM11	QGPSESPSPTKV	2.165	N/A	2.165	N/A	28	56.01	36.85 KQGPpSESPSPTKV b5/y9 ,46.80 KQGPSEpSPSPTKV b7/y7 ,56.01 KQGPSESPpSPTKV b9/y5 ,54.51 KQGPSESPSPpTKV b11/y3 ,	N/A
YCL012C	0	71	S	#N/A	NFDIISENSNDV	N/A	-2.093	2.093	N/A	40	57.98	48.06 NFDIIpSENSNDVR b6/y8 ,57.98 NFDIISENpSNDVR b9/y5 ,	N/A
YGL009C	LEU1	345	T	CDC28	ALAYMGLEPNTPL	N/A	-1.769	1.769	N/A	33	101.78	101.78 ALAY(ox)MGLEPNpTPLK b5/y10 b11/y4 ,	N/A
YDR475C	JIP4	360	S	SCH9	ALSLGPEESDN	N/A	-1.645	1.645	N/A	37	54.51	54.51 ALpSLGPEESDNK b3/y10 ,12.22 ALSLGPEEpSDNK b9/y4 ,	N/A
YOL003C	PFA4	339	S	TPK1	NESGEQLI	N/A	-1.573	1.573	N/A	27	22.69	22.69 NEpSGEQLIR b3/y7 ,	N/A
YPR089W	0	814	S	RIM11	QNEPQIS	N/A	-1.433	1.433	N/A	38	61.19	61.19 QNEPQIpSR b7/y2 ,	N/A
YDL133W	0	43	S	TPK1	SGSLEALQNA	N/A	-1.287	1.287	N/A	26	57.59	46.80 KpSGSLEALQNA b2/y10 ,57.59 KSGpSLEALQNA b4/y8 ,	N/A
YOR349W	CIN1	503	S	SNF1	LSSPALLQEVLN	1.201	N/A	1.201	N/A	26	26.19	26.19 LpSpSPALLQEVLNK b2/y12 b3/y11 ,	N/A
YOR349W	CIN1	504	S	CDC28	LSSPALLQEVLN	1.201	N/A	1.201	N/A	26	26.19	26.19 LpSpSPALLQEVLNK b2/y12 b3/y11 ,	N/A
YLR219W	MSC3	127	S	SCH9	MNSMTSGANV	N/A	-1.16	1.16	N/A	56	69.17	69.17 (ox)MNpS(ox)MTSGANVR b1/y11 b3/y9 b4/y8 ,46.80 (ox)MNS(ox)MpTSGANVR b1/y11 b4/y8 b5/y7 ,36.85 (ox)MNS(ox)MTpSGANVR b1/y11 b4/y8 b6/y6 ,	N/A
YMR029C	FAR8	163	S	RIM11	QGPSESPSPT	N/A	-1.108	1.108	N/A	26	28.71	7.87 QGPpSESPSPTK b4/y8 ,20.47 QGPSEpSPSPTK b6/y6 ,28.71 QGPSESPpSPTK b8/y4 ,20.47 QGPSESPSPpTK b10/y2 ,	N/A
YCL037C	SRO9	2	S	TOR2	SAETAAANTATAPVPEVQEQESS	N/A	-1.063	1.063	N/A	32	66.78	64.66 pSAETAAANTATAPVPEVQEQESSK b1/y24 ,65.70 SAEpTAAANTATAPVPEVQEQESSK b4/y21 ,66.78 SAETAAANpTATAPVPEVQEQESSK b9/y16 ,57.75 SAETAAANTApTAPVPEVQEQESSK b11/y14 ,0.00 SAETAAANTATAPVPEVQEQEpSSK b22/y3 ,0.00 SAETAAANTATAPVPEVQEQESpSK b23/y2 ,	N/A
YBR276C	PPS1	364	T	CKA2	FEENTSIVNL	N/A	-1.053	1.053	N/A	27	86.27	75.51 FEENpTSIVNLK b5/y7 ,86.27 FEENTpSIVNLK b6/y6 ,	N/A
YKL050C	0	97	T	KIC1	TLGLGDS	1.045	N/A	1.045	N/A	25	38.48	38.48 KpTLGLGDS b2/y7 ,0.00 KTLGLGDpS b8/y1 ,	N/A
YBR225W	0	102	S	HRR25	LADDLFSNSS	N/A	-0.995	0.995	N/A	32	67.2	34.11 LADDLFpSNSSR b7/y5 ,67.20 LADDLFSNpSSR b9/y3 ,67.20 LADDLFSNSpSR b10/y2 ,	N/A
YLL019C	KNS1	562	T	CDC28	INGTPFPTDIID	N/A	-0.949	0.949	N/A	29	23.41	23.41 INGpTPFPTDIIDK b4/y10 ,10.92 INGTPFPpTDIIDK b8/y6 ,	N/A
YIL009W	FAA3	2	S	RIM11	SEQHSVAVGKAANEHETAP	0.918	N/A	0.918	N/A	45	99.63	99.63 pSEQHSVAVGKAANEHETAPR b1/y20 ,90.42 SEQHpSVAVGKAANEHETAPR b5/y16 ,22.13 SEQHSVAVGKAANEHEpTAPR b17/y4 ,	N/A
YGR272C	#N/A	14	S	#N/A	ALGSSLEMSQIMDAGTN	N/A	-0.913	0.913	N/A	29	68.56	67.05 ALGpSSLE(ox)MSQI(ox)MDAGTNK b4/y15 b8/y11 b12/y7 ,68.56 ALGSpSLE(ox)MSQI(ox)MDAGTNK b5/y14 b8/y11 b12/y7 ,39.82 ALGSSLE(ox)MpSQI(ox)MDAGTNK b8/y11 b9/y10 b12/y7 ,4.38 ALGSSLE(ox)MSQI(ox)MDAGpTNK b8/y11 b12/y7 b16/y3 ,	N/A
YIL152W	0	95	S	CLA4	SQNSTPPL	N/A	-0.9	0.9	N/A	29	31.72	4.44 pSQNSTPPLR b1/y9 ,22.69 SQNpSTPPLR b4/y6 ,31.72 SQNSpTPPLR b5/y5 ,	N/A
YOR155C	ISN1	79	S	CKA2	NMSQDEIEDGASSQSLNILGQS	0.836	N/A	0.836	N/A	43	90.42	42.72 N(ox)MpSQDEIEDGApSSQSLNILGQSR b2/y22 b3/y21 b12/y12 ,42.72 N(ox)MpSQDEIEDGASpSQSLNILGQSR b2/y22 b3/y21 b13/y11 ,80.08 N(ox)MSQDEIEDGApSpSQSLNILGQSR b2/y22 b12/y12 b13/y11 ,42.72 N(ox)MpSQDEIEDGASSQpSLNILGQSR b2/y22 b3/y21 b15/y9 ,80.08 N(ox)MSQDEIEDGApSSQpSLNILGQSR b2/y22 b12/y12 b15/y9 ,90.42 N(ox)MSQDEIEDGASpSQpSLNILGQSR b2/y22 b13/y11 b15/y9 ,7.75 N(ox)MpSQDEIEDGASSQSLNILGQpSR b2/y22 b3/…	N/A
YOR155C	ISN1	88	S	CKA2	NMSQDEIEDGASSQSLNILGQS	0.836	N/A	0.836	N/A	43	90.42	42.72 N(ox)MpSQDEIEDGApSSQSLNILGQSR b2/y22 b3/y21 b12/y12 ,42.72 N(ox)MpSQDEIEDGASpSQSLNILGQSR b2/y22 b3/y21 b13/y11 ,80.08 N(ox)MSQDEIEDGApSpSQSLNILGQSR b2/y22 b12/y12 b13/y11 ,42.72 N(ox)MpSQDEIEDGASSQpSLNILGQSR b2/y22 b3/y21 b15/y9 ,80.08 N(ox)MSQDEIEDGApSSQpSLNILGQSR b2/y22 b12/y12 b15/y9 ,90.42 N(ox)MSQDEIEDGASpSQpSLNILGQSR b2/y22 b13/y11 b15/y9 ,7.75 N(ox)MpSQDEIEDGASSQSLNILGQpSR b2/y22 b3/…	N/A
YER176W	ECM32	206	S	RIM11	ENSTIQSSSSSNL	N/A	-0.749	0.749	N/A	49	68.56	22.79 ENpSTIQSSSSSNLR b3/y12 ,22.79 ENSpTIQSSSSSNLR b4/y11 ,57.98 ENSTIQpSSSSSNLR b7/y8 ,68.56 ENSTIQSpSSSSNLR b8/y7 ,67.05 ENSTIQSSpSSSNLR b9/y6 ,56.67 ENSTIQSSSpSSNLR b10/y5 ,46.94 ENSTIQSSSSpSNLR b11/y4 ,	N/A
YMR285C	NGL2	377	S	CDC28	DQPESPVPE	N/A	-0.729	0.729	N/A	25	61.05	61.05 DQPEpSPVPEK b5/y6 ,	N/A
YER059W	PCL6	218	S	PHO85	YLSPVLGF	0.712	N/A	0.712	N/A	27	77.93	77.93 YLpSPVLGFR b3/y7 ,	N/A
YFR010W	UBP6	244	T	CKA2	DTANDNDITV	0.664	N/A	0.664	N/A	25	19.2	4.26 KDpTANDNDITV b3/y9 ,19.20 KDTANDNDIpTV b10/y2 ,	N/A
YKL105C	0	187	S	SCH9	AYSLPT	0.629	N/A	0.629	N/A	28	97.98	97.98 AYpSLPTR b3/y5 ,40.22 AYSLPpTR b6/y2 ,	N/A
YGL045W	RIM8	234	Y	#N/A	STEDESSSYTQLTQ	0.622	N/A	0.622	N/A	42	100.39	100.39 KSTEDESSSpYTQLTQ b10/y6 ,	N/A
YGR068C	ART5	156	S	CLA4	SLSSPVFN	N/A	-0.57	0.57	N/A	29	69.57	32.87 pSLSSPVFNK b1/y9 ,69.57 SLpSSPVFNK b3/y7 ,54.78 SLSpSPVFNK b4/y6 ,	N/A
YGL009C	LEU1	748	S	CKA2	EKYSFLEGGS	N/A	-0.552	0.552	N/A	29	27.82	27.82 EKYpSFLEGGSK b4/y8 ,7.65 EKYSFLEGGpSK b10/y2 ,	N/A
YLR219W	MSC3	155	S	CLA4	ANSITV	N/A	-0.518	0.518	N/A	39	66.57	66.57 ANpSITVK b3/y5 ,40.22 ANSIpTVK b5/y3 ,	N/A
YIL055C	0	550	T	RIM11	NLPTTFAQSGNVSDSEGDS	N/A	-0.455	0.455	N/A	78	93.44	23.06 NLPpTTFAQSGNVSDSEGDSK b4/y17 ,23.06 NLPTpTFAQSGNVSDSEGDSK b5/y16 ,45.17 NLPTTFAQpSGNVSDSEGDSK b9/y12 ,93.44 NLPTTFAQSGNVpSDSEGDSK b13/y8 ,71.39 NLPTTFAQSGNVSDpSEGDSK b15/y6 ,60.78 NLPTTFAQSGNVSDSEGDpSK b19/y2 ,	N/A
YDR052C	DBF4	84	S	TPK1	ARSIEGAVQVS	0.429	N/A	0.429	N/A	27	65.55	65.55 ARpSIEGAVQVSK b3/y10 ,6.94 ARSIEGAVQVpSK b11/y2 ,	N/A
YAL034C	FUN19	115	S	TPK1	MASSVLVGSTP	N/A	-0.392	0.392	N/A	36	87.55	18.07 (ox)MApSSVLVGSTPK b1/y12 b3/y10 ,25.44 (ox)MASpSVLVGSTPK b1/y12 b4/y9 ,75.38 (ox)MASSVLVGpSTPK b1/y12 b9/y4 ,87.55 (ox)MASSVLVGSpTPK b1/y12 b10/y3 ,	N/A
YFL053W	DAK2	364	T	CDC28	GQVPTAPSL	0.372	N/A	0.372	N/A	28	65	31.72 KGQVPpTAPSL b6/y5 ,65.00 KGQVPTAPpSL b9/y2 ,	N/A
YDR466W	PKH3	679	S	CKA2	ASSEPSSPPPIS	N/A	-0.349	0.349	N/A	33	35.78	32.89 ApSSEPSSPPPISR b2/y12 ,35.78 ASpSEPSSPPPISR b3/y11 ,12.60 ASSEPpSSPPPISR b6/y8 ,7.45 ASSEPSpSPPPISR b7/y7 ,7.27 ASSEPSSPPPIpSR b12/y2 ,	N/A
YHL023C	NPR3	74	T	CDC28	TASQIALNESA	N/A	-0.343	0.343	N/A	49	71.15	54.51 pTASQIALNESAK b1/y12 ,71.15 TApSQIALNESAK b3/y10 ,19.81 TASQIALNEpSAK b10/y3 ,	N/A
YPR083W	MDM36	42	S	CKA2	AGLNDSADEEDTDINGN	0.325	N/A	0.325	N/A	84	118.12	118.12 AGLNDpSADEEDTDINGNR b6/y13 ,42.90 AGLNDSADEEDpTDINGNR b12/y7 ,	N/A
YGR068C	ART5	90	S	CLA4	NSSSLASLVKE	0.315	N/A	0.315	N/A	28	25.44	24.73 NpSSSLASLVKEK b2/y11 ,25.44 NSpSSLASLVKEK b3/y10 ,25.44 NSSpSLASLVKEK b4/y9 ,25.44 NSSSLApSLVKEK b7/y6 ,	N/A
YER094C	PUP3	2	S	RIM11	SDPSSINGGIVVAMTG	0.292	N/A	0.292	N/A	33	51.94	41.11 pSDPSSINGGIVVA(ox)MTG b1/y16 b14/y3 ,51.94 SDPpSSINGGIVVA(ox)MTG b4/y13 b14/y3 ,51.94 SDPSpSINGGIVVA(ox)MTG b5/y12 b14/y3 ,5.99 SDPSSINGGIVVA(ox)MpTG b14/y3 b15/y2 ,	N/A
YGR070W	ROM1	245	S	CLA4	SSPVSLTEISMI	0.25	N/A	0.25	N/A	28	71.8	68.56 KpSSPVSLTEIS(ox)MI b2/y12 b12/y2 ,71.80 KSpSPVSLTEIS(ox)MI b3/y11 b12/y2 ,50.46 KSSPVpSLTEIS(ox)MI b6/y8 b12/y2 ,50.46 KSSPVSLpTEIS(ox)MI b8/y6 b12/y2 ,11.22 KSSPVSLTEIpS(ox)MI b11/y3 b12/y2 ,	N/A
YGL009C	LEU1	487	S	CKA2	DQDQSSPKVEVTSEDE	0.17	N/A	0.17	N/A	27	37.02	4.38 KDQDQpSpSPKVEVTSEDE b6/y12 b7/y11 ,37.02 KDQDQpSSPKVEVpTSEDE b6/y12 b13/y5 ,37.02 KDQDQSpSPKVEVpTSEDE b7/y11 b13/y5 ,36.16 KDQDQpSSPKVEVTpSEDE b6/y12 b14/y4 ,36.16 KDQDQSpSPKVEVTpSEDE b7/y11 b14/y4 ,4.47 KDQDQSSPKVEVpTpSEDE b13/y5 b14/y4 ,	N/A
YGL009C	LEU1	488	S	CDC28	DQDQSSPKVEVTSEDE	0.17	N/A	0.17	N/A	27	37.02	4.38 KDQDQpSpSPKVEVTSEDE b6/y12 b7/y11 ,37.02 KDQDQpSSPKVEVpTSEDE b6/y12 b13/y5 ,37.02 KDQDQSpSPKVEVpTSEDE b7/y11 b13/y5 ,36.16 KDQDQpSSPKVEVTpSEDE b6/y12 b14/y4 ,36.16 KDQDQSpSPKVEVTpSEDE b7/y11 b14/y4 ,4.47 KDQDQSSPKVEVpTpSEDE b13/y5 b14/y4 ,	N/A
YMR107W	SPG4	59	S	CLA4	SSIGSQDSSDVEDV	N/A	-0.142	0.142	N/A	38	87.76	35.34 pSSIGSQDSSDVEDVK b1/y15 ,36.16 SpSIGSQDSSDVEDVK b2/y14 ,65.60 SSIGpSQDSSDVEDVK b5/y11 ,87.76 SSIGSQDpSSDVEDVK b8/y8 ,76.39 SSIGSQDSpSDVEDVK b9/y7 ,	N/A
YDR289C	RTT103	133	T	CKA2	TESSPVEALVLPQ	N/A	-0.123	0.123	N/A	38	30.4	28.91 pTESSPVEALVLPQK b1/y14 ,30.40 TEpSSPVEALVLPQK b3/y12 ,30.40 TESpSPVEALVLPQK b4/y11 ,	N/A
YNL307C	MCK1	2	S	CKA2	STEEQNGVPLQ	N/A	-0.09	0.09	N/A	41	45.48	45.48 pSTEEQNGVPLQR b1/y12 ,45.48 SpTEEQNGVPLQR b2/y11 ,	N/A
YBR225W	0	768	S	CKA2	ANNSSEEFLTT	N/A	-0.046	0.046	N/A	33	83.81	59.27 ANNpSSEEFLTTK b4/y9 ,83.81 ANNSpSEEFLTTK b5/y8 ,28.71 ANNSSEEFLpTTK b10/y3 ,20.47 ANNSSEEFLTpTK b11/y2 ,	N/A
YJL165C	HAL5	391	S	RIM11	AFSIIPSQ	N/A	-0.014	0.014	N/A	34	106.41	31.72 AFpSIIPSQR b3/y7 ,106.41 AFSIIPpSQR b7/y3 ,	N/A
YBR225W	0	144	S	CLA4	SGTPTSEV	N/A	0.042	-0.042	N/A	29	43.32	31.72 pSGTPTSEVK b1/y9 ,34.11 SGpTPTSEVK b3/y7 ,32.87 SGTPpTSEVK b5/y5 ,43.32 SGTPTpSEVK b6/y4 ,	N/A
YJL095W	BCK1	259	S	CKA2	STSESALSPT	N/A	0.19	-0.19	N/A	40	48.2	27.82 pSTSESALSPTK b1/y11 ,27.82 SpTSESALSPTK b2/y10 ,48.20 STpSESALSPTK b3/y9 ,37.98 STSEpSALSPTK b5/y7 ,13.43 STSESALpSPTK b8/y4 ,7.87 STSESALSPpTK b10/y2 ,	N/A
YCL037C	SRO9	47	T	RIM11	LAPTEIPVSTISIEDLDAT	-0.279	N/A	-0.279	N/A	28	100.11	39.44 LAPpTEIPVSTISIEDLDATR b4/y17 ,88.83 LAPTEIPVpSTISIEDLDATR b9/y12 ,88.83 LAPTEIPVSpTISIEDLDATR b10/y11 ,100.11 LAPTEIPVSTIpSIEDLDATR b12/y9 ,30.37 LAPTEIPVSTISIEDLDApTR b19/y2 ,	N/A
YPL150W	0	439	T	PKC1	VLNPTLSKISSQ	-0.279	N/A	-0.279	N/A	34	22.69	14.91 VLNPpTLSKISSQR b5/y9 ,22.69 VLNPTLpSKISSQR b7/y7 ,22.69 VLNPTLSKIpSSQR b10/y4 ,22.69 VLNPTLSKISpSQR b11/y3 ,	N/A
YMR318C	ADH6	350	T	CLA4	FTLVGYDKEFSD	N/A	0.283	-0.283	N/A	33	113.87	12.22 FpTLVGYDKEFSD b2/y11 ,113.87 FTLVGYDKEFpSD b11/y2 ,	N/A
YEL062W	NPR2	503	T	CDC28	EMTPIIT	N/A	0.298	-0.298	N/A	29	25.44	25.44 E(ox)MpTPIITK b2/y7 b3/y6 ,9.65 E(ox)MTPIIpTK b2/y7 b7/y2 ,	N/A
YOL038C-A	0	6	S	PKC1	MKYMGSFLR	N/A	0.407	-0.407	N/A	25	67.2	67.20 (ox)MKY(ox)MGpSFLR b1/y9 b4/y6 b6/y4 ,	N/A
YDR475C	JIP4	144	S	CLA4	YSSPPPAS	N/A	0.696	-0.696	N/A	27	80.54	34.11 YpSSPPPASK b2/y8 ,80.54 YSpSPPPASK b3/y7 ,43.32 YSSPPPApSK b8/y2 ,	N/A
YDL025C	0	58	T	CKA2	NTDSDQEDQI	N/A	0.804	-0.804	N/A	26	94.59	92.11 NpTDSDQEDQIK b2/y10 ,94.59 NTDpSDQEDQIK b4/y8 ,	N/A
YMR126C	DLT1	254	S	#N/A	LNGSSNNIG	N/A	1.066	-1.066	N/A	30	49.68	49.68 LNGpSSNNIGR b4/y7 ,37.98 LNGSpSNNIGR b5/y6 ,	N/A
YJR106W	ECM27	14	Y	#N/A	DWAINVAHPRLLY	N/A	1.071	-1.071	N/A	27	35.34	35.34 DWAINVAHPRLLpYK b13/y2 ,	N/A
YGL009C	LEU1	487	S	CKA2	EFEYKDQDQSSP	N/A	1.474	-1.474	N/A	36	75.38	65.55 EFEYKDQDQpSSPK b10/y4 ,75.38 EFEYKDQDQSpSPK b11/y3 ,	N/A
YOR021C	0	204	S	SNF1	DSAQSLDDLLM	-1.486	N/A	-1.486	N/A	44	43.04	33.80 KDpSAQSLDDLL(ox)M b3/y10 b12/y1 ,43.04 KDSAQpSLDDLL(ox)M b6/y7 b12/y1 ,	N/A
YDL133W	0	228	Y	#N/A	VYKSDWVNELN	-2.737	N/A	-2.737	N/A	26	7.27	7.27 VpYKSDWVNELNK b2/y11 ,	N/A
YKL113C	RAD27	116	T	CKA2	LAEATTELE	N/A	-3.826	3.826	N/A	33	103.12	88.90 LAEApTTELEK b5/y6 ,103.12 LAEATpTELEK b6/y5 ,	mitochondrion
YDR508C	GNP1	123	S	CLA4	KSSYITVDGI	3.6	N/A	3.6	N/A	34	37.98	27.82 KpSSpYITVDGIK b2/y10 b4/y8 ,37.98 KSpSpYITVDGIK b3/y9 b4/y8 ,36.85 KSSpYIpTVDGIK b4/y8 b6/y6 ,	mitochondrion
YDR508C	GNP1	125	Y	#N/A	KSSYITVDGI	3.6	N/A	3.6	N/A	34	37.98	27.82 KpSSpYITVDGIK b2/y10 b4/y8 ,37.98 KSpSpYITVDGIK b3/y9 b4/y8 ,36.85 KSSpYIpTVDGIK b4/y8 b6/y6 ,	mitochondrion
YJL005W	CYR1	554	S	TPK1	SNLAMSPPSI	N/A	-3.346	3.346	N/A	36	24.46	4.44 pSNLA(ox)MSPPSIR b1/y11 b5/y7 ,24.46 SNLA(ox)MpSPPSIR b5/y7 b6/y6 ,24.46 SNLA(ox)MSPPpSIR b5/y7 b9/y3 ,	mitochondrion
YIL139C	REV7	76	S	TPK1	FSICIIN	N/A	-3.299	3.299	N/A	37	10.05	10.05 FpSICIINK b2/y7 ,	mitochondrion
YJL005W	CYR1	1439	S	CLA4	FSFLQLN	N/A	-3.103	3.103	N/A	25	48.48	48.48 FpSFLQLNK b2/y7 ,	mitochondrion
YGR159C	NSR1	403	T	CLA4	NTASFAGS	N/A	-3.005	3.005	N/A	31	67.2	34.11 NpTASFAGSK b2/y8 ,67.20 NTApSFAGSK b4/y6 ,43.32 NTASFAGpSK b8/y2 ,	mitochondrion
YDR096W	GIS1	424	S	CLA4	ISSPLLS	2.834	N/A	2.834	N/A	26	48.48	48.48 IpSSPLLSR b2/y7 ,35.44 ISpSPLLSR b3/y6 ,9.65 ISSPLLpSR b7/y2 ,	mitochondrion
YOR298C-A	MBF1	28	S	SNF1	SQGQINAA	N/A	-2.525	2.525	N/A	48	77.93	77.93 pSQGQINAAR b1/y9 ,	mitochondrion
YDR508C	GNP1	111	S	SNF1	DSSSQLDNELNR	N/A	-2.511	2.511	N/A	29	53.09	43.04 KDpSpSSQLDNELNR b3/y11 b4/y10 ,43.04 KDpSSpSQLDNELNR b3/y11 b5/y9 ,53.09 KDSpSpSQLDNELNR b4/y10 b5/y9 ,	mitochondrion
YDR508C	GNP1	112	S	CKA2	DSSSQLDNELNR	N/A	-2.511	2.511	N/A	29	53.09	43.04 KDpSpSSQLDNELNR b3/y11 b4/y10 ,43.04 KDpSSpSQLDNELNR b3/y11 b5/y9 ,53.09 KDSpSpSQLDNELNR b4/y10 b5/y9 ,	mitochondrion
YEL037C	RAD23	134	T	RIM11	TESASTPGFVVGTE	N/A	-2.471	2.471	N/A	57	45.87	34.54 pTESASTPGFVVGTER b1/y15 ,45.87 TEpSASTPGFVVGTER b3/y13 ,45.87 TESApSTPGFVVGTER b5/y11 ,37.02 TESASpTPGFVVGTER b6/y10 ,9.89 TESASTPGFVVGpTER b13/y3 ,	mitochondrion
YGL120C	PRP43	247	S	CDC28	IIIMSATLDAE	N/A	-2.37	2.37	N/A	25	12.22	12.22 IIIMpSApTLDAEK b5/y8 b7/y6 ,	mitochondrion
YGL120C	PRP43	249	T	CKA2	IIIMSATLDAE	N/A	-2.37	2.37	N/A	25	12.22	12.22 IIIMpSApTLDAEK b5/y8 b7/y6 ,	mitochondrion
YDR326C	YSP2	535	S	PKC1	ALENAVGDEGNS	2.299	N/A	2.299	N/A	54	105.56	105.56 KALENAVGDEGNpS b13/y1 ,	mitochondrion
YIL047C	SYG1	43	S	CKA2	LDAEEEQSSSY	N/A	-2.253	2.253	N/A	35	92.11	67.31 LDAEEEQpSSSYR b8/y5 ,92.11 LDAEEEQSpSSYR b9/y4 ,79.35 LDAEEEQSSpSYR b10/y3 ,	mitochondrion
YKL114C	APN1	346	T	RIM11	ATAEPSDNDILSQMT	N/A	-2.23	2.23	N/A	29	26.91	9.25 ApTAEPSDNDILSQ(ox)MTK b2/y15 b14/y3 ,26.91 ATAEPpSDNDILSQ(ox)MTK b6/y11 b14/y3 ,20.10 ATAEPSDNDILpSQ(ox)MTK b12/y5 b14/y3 ,9.25 ATAEPSDNDILSQ(ox)MpTK b14/y3 b15/y2 ,	mitochondrion
YBR081C	SPT7	1293	S	CKA2	VGAENDGDSSLFL	N/A	-1.835	1.835	N/A	45	46.94	46.94 VGAENDGDpSSLFLR b9/y6 ,45.87 VGAENDGDSpSLFLR b10/y5 ,	mitochondrion
YLR454W	FMP27	1142	S	CLA4	SATDSEIPLTPAALNING	1.822	N/A	1.822	N/A	50	121.98	119.94 KpSATDSEIPLTPAALNING b2/y18 ,121.98 KSApTDSEIPLTPAALNING b4/y16 ,87.24 KSATDpSEIPLTPAALNING b6/y14 ,39.44 KSATDSEIPLpTPAALNING b11/y9 ,	mitochondrion
YNL292W	PUS4	254	S	CKA2	VEEPFPLSEQEEQEIQ	1.411	N/A	1.411	N/A	28	49.83	49.83 KVEEPFPLpSEQEEQEIQ b9/y9 ,	mitochondrion
YJL200C	ACO2	710	T	CDC28	QGVLPLTFANESDYD	1.384	N/A	1.384	N/A	25	14.57	14.57 QGVLPLpTFANEpSDYDK b7/y10 b12/y5 ,	mitochondrion
YJL200C	ACO2	715	S	CKA2	QGVLPLTFANESDYD	1.384	N/A	1.384	N/A	25	14.57	14.57 QGVLPLpTFANEpSDYDK b7/y10 b12/y5 ,	mitochondrion
YOR151C	RPB2	498	T	TPK1	TNTPIG	N/A	-1.376	1.376	N/A	29	40.22	19.15 pTNTPIGR b1/y7 ,40.22 TNpTPIGR b3/y5 ,	mitochondrion
YGL104C	VPS73	6	S	TPK1	ILSSASLLSNVSMP	1.371	N/A	1.371	N/A	56	62.87	62.87 ILpSSASLLSNVS(ox)MPR b3/y13 b13/y3 ,62.87 ILSpSASLLSNVS(ox)MPR b4/y12 b13/y3 ,43.85 ILSSApSLLSNVS(ox)MPR b6/y10 b13/y3 ,35.34 ILSSASLLpSNVS(ox)MPR b9/y7 b13/y3 ,9.66 ILSSASLLSNVpS(ox)MPR b12/y4 b13/y3 ,	mitochondrion
Q0115	BI3	231	Y	#N/A	LAVINMYMYM	1.349	N/A	1.349	N/A	31	46.8	7.65 LAVIN(ox)MpY(ox)MYMK b6/y6 b7/y5 b8/y4 ,7.65 LAVIN(ox)MY(ox)MpYMK b6/y6 b8/y4 b9/y3 ,27.82 LAVIN(ox)MpYMY(ox)MK b6/y6 b7/y5 b10/y2 ,13.00 LAVIN(ox)MYMpY(ox)MK b6/y6 b9/y3 b10/y2 ,46.80 LAVINMpY(ox)MY(ox)MK b7/y5 b8/y4 b10/y2 ,19.81 LAVINMY(ox)MpY(ox)MK b8/y4 b9/y3 b10/y2 ,	mitochondrion
YHR199C	AIM46	187	S	TPK1	LMSKNTPI	1.287	N/A	1.287	N/A	28	67.2	67.20 L(ox)MpSKNpTPIK b2/y8 b3/y7 b6/y4 ,	mitochondrion
YHR199C	AIM46	190	T	CDC28	LMSKNTPI	1.287	N/A	1.287	N/A	28	67.2	67.20 L(ox)MpSKNpTPIK b2/y8 b3/y7 b6/y4 ,	mitochondrion
YLR106C	MDN1	4388	T	CKA2	ADTEDIDQEAAVQQDSGS	N/A	-1.275	1.275	N/A	46	82.62	82.62 KADpTEDIDQEAAVQQDSGS b4/y16 ,4.52 KADTEDIDQEAAVQQDpSGS b17/y3 ,4.62 KADTEDIDQEAAVQQDSGpS b19/y1 ,	mitochondrion
YOR153W	PDR5	849	S	CKA2	MLQESSEEESDTYGEIGLS	1.107	N/A	1.107	N/A	40	82.8	62.95 (ox)MLQEpSSEEESDTYGEIGLSK b1/y20 b5/y16 ,62.95 (ox)MLQESpSEEESDTYGEIGLSK b1/y20 b6/y15 ,82.80 (ox)MLQESSEEEpSDTYGEIGLSK b1/y20 b10/y11 ,62.95 (ox)MLQESSEEESDpTYGEIGLSK b1/y20 b12/y9 ,16.45 (ox)MLQESSEEESDTYGEIGLpSK b1/y20 b19/y2 ,	mitochondrion
YPR025C	CCL1	293	S	TPK1	EGSQESVPGNEKEEPQNDASTTE	N/A	-0.953	0.953	N/A	34	65.28	65.28 EGpSQEpSVPGNEKEEPQNDASTTEK b3/y22 b6/y19 ,24.59 EGpSQESVPGNEKEEPQNDApSTTEK b3/y22 b20/y5 ,12.97 EGSQEpSVPGNEKEEPQNDApSTTEK b6/y19 b20/y5 ,18.32 EGpSQESVPGNEKEEPQNDASpTTEK b3/y22 b21/y4 ,8.71 EGSQEpSVPGNEKEEPQNDASpTTEK b6/y19 b21/y4 ,0.00 EGSQESVPGNEKEEPQNDApSpTTEK b20/y5 b21/y4 ,18.32 EGpSQESVPGNEKEEPQNDASTpTEK b3/y22 b22/y3 ,8.71 EGSQEpSVPGNEKEEPQNDASTpTEK b6/y19 b22/y3 ,0.00 EGSQESVPGNEKE…	mitochondrion
YPR025C	CCL1	296	S	HRR25	EGSQESVPGNEKEEPQNDASTTE	N/A	-0.953	0.953	N/A	34	65.28	65.28 EGpSQEpSVPGNEKEEPQNDASTTEK b3/y22 b6/y19 ,24.59 EGpSQESVPGNEKEEPQNDApSTTEK b3/y22 b20/y5 ,12.97 EGSQEpSVPGNEKEEPQNDApSTTEK b6/y19 b20/y5 ,18.32 EGpSQESVPGNEKEEPQNDASpTTEK b3/y22 b21/y4 ,8.71 EGSQEpSVPGNEKEEPQNDASpTTEK b6/y19 b21/y4 ,0.00 EGSQESVPGNEKEEPQNDApSpTTEK b20/y5 b21/y4 ,18.32 EGpSQESVPGNEKEEPQNDASTpTEK b3/y22 b22/y3 ,8.71 EGSQEpSVPGNEKEEPQNDASTpTEK b6/y19 b22/y3 ,0.00 EGSQESVPGNEKE…	mitochondrion
YNR055C	HOL1	287	S	SNF1	LSTPGAMGE	0.924	N/A	0.924	N/A	29	88.9	65.00 KLpSTPGA(ox)MGE b3/y8 b8/y3 ,88.90 KLSpTPGA(ox)MGE b4/y7 b8/y3 ,	mitochondrion
YER164W	CHD1	1336	S	CDC28	LSPNSPTPPL	N/A	-0.843	0.843	N/A	40	69.17	13.00 LpSPNSPTPPLK b2/y10 ,59.27 LSPNpSPTPPLK b5/y7 ,69.17 LSPNSPpTPPLK b7/y5 ,	mitochondrion
YLR106C	MDN1	4636	S	TPK1	SEISTADLVS	N/A	-0.822	0.822	N/A	36	59.27	46.80 pSEISTADLVSR b1/y11 ,59.27 SEIpSTADLVSR b4/y8 ,37.98 SEISpTADLVSR b5/y7 ,7.65 SEISTADLVpSR b10/y2 ,	mitochondrion
YBR269C	FMP21	77	T	CKA2	TKESLNSPLLT	0.81	N/A	0.81	N/A	25	34.76	34.76 pTKEpSLNSPLLTK b1/y12 b4/y9 ,18.07 pTKESLNpSPLLTK b1/y12 b7/y6 ,19.20 TKEpSLNpSPLLTK b4/y9 b7/y6 ,6.94 pTKESLNSPLLpTK b1/y12 b11/y2 ,7.27 TKEpSLNSPLLpTK b4/y9 b11/y2 ,7.27 TKESLNpSPLLpTK b7/y6 b11/y2 ,	mitochondrion
YBR269C	FMP21	80	S	TPK1	TKESLNSPLLT	0.81	N/A	0.81	N/A	25	34.76	34.76 pTKEpSLNSPLLTK b1/y12 b4/y9 ,18.07 pTKESLNpSPLLTK b1/y12 b7/y6 ,19.20 TKEpSLNpSPLLTK b4/y9 b7/y6 ,6.94 pTKESLNSPLLpTK b1/y12 b11/y2 ,7.27 TKEpSLNSPLLpTK b4/y9 b11/y2 ,7.27 TKESLNpSPLLpTK b7/y6 b11/y2 ,	mitochondrion
YOR215C	AIM41	160	S	CKA2	SLPTEW	0.787	N/A	0.787	N/A	30	27.69	18.28 pSLPTEWK b1/y7 ,27.69 SLPpTEWK b4/y4 ,	mitochondrion
YER087W	AIM10	319	S	TPK1	DNEDIMFSKIL	0.745	N/A	0.745	N/A	30	62.3	62.30 DNEDI(ox)MFpSKILR b6/y7 b8/y5 ,	mitochondrion
YLR346C	0	44	S	PKC1	YVSNKPD	0.638	N/A	0.638	N/A	31	34.11	34.11 YVpSNKPDK b3/y6 ,	mitochondrion
YDL140C	RPO21	1293	S	CDC28	VPSPTGEYV	N/A	-0.552	0.552	N/A	36	75.51	75.51 KVPpSPTGEYV b4/y7 ,73.26 KVPSPpTGEYV b6/y5 ,	mitochondrion
YCL057C-A	0	2	S	TPK1	SEQAQTQQPA	N/A	-0.395	0.395	N/A	26	51.27	51.27 pSEQAQTQQPA b1/y10 ,39.19 SEQAQpTQQPA b6/y5 ,	mitochondrion
YEL037C	RAD23	83	T	RIM11	VTEPPIAPESATTPG	N/A	-0.385	0.385	N/A	46	59.35	6.43 VpTEPPIAPESATTPGR b2/y15 ,39.82 VTEPPIAPEpSATTPGR b10/y7 ,39.82 VTEPPIAPESApTTPGR b12/y5 ,59.35 VTEPPIAPESATpTPGR b13/y4 ,	mitochondrion
YMR306W	FKS3	1124	S	SNF1	GGLSKAQ	0.331	N/A	0.331	N/A	27	93.69	93.69 GGLpSKAQR b4/y5 ,	mitochondrion
YGR235C	0	33	T	CKA2	EATVNEKEA	0.17	N/A	0.17	N/A	51	62.96	62.96 KEApTVNEKEA b4/y7 ,	mitochondrion
YER164W	CHD1	1300	S	YPK2	SMTPEITSSEPANGPPS	N/A	-0.147	0.147	N/A	41	87.24	72.63 pS(ox)MTPEITSSEPANGPPSK b1/y18 b2/y17 ,87.24 S(ox)MpTPEITSSEPANGPPSK b2/y17 b3/y16 ,47.87 S(ox)MTPEIpTSSEPANGPPSK b2/y17 b7/y12 ,39.44 S(ox)MTPEITpSSEPANGPPSK b2/y17 b8/y11 ,39.44 S(ox)MTPEITSpSEPANGPPSK b2/y17 b9/y10 ,4.94 S(ox)MTPEITSSEPANGPPpSK b2/y17 b17/y2 ,	mitochondrion
YOR298C-A	MBF1	143	S	CDC28	GNNIGSPLGAP	N/A	-0.111	0.111	N/A	58	111.42	111.42 GNNIGpSPLGAPK b6/y7 ,	mitochondrion
YOR191W	ULS1	217	S	PKC1	DNSLKSEN	N/A	-0.105	0.105	N/A	28	32.87	15.48 KDNpSLKSEN b4/y6 ,32.87 KDNSLKpSEN b7/y3 ,	mitochondrion
YBR081C	SPT7	367	T	CDC28	LPTPEGSTFSDTGN	0.011	N/A	0.011	N/A	37	91.57	91.57 KLPpTPEGSTFSDTGN b4/y12 ,68.56 KLPTPEGpSTFSDTGN b8/y8 ,68.56 KLPTPEGSpTFSDTGN b9/y7 ,37.91 KLPTPEGSTFpSDTGN b11/y5 ,10.37 KLPTPEGSTFSDpTGN b13/y3 ,	mitochondrion
YGL120C	PRP43	460	S	RIM11	SNLSSTVLEL	N/A	0.114	-0.114	N/A	30	7.87	7.45 pSNLSSTVLELK b1/y11 ,7.87 SNLpSSTVLELK b4/y8 ,7.87 SNLSpSTVLELK b5/y7 ,7.87 SNLSSpTVLELK b6/y6 ,	mitochondrion
YGL085W	0	266	T	PHO85	GLWIQNKFETPGEY	-0.246	N/A	-0.246	N/A	31	79.77	79.77 GLWIQNKFEpTPGEYK b10/y6 ,	mitochondrion
YBR081C	SPT7	621	T	CKA2	LTSVIPEGE	-0.313	N/A	-0.313	N/A	29	62.96	62.96 KLpTSVIPEGE b3/y8 ,62.96 KLTpSVIPEGE b4/y7 ,	mitochondrion
YOR271C	FSF1	3	S	RIM11	ASSVPGPIDLPES	N/A	0.941	-0.941	N/A	25	29.64	28.91 ApSSVPGPIDLPESR b2/y13 ,29.64 ASpSVPGPIDLPESR b3/y12 ,4.38 ASSVPGPIDLPEpSR b13/y2 ,	mitochondrion
YKL106W	AAT1	62	T	RIM11	VTTFPSVAKAQ	N/A	1.033	-1.033	N/A	27	63.88	53.09 KVpTTFPSVAKAQ b3/y10 ,63.88 KVTpTFPSVAKAQ b4/y9 ,63.88 KVTTFPpSVAKAQ b7/y6 ,	mitochondrion
YEL037C	RAD23	100	S	RIM11	ENSTEASPSTDASAAPAATAPEGSQPQEEQTATTE	N/A	1.647	-1.647	N/A	91	87.46	68.67 ENpSpTEASPSTDASAAPAATAPEGSQPQEEQTATTER b3/y34 b4/y33 ,86.36 ENpSTEApSPSTDASAAPAATAPEGSQPQEEQTATTER b3/y34 b7/y30 ,87.46 ENSpTEApSPSTDASAAPAATAPEGSQPQEEQTATTER b4/y33 b7/y30 ,77.33 ENpSTEASPpSTDASAAPAATAPEGSQPQEEQTATTER b3/y34 b9/y28 ,78.34 ENSpTEASPpSTDASAAPAATAPEGSQPQEEQTATTER b4/y33 b9/y28 ,61.22 ENSTEApSPpSTDASAAPAATAPEGSQPQEEQTATTER b7/y30 b9/y28 ,77.33 ENpSTEASPSpTDASAAPAATAPEGSQPQEEQT…	mitochondrion
YEL037C	RAD23	101	T	CKA2	ENSTEASPSTDASAAPAATAPEGSQPQEEQTATTE	N/A	1.647	-1.647	N/A	91	87.46	68.67 ENpSpTEASPSTDASAAPAATAPEGSQPQEEQTATTER b3/y34 b4/y33 ,86.36 ENpSTEApSPSTDASAAPAATAPEGSQPQEEQTATTER b3/y34 b7/y30 ,87.46 ENSpTEApSPSTDASAAPAATAPEGSQPQEEQTATTER b4/y33 b7/y30 ,77.33 ENpSTEASPpSTDASAAPAATAPEGSQPQEEQTATTER b3/y34 b9/y28 ,78.34 ENSpTEASPpSTDASAAPAATAPEGSQPQEEQTATTER b4/y33 b9/y28 ,61.22 ENSTEApSPpSTDASAAPAATAPEGSQPQEEQTATTER b7/y30 b9/y28 ,77.33 ENpSTEASPSpTDASAAPAATAPEGSQPQEEQT…	mitochondrion
YJL005W	CYR1	27	S	CKA2	QEEQEQQIEQSSPTEAND	N/A	1.834	-1.834	N/A	65	109.94	98.36 QEEQEQQIEQpSSPTEANDR b11/y9 ,109.94 QEEQEQQIEQSpSPTEANDR b12/y8 ,98.36 QEEQEQQIEQSSPpTEANDR b14/y6 ,	mitochondrion
YLR454W	FMP27	2609	T	FUS3	ENKIADDTSPL	N/A	1.935	-1.935	N/A	27	11.53	11.53 ENKIADDpTSPLK b8/y5 ,11.53 ENKIADDTpSPLK b9/y4 ,	mitochondrion
YJR077C	MIR1	252	S	SNF1	APGQSTVGLLAQLA	-0.68	N/A	-0.68	N/A	41	71.8	71.80 APGQpSTVGLLAQLAK b5/y11 ,71.80 APGQSpTVGLLAQLAK b6/y10 ,	mitochondrial envelope
YDR345C	HXT3	3	S	CKA2	MNSTPDLISPQ	N/A	-5.346	5.346	N/A	40	57.59	57.59 (ox)MNpSTPDLISPQK b1/y12 b3/y10 ,57.59 (ox)MNSpTPDLISPQK b1/y12 b4/y9 ,12.60 (ox)MNSTPDLIpSPQK b1/y12 b9/y4 ,	membrane fraction
YPR037C	ERV2	43	S	CKA2	SGIDEVQGAAAE	N/A	-4.668	4.668	N/A	29	60.79	60.79 KpSGIDEVQGAAAE b2/y12 ,	membrane fraction
YER093C	TSC11	47	T	SNF1	NITSSSPSTITNESS	3.445	N/A	3.445	N/A	48	136.26	95.76 KNIpTSSSPSTITNESS b4/y13 ,95.76 KNITpSSSPSTITNESS b5/y12 ,108.66 KNITSpSSPSTITNESS b6/y11 ,136.26 KNITSSpSPSTITNESS b7/y10 ,136.26 KNITSSSPpSTITNESS b9/y8 ,122.16 KNITSSSPSpTITNESS b10/y7 ,70.15 KNITSSSPSTIpTNESS b12/y5 ,46.94 KNITSSSPSTITNEpSS b15/y2 ,46.94 KNITSSSPSTITNESpS b16/y1 ,	membrane fraction
YHL007C	STE20	492	S	CDC28	SPVMNSAANVSPL	N/A	-1.958	1.958	N/A	25	40.85	4.35 pSPV(ox)MNSAANVSPLK b1/y14 b4/y11 ,11.53 SPV(ox)MNpSAANVSPLK b4/y11 b6/y9 ,40.85 SPV(ox)MNSAANVpSPLK b4/y11 b11/y4 ,	membrane fraction
YER177W	BMH1	231	T	SNF1	DNLTLWTSDMSESGQAEDQQQQQQHQQQQPPAAAEGEAP	1.448	N/A	1.448	N/A	31	100.66	89.72 DNLpTLWTSD(ox)MSESGQAEDQQQQQQHQQQQPPAAAEGEAPK b4/y37 b10/y31 ,100.66 DNLTLWpTSD(ox)MSESGQAEDQQQQQQHQQQQPPAAAEGEAPK b7/y34 b10/y31 ,90.89 DNLTLWTpSD(ox)MSESGQAEDQQQQQQHQQQQPPAAAEGEAPK b8/y33 b10/y31 ,90.89 DNLTLWTSD(ox)MpSESGQAEDQQQQQQHQQQQPPAAAEGEAPK b10/y31 b11/y30 ,90.89 DNLTLWTSD(ox)MSEpSGQAEDQQQQQQHQQQQPPAAAEGEAPK b10/y31 b13/y28 ,	membrane fraction
YLR260W	LCB5	54	S	CLA4	SSIDNIS	N/A	-1.395	1.395	N/A	25	89.88	16.10 pSSIDNISR b1/y8 ,16.76 SpSIDNISR b2/y7 ,89.88 SSIDNIpSR b7/y2 ,	membrane fraction
YDR011W	SNQ2	80	S	CKA2	VESFADALS	N/A	-1.358	1.358	N/A	43	88.9	88.90 VEpSFADALSR b3/y8 ,8.11 VESFADALpSR b9/y2 ,	membrane fraction
YDR033W	MRH1	289	S	CDC28	APVASPRPAATPNLSKD	1.218	N/A	1.218	N/A	41	79.77	79.77 APVApSPRPAApTPNLSKDK b5/y14 b11/y8 ,46.94 APVApSPRPAATPNLpSKDK b5/y14 b15/y4 ,6.43 APVASPRPAApTPNLpSKDK b11/y8 b15/y4 ,	membrane fraction
YDR033W	MRH1	295	T	CDC28	APVASPRPAATPNLSKD	1.218	N/A	1.218	N/A	41	79.77	79.77 APVApSPRPAApTPNLSKDK b5/y14 b11/y8 ,46.94 APVApSPRPAATPNLpSKDK b5/y14 b15/y4 ,6.43 APVASPRPAApTPNLpSKDK b11/y8 b15/y4 ,	membrane fraction
YCR021C	HSP30	312	S	TPK1	ASGETAIHEPEPEAEQAVEDTA	N/A	-0.856	0.856	N/A	56	80.08	0.00 ApSGETAIHEPEPEAEQAVEDTA b2/y21 ,0.00 ASGEpTAIHEPEPEAEQAVEDTA b5/y18 ,80.08 ASGETAIHEPEPEAEQAVEDpTA b21/y2 ,	membrane fraction
YGR281W	YOR1	2	T	PKC1	TITVGDAVSETELEN	N/A	-0.275	0.275	N/A	69	69.06	47.87 pTITVGDAVSETELENK b1/y16 ,49.83 TIpTVGDAVSETELENK b3/y14 ,69.06 TITVGDAVpSETELENK b9/y8 ,69.06 TITVGDAVSEpTELENK b11/y6 ,	membrane fraction
YDR099W	BMH2	210	T	CKA2	QAFDDAIAELDTLSEESY	0.04	N/A	0.04	N/A	79	147.4	109.94 KQAFDDAIAELDpTLSEESY b13/y7 ,147.40 KQAFDDAIAELDTLpSEESY b15/y5 ,144.98 KQAFDDAIAELDTLSEEpSY b18/y2 ,	membrane fraction
YDR345C	HXT3	50	T	RIM11	GVQDDFQAEADQVLTNPNTG	0.026	N/A	0.026	N/A	55	95.03	95.03 GVQDDFQAEADQVLpTNPNTGK b15/y7 ,52.82 GVQDDFQAEADQVLTNPNpTGK b19/y3 ,	membrane fraction
YNL098C	RAS2	198	S	RIM11	GSGANSVP	N/A	0.127	-0.127	N/A	40	109.99	23.54 GpSGANSVPR b2/y8 ,109.99 GSGANpSVPR b6/y4 ,	membrane fraction
YHR094C	HXT1	13	S	SNF1	SNSSNSYELESGRS	-0.452	N/A	-0.452	N/A	33	18.62	17.06 KpSNSSNSpYELESGRS b2/y14 b8/y8 ,18.07 KSNpSSNSpYELESGRS b4/y12 b8/y8 ,18.62 KSNSpSNSpYELESGRS b5/y11 b8/y8 ,18.62 KSNSSNpSpYELESGRS b7/y9 b8/y8 ,6.94 KSNSSNSpYELEpSGRS b8/y8 b12/y4 ,4.28 KSNSSNSpYELESGRpS b8/y8 b15/y1 ,	membrane fraction
YHR094C	HXT1	19	Y	#N/A	SNSSNSYELESGRS	-0.452	N/A	-0.452	N/A	33	18.62	17.06 KpSNSSNSpYELESGRS b2/y14 b8/y8 ,18.07 KSNpSSNSpYELESGRS b4/y12 b8/y8 ,18.62 KSNSpSNSpYELESGRS b5/y11 b8/y8 ,18.62 KSNSSNpSpYELESGRS b7/y9 b8/y8 ,6.94 KSNSSNSpYELEpSGRS b8/y8 b12/y4 ,4.28 KSNSSNSpYELESGRpS b8/y8 b15/y1 ,	membrane fraction
YHR094C	HXT1	13	S	SNF1	SNSSNSYELESG	-0.894	N/A	-0.894	N/A	34	85.46	59.35 pSNpSSNSYELESGR b1/y13 b3/y11 ,59.35 pSNSpSNSYELESGR b1/y13 b4/y10 ,51.74 SNpSpSNSYELESGR b3/y11 b4/y10 ,81.57 pSNSSNpSYELESGR b1/y13 b6/y8 ,73.55 SNpSSNpSYELESGR b3/y11 b6/y8 ,85.46 SNSpSNpSYELESGR b4/y10 b6/y8 ,30.40 pSNSSNSYELEpSGR b1/y13 b11/y3 ,24.05 SNpSSNSYELEpSGR b3/y11 b11/y3 ,32.02 SNSpSNSYELEpSGR b4/y10 b11/y3 ,17.06 SNSSNpSYELEpSGR b6/y8 b11/y3 ,	membrane fraction
YHR094C	HXT1	15	S	CKA2	SNSSNSYELESG	-0.894	N/A	-0.894	N/A	34	85.46	59.35 pSNpSSNSYELESGR b1/y13 b3/y11 ,59.35 pSNSpSNSYELESGR b1/y13 b4/y10 ,51.74 SNpSpSNSYELESGR b3/y11 b4/y10 ,81.57 pSNSSNpSYELESGR b1/y13 b6/y8 ,73.55 SNpSSNpSYELESGR b3/y11 b6/y8 ,85.46 SNSpSNpSYELESGR b4/y10 b6/y8 ,30.40 pSNSSNSYELEpSGR b1/y13 b11/y3 ,24.05 SNpSSNSYELEpSGR b3/y11 b11/y3 ,32.02 SNSpSNSYELEpSGR b4/y10 b11/y3 ,17.06 SNSSNpSYELEpSGR b6/y8 b11/y3 ,	membrane fraction
YDL229W	SSB1	40	T	CDC28	VTPSFVAFTPEE	N/A	0.908	-0.908	N/A	32	98.01	32.89 VpTPSFVAFTPEER b2/y12 ,63.88 VTPpSFVAFTPEER b4/y10 ,98.01 VTPSFVAFpTPEER b9/y5 ,	membrane fraction
YGR089W	NNF2	512	T	CKA2	YLQETSENSLTPTNSNTSYVSNQE	N/A	1.176	-1.176	N/A	41	44.33	29.16 YLQEpTSENSLTPTNSNTSYVSNQEK b5/y21 ,36.43 YLQETpSENSLTPTNSNTSYVSNQEK b6/y20 ,36.43 YLQETSENpSLTPTNSNTSYVSNQEK b9/y17 ,44.33 YLQETSENSLpTPTNSNTSYVSNQEK b11/y15 ,44.33 YLQETSENSLTPpTNSNTSYVSNQEK b13/y13 ,36.43 YLQETSENSLTPTNpSNTSYVSNQEK b15/y11 ,36.43 YLQETSENSLTPTNSNpTSYVSNQEK b17/y9 ,36.43 YLQETSENSLTPTNSNTpSYVSNQEK b18/y8 ,22.59 YLQETSENSLTPTNSNTSYVpSNQEK b21/y5 ,	membrane fraction
YER020W	GPA2	12	S	CKA2	NGSTPDTQTASAGSDNVG	N/A	1.331	-1.331	N/A	28	18.74	0.00 NGpSTPDTQTASAGSDNVGK b3/y17 ,0.00 NGSpTPDTQTASAGSDNVGK b4/y16 ,9.06 NGSTPDpTQTASAGSDNVGK b7/y13 ,9.06 NGSTPDTQpTASAGSDNVGK b9/y11 ,13.57 NGSTPDTQTApSAGSDNVGK b11/y9 ,18.74 NGSTPDTQTASAGpSDNVGK b14/y6 ,	membrane fraction
YDL223C	HBT1	1034	S	CLA4	SISGGTFGF	N/A	1.721	-1.721	N/A	47	73.26	48.20 pSISGGTFGFR b1/y10 ,73.26 SIpSGGTFGFR b3/y8 ,36.85 SISGGpTFGFR b6/y5 ,	membrane fraction
YDL223C	HBT1	843	S	PKC1	ASYGSGGNSQNQEYSSDDNIDVN	N/A	2.068	-2.068	N/A	59	64.66	10.63 ApSYGSGGNSQNQEYSSDDNIDVNK b2/y23 ,14.89 ASYGpSGGNSQNQEYSSDDNIDVNK b5/y20 ,25.96 ASYGSGGNpSQNQEYSSDDNIDVNK b9/y16 ,64.66 ASYGSGGNSQNQEYpSSDDNIDVNK b15/y10 ,64.66 ASYGSGGNSQNQEYSpSDDNIDVNK b16/y9 ,	membrane fraction
YPR124W	CTR1	319	S	RIM11	HPEPSPDPIAVADTTSGSDQST	-2.411	N/A	-2.411	N/A	30	0	0.00 HPEPpSPDPIAVADpTpTpSGpSDQpSpTR b5/y19 b14/y10 b15/y9 b16/y8 b18/y6 b21/y3 b22/y2 ,	membrane fraction
YPR124W	CTR1	328	T	RIM11	HPEPSPDPIAVADTTSGSDQST	-2.411	N/A	-2.411	N/A	30	0	0.00 HPEPpSPDPIAVADpTpTpSGpSDQpSpTR b5/y19 b14/y10 b15/y9 b16/y8 b18/y6 b21/y3 b22/y2 ,	membrane fraction
YPR124W	CTR1	329	T	CKA2	HPEPSPDPIAVADTTSGSDQST	-2.411	N/A	-2.411	N/A	30	0	0.00 HPEPpSPDPIAVADpTpTpSGpSDQpSpTR b5/y19 b14/y10 b15/y9 b16/y8 b18/y6 b21/y3 b22/y2 ,	membrane fraction
YPR124W	CTR1	330	S	CKA2	HPEPSPDPIAVADTTSGSDQST	-2.411	N/A	-2.411	N/A	30	0	0.00 HPEPpSPDPIAVADpTpTpSGpSDQpSpTR b5/y19 b14/y10 b15/y9 b16/y8 b18/y6 b21/y3 b22/y2 ,	membrane fraction
YPR124W	CTR1	332	S	HRR25	HPEPSPDPIAVADTTSGSDQST	-2.411	N/A	-2.411	N/A	30	0	0.00 HPEPpSPDPIAVADpTpTpSGpSDQpSpTR b5/y19 b14/y10 b15/y9 b16/y8 b18/y6 b21/y3 b22/y2 ,	membrane fraction
YPR124W	CTR1	335	S	PKC1	HPEPSPDPIAVADTTSGSDQST	-2.411	N/A	-2.411	N/A	30	0	0.00 HPEPpSPDPIAVADpTpTpSGpSDQpSpTR b5/y19 b14/y10 b15/y9 b16/y8 b18/y6 b21/y3 b22/y2 ,	membrane fraction
YPR124W	CTR1	336	T	CKA2	HPEPSPDPIAVADTTSGSDQST	-2.411	N/A	-2.411	N/A	30	0	0.00 HPEPpSPDPIAVADpTpTpSGpSDQpSpTR b5/y19 b14/y10 b15/y9 b16/y8 b18/y6 b21/y3 b22/y2 ,	membrane fraction
YIL117C	PRM5	276	S	HOG1	LLNSPESDGSVN	N/A	-3.793	3.793	N/A	55	122.16	122.16 LLNpSPESDGSVNR b4/y10 ,95.76 LLNSPEpSDGSVNR b7/y7 ,59.35 LLNSPESDGpSVNR b10/y4 ,	membrane
YBR106W	PHO88	157	S	PKC1	APSLFGGMGQTGP	N/A	-2.967	2.967	N/A	44	59.35	59.35 APpSLFGG(ox)MGQTGPK b3/y12 b8/y7 ,6.66 APSLFGG(ox)MGQpTGPK b8/y7 b11/y4 ,	membrane
YGL008C	PMA1	647	T	SNF1	ADTGIAVEGATDAA	N/A	-2.745	2.745	N/A	45	79.77	79.77 ADpTGIAVEGATDAAR b3/y13 ,6.54 ADTGIAVEGApTDAAR b11/y5 ,	membrane
YGR009C	SEC9	539	T	SNF1	EQTSQQLSQSTQ	N/A	-1.922	1.922	N/A	38	71.8	71.80 EQpTSQQLSQSTQR b3/y11 ,71.80 EQTpSQQLSQSTQR b4/y10 ,24.05 EQTSQQLpSQSTQR b8/y6 ,11.22 EQTSQQLSQpSTQR b10/y4 ,6.79 EQTSQQLSQSpTQR b11/y3 ,	membrane
YJL129C	TRK1	1207	S	CKA2	SFTDV	N/A	-1.852	1.852	N/A	28	77.6	21.18 pSFTDVK b1/y6 ,77.60 SFpTDVK b3/y4 ,	membrane
YGL008C	PMA1	647	T	SNF1	KADTGIAVEGATDAA	N/A	-1.69	1.69	N/A	62	61.59	61.59 KADpTGIAVEGATDAAR b4/y13 ,9.25 KADTGIAVEGApTDAAR b12/y5 ,	membrane
YIL121W	QDR2	21	S	HRR25	ENDFEDELAESMQSYN	1.261	N/A	1.261	N/A	26	85.46	85.46 ENDFEDELAEpS(ox)MQSYNR b11/y7 b12/y6 ,60.79 ENDFEDELAES(ox)MQpSYNR b12/y6 b14/y4 ,	membrane
YBR148W	YSW1	593	S	PKC1	ESTKLI	N/A	-1.176	1.176	N/A	27	28.97	19.15 KEpSTKLI b3/y5 ,28.97 KESpTKLI b4/y4 ,	membrane
YGR023W	MTL1	493	Y	#N/A	GIDDQYSPT	0.94	N/A	0.94	N/A	29	22.69	22.69 GIDDQpYSPTK b6/y5 ,	membrane
YNL173C	MDG1	148	S	CKA2	SIFSQEVVELPDSEDETQQVN	0.895	N/A	0.895	N/A	34	111.87	8.55 pSIFSQEVVELPDSEDETQQVNK b1/y22 ,17.92 SIFpSQEVVELPDSEDETQQVNK b4/y19 ,111.87 SIFSQEVVELPDpSEDETQQVNK b13/y10 ,100.11 SIFSQEVVELPDSEDEpTQQVNK b17/y6 ,	membrane
YDR090C	0	224	T	#N/A	GNTFDEESGQAQ	0.798	N/A	0.798	N/A	28	41.92	11.53 KGNpTFDEESGQAQ b4/y10 ,41.92 KGNTFDEEpSGQAQ b9/y5 ,	membrane
YJL129C	TRK1	1143	T	SNF1	QFTTLS	0.657	N/A	0.657	N/A	27	63.74	38.48 QFpTTLSK b3/y5 ,63.74 QFTpTLSK b4/y4 ,50.52 QFTTLpSK b6/y2 ,	membrane
YFL054C	0	85	S	TPK1	DSVQPQVPSMGFTYSLPNL	0.625	N/A	0.625	N/A	41	116.07	5.67 KDpSVQPQVPS(ox)MGFTYSLPNL b3/y18 b11/y10 ,62.95 KDSVQPQVPpS(ox)MGFTYSLPNL b10/y11 b11/y10 ,93.44 KDSVQPQVPS(ox)MGFpTYSLPNL b11/y10 b14/y7 ,116.07 KDSVQPQVPS(ox)MGFTYpSLPNL b11/y10 b16/y5 ,	membrane
YAL022C	FUN26	58	S	SCH9	EQSVSTEPLDTLPL	N/A	-0.57	0.57	N/A	36	85.98	85.98 EQpSVSTEPLDTLPLR b3/y13 ,64.21 EQSVpSTEPLDTLPLR b5/y11 ,54.21 EQSVSpTEPLDTLPLR b6/y10 ,14.94 EQSVSTEPLDpTLPLR b11/y5 ,	membrane
YGR149W	0	398	S	CKA2	LQPDSDAVISDASVND	0.423	N/A	0.423	N/A	30	79.51	13.89 KLQPDpSDAVISDASVND b6/y12 ,50.86 KLQPDSDAVIpSDASVND b11/y7 ,79.51 KLQPDSDAVISDApSVND b14/y4 ,	membrane
YDR264C	AKR1	51	S	CKA2	SGNEEESGNEQVNHNDEAEEDPLLT	N/A	-0.355	0.355	N/A	59	76.62	76.62 pSGNEEEpSGNEQVNHNDEAEEDPLLTR b1/y26 b7/y20 ,4.81 pSGNEEESGNEQVNHNDEAEEDPLLpTR b1/y26 b25/y2 ,0.00 SGNEEEpSGNEQVNHNDEAEEDPLLpTR b7/y20 b25/y2 ,	membrane
YDR264C	AKR1	57	S	CKA2	SGNEEESGNEQVNHNDEAEEDPLLT	N/A	-0.355	0.355	N/A	59	76.62	76.62 pSGNEEEpSGNEQVNHNDEAEEDPLLTR b1/y26 b7/y20 ,4.81 pSGNEEESGNEQVNHNDEAEEDPLLpTR b1/y26 b25/y2 ,0.00 SGNEEEpSGNEQVNHNDEAEEDPLLpTR b7/y20 b25/y2 ,	membrane
YLR138W	NHA1	765	T	CDC28	ILTPTSLG	N/A	0.005	-0.005	N/A	27	80.54	80.54 ILpTPTSLGK b3/y7 ,54.78 ILTPpTSLGK b5/y5 ,54.78 ILTPTpSLGK b6/y4 ,	membrane
YCL073C	0	2	S	PKC1	SSSVVGASSNK	-0.079	N/A	-0.079	N/A	36	71.15	7.65 pSSSVVGASSNK b1/y11 ,7.87 SpSSVVGASSNK b2/y10 ,8.11 SSpSVVGASSNK b3/y9 ,71.15 SSSVVGApSSNK b8/y4 ,71.15 SSSVVGASpSNK b9/y3 ,	membrane
YIL121W	QDR2	245	S	SNF1	NISGNGSVTP	-0.214	N/A	-0.214	N/A	29	81.51	19.81 NIpSGNGSVTPK b3/y9 ,57.59 NISGNGpSVTPK b7/y5 ,81.51 NISGNGSVpTPK b9/y3 ,	membrane
YLR373C	VID22	538	S	RIM11	SLNFTYVLFAIMSIE	-0.238	N/A	-0.238	N/A	25	42.9	20.10 KpSLNFTYVLFAIMSIE b2/y15 ,42.90 KSLNFpTYVLFAIMSIE b6/y11 ,19.63 KSLNFTYVLFAIMpSIE b14/y3 ,	membrane
YGL008C	PMA1	899	S	CKA2	SVEDFMAAMQ	-0.311	N/A	-0.311	N/A	50	97.24	97.24 pSVEDF(ox)MAA(ox)MQR b1/y11 b6/y6 b9/y3 ,	membrane
YBR108W	AIM3	729	T	PHO85	APTPPAPS	N/A	0.957	-0.957	N/A	25	36.89	36.89 APpTPPAPSR b3/y7 ,9.65 APTPPAPpSR b8/y2 ,	membrane
YNL173C	MDG1	222	T	TOR2	TQSSESRLYELSAEDLE	N/A	1.173	-1.173	N/A	34	14.94	14.22 KpTQpSSESRLYELSAEDLE b2/y17 b4/y15 ,14.22 KpTQSpSESRLYELSAEDLE b2/y17 b5/y14 ,14.57 KTQpSpSESRLYELSAEDLE b4/y15 b5/y14 ,14.57 KpTQSSEpSRLYELSAEDLE b2/y17 b7/y12 ,14.94 KTQpSSEpSRLYELSAEDLE b4/y15 b7/y12 ,14.94 KTQSpSEpSRLYELSAEDLE b5/y14 b7/y12 ,4.57 KpTQSSESRLYELpSAEDLE b2/y17 b13/y6 ,4.52 KTQpSSESRLYELpSAEDLE b4/y15 b13/y6 ,4.52 KTQSpSESRLYELpSAEDLE b5/y14 b13/y6 ,6.14 KTQSSEpSRLYELpSAEDL…	membrane
YNL173C	MDG1	224	S	CKA2	TQSSESRLYELSAEDLE	N/A	1.173	-1.173	N/A	34	14.94	14.22 KpTQpSSESRLYELSAEDLE b2/y17 b4/y15 ,14.22 KpTQSpSESRLYELSAEDLE b2/y17 b5/y14 ,14.57 KTQpSpSESRLYELSAEDLE b4/y15 b5/y14 ,14.57 KpTQSSEpSRLYELSAEDLE b2/y17 b7/y12 ,14.94 KTQpSSEpSRLYELSAEDLE b4/y15 b7/y12 ,14.94 KTQSpSEpSRLYELSAEDLE b5/y14 b7/y12 ,4.57 KpTQSSESRLYELpSAEDLE b2/y17 b13/y6 ,4.52 KTQpSSESRLYELpSAEDLE b4/y15 b13/y6 ,4.52 KTQSpSESRLYELpSAEDLE b5/y14 b13/y6 ,6.14 KTQSSEpSRLYELpSAEDL…	membrane
YJL129C	TRK1	12	T	SNF1	VPTLASLEI	N/A	2.228	-2.228	N/A	29	49.68	49.68 VPpTLASLEIR b3/y8 ,48.20 VPTLApSLEIR b6/y5 ,	membrane
YBR108W	AIM3	842	S	#N/A	VKDSSPVPSDLDE	N/A	2.36	-2.36	N/A	29	37.91	37.91 KVKDpSSPVPSDLDE b5/y10 ,29.64 KVKDSpSPVPSDLDE b6/y9 ,15.32 KVKDSSPVPpSDLDE b10/y5 ,	membrane
YEL042W	GDA1	37	T	KIC1	TVTPNASIP	N/A	-6.931	6.931	N/A	37	88.9	29.65 pTVTPNASIPK b1/y10 ,88.90 TVpTPNASIPK b3/y8 ,49.68 TVTPNApSIPK b7/y4 ,	Golgi apparatus
YBR199W	KTR4	455	S	CKA2	HSMSEEELEMY	N/A	-6.445	6.445	N/A	38	71.15	67.31 HpS(ox)MSEEELE(ox)MY b2/y10 b3/y9 b10/y2 ,71.15 HS(ox)MpSEEELE(ox)MY b3/y9 b4/y8 b10/y2 ,	Golgi apparatus
YOR216C	RUD3	44	S	CKA2	MSTDPEADGIVASPDDEG	N/A	-0.458	0.458	N/A	61	67.76	8.88 K(ox)MpSTDPEADGIVASPDDEG b2/y18 b3/y17 ,5.93 K(ox)MSpTDPEADGIVASPDDEG b2/y18 b4/y16 ,67.76 K(ox)MSTDPEADGIVApSPDDEG b2/y18 b14/y6 ,	Golgi apparatus
YDL072C	YET3	137	Y	#N/A	TFGLVIELLTMKDIY	6.094	N/A	6.094	N/A	26	48.83	48.83 TFGLVIELLTMKDIpYR b15/y2 ,	endoplasmic reticulum
YOL031C	SIL1	120	S	HOG1	ASPGDYEFSSDF	N/A	-3.729	3.729	N/A	35	51.74	51.74 ApSPGDYEFSSDFK b2/y12 ,11.53 ASPGDYEFpSSDFK b9/y5 ,11.53 ASPGDYEFSpSDFK b10/y4 ,	endoplasmic reticulum
YHR007C	ERG11	457	S	PKC1	GVSSPYLPFGGG	N/A	-3.165	3.165	N/A	32	73.55	73.55 GVpSSPYLPFGGGR b3/y11 ,51.74 GVSpSPYLPFGGGR b4/y10 ,	endoplasmic reticulum
YDL072C	YET3	153	S	PKC1	NDSVTAEAAAQSGAS	N/A	-3.165	3.165	N/A	31	57.98	57.98 KNDpSVTAEAAAQSGAS b4/y13 ,48.06 KNDSVpTAEAAAQSGAS b6/y11 ,0.00 KNDSVTAEAAAQpSGAS b13/y4 ,0.00 KNDSVTAEAAAQSGApS b16/y1 ,	endoplasmic reticulum
YDL121C	0	70	T	CKA2	DTEESLGHDSASASSASR	N/A	-2.698	2.698	N/A	34	33.05	32.34 KDpTEESLGHDSASASSASR b3/y17 ,33.05 KDTEEpSLGHDSASASSASR b6/y14 ,33.05 KDTEESLGHDpSASASSASR b11/y9 ,25.14 KDTEESLGHDSApSASSASR b13/y7 ,13.26 KDTEESLGHDSASApSSASR b15/y5 ,8.88 KDTEESLGHDSASASpSASR b16/y4 ,8.55 KDTEESLGHDSASASSApSR b18/y2 ,	endoplasmic reticulum
YHR135C	YCK1	480	T	TPK1	ATGQPPSQPQAQTQSQQFGA	N/A	-1.793	1.793	N/A	26	47.87	17.92 ApTGQPPSQPQAQTQSQQFGAR b2/y20 ,39.44 ATGQPPpSQPQAQTQSQQFGAR b7/y15 ,39.44 ATGQPPSQPQAQpTQSQQFGAR b13/y9 ,47.87 ATGQPPSQPQAQTQpSQQFGAR b15/y7 ,	endoplasmic reticulum
YOR092W	ECM3	312	S	TPK1	RNSITGSL	1.685	N/A	1.685	N/A	30	52.96	41.85 RNpSIpTGSLR b3/y7 b5/y5 ,52.96 RNpSITGpSLR b3/y7 b7/y3 ,40.47 RNSIpTGpSLR b5/y5 b7/y3 ,	endoplasmic reticulum
YOR092W	ECM3	314	T	SNF1	RNSITGSL	1.685	N/A	1.685	N/A	30	52.96	41.85 RNpSIpTGSLR b3/y7 b5/y5 ,52.96 RNpSITGpSLR b3/y7 b7/y3 ,40.47 RNSIpTGpSLR b5/y5 b7/y3 ,	endoplasmic reticulum
YBR029C	CDS1	19	S	CKA2	EIVESVTDATS	N/A	-1.58	1.58	N/A	32	18.07	18.07 KEIVEpSVTDATS b6/y7 ,11.87 KEIVESVpTDATS b8/y5 ,7.09 KEIVESVTDApTS b11/y2 ,7.09 KEIVESVTDATpS b12/y1 ,	endoplasmic reticulum
YDL072C	YET3	140	S	CDC28	ASPPVASSDV	N/A	-1.498	1.498	N/A	30	39.19	13.00 ApSPPVASSDVK b2/y10 ,39.19 ASPPVApSSDVK b7/y5 ,39.19 ASPPVASpSDVK b8/y4 ,	endoplasmic reticulum
YAR033W	MST28	172	T	CDC28	QTATSIGNSPVTA	1.215	N/A	1.215	N/A	40	98.01	25.44 KQpTATSIGNSPVTA b3/y12 ,53.09 KQTApTSIGNSPVTA b5/y10 ,75.38 KQTATpSIGNSPVTA b6/y9 ,98.01 KQTATSIGNpSPVTA b10/y5 ,60.79 KQTATSIGNSPVpTA b13/y2 ,	endoplasmic reticulum
YLR350W	ORM2	29	S	SNF1	PFPSQSN	1.11	N/A	1.11	N/A	30	89.88	89.88 KPFPpSQSN b5/y4 ,48.48 KPFPSQpSN b7/y2 ,	endoplasmic reticulum
YOL065C	INP54	210	T	PKC1	VTSTYDPTTNYSSTTTL	N/A	-1.063	1.063	N/A	41	96.66	17.92 VpTSTYDPTTNYSSTTTLR b2/y17 ,24.06 VTpSTYDPTTNYSSTTTLR b3/y16 ,24.59 VTSpTYDPTTNYSSTTTLR b4/y15 ,66.49 VTSTYDPpTTNYSSTTTLR b8/y11 ,76.62 VTSTYDPTpTNYSSTTTLR b9/y10 ,87.24 VTSTYDPTTNYpSSTTTLR b12/y7 ,96.66 VTSTYDPTTNYSpSTTTLR b13/y6 ,96.66 VTSTYDPTTNYSSpTTTLR b14/y5 ,85.72 VTSTYDPTTNYSSTpTTLR b15/y4 ,75.25 VTSTYDPTTNYSSTTpTLR b16/y3 ,	endoplasmic reticulum
YNL156C	NSG2	47	S	PKC1	SVSIDST	N/A	-0.869	0.869	N/A	33	58.87	25.44 pSVSIDSTK b1/y8 ,58.87 SVpSIDSTK b3/y6 ,46.61 SVSIDpSTK b6/y3 ,35.44 SVSIDSpTK b7/y2 ,	endoplasmic reticulum
YAR033W	MST28	167	T	CDC28	LVEGVTP	N/A	-0.852	0.852	N/A	36	101.82	101.82 LVEGVpTPK b6/y3 ,	endoplasmic reticulum
YEL043W	0	154	T	SCH9	NTITSSTAMQP	N/A	-0.675	0.675	N/A	29	62.3	62.30 NpTITSSTA(ox)MQPR b2/y11 b9/y4 ,53.09 NTIpTSSTA(ox)MQPR b4/y9 b9/y4 ,43.04 NTITpSSTA(ox)MQPR b5/y8 b9/y4 ,33.80 NTITSpSTA(ox)MQPR b6/y7 b9/y4 ,33.80 NTITSSpTA(ox)MQPR b7/y6 b9/y4 ,	endoplasmic reticulum
YGL139W	FLC3	687	S	CKA2	NENASTDAL	N/A	-0.668	0.668	N/A	27	49.68	49.68 NENApSTDALR b5/y6 ,49.68 NENASpTDALR b6/y5 ,	endoplasmic reticulum
YBL011W	SCT1	639	S	CKA2	DSSSPIISQ	N/A	-0.426	0.426	N/A	27	83.81	48.20 DpSSSPIISQR b2/y9 ,71.15 DSpSSPIISQR b3/y8 ,83.81 DSSpSPIISQR b4/y7 ,36.85 DSSSPIIpSQR b8/y3 ,	endoplasmic reticulum
YER026C	CHO1	46	S	TPK1	ASSIFSINTTPLAPPNATDIQ	-0.108	N/A	-0.108	N/A	25	28.91	28.22 ApSSIFSINTTPLAPPNATDIQK b2/y21 ,28.22 ASpSIFSINTTPLAPPNATDIQK b3/y20 ,28.91 ASSIFpSINTTPLAPPNATDIQK b6/y17 ,22.20 ASSIFSINpTTPLAPPNATDIQK b9/y14 ,22.20 ASSIFSINTpTPLAPPNATDIQK b10/y13 ,4.47 ASSIFSINTTPLAPPNApTDIQK b18/y5 ,	endoplasmic reticulum
YDL072C	YET3	44	S	SNF1	PFKSSTVQVAI	-0.112	N/A	-0.112	N/A	25	4.3	4.30 KPFKpSSTVQVAI b5/y8 ,4.30 KPFKSpSTVQVAI b6/y7 ,4.28 KPFKSSpTVQVAI b7/y6 ,	endoplasmic reticulum
YML125C	PGA3	157	S	CKA2	YFAGLNSGDTVDF	-0.272	N/A	-0.272	N/A	35	44.84	28.91 KYFAGLNpSGDTVDF b8/y7 ,44.84 KYFAGLNSGDpTVDF b11/y4 ,	endoplasmic reticulum
YML128C	MSC1	394	S	CKA2	YFDNSNWSLDDI	N/A	0.334	-0.334	N/A	35	68.56	39.82 YFDNpSNWSLDDIK b5/y9 ,68.56 YFDNSNWpSLDDIK b8/y6 ,	endoplasmic reticulum
YGL231C	EMC4	53	T	SNF1	QQDATSQTTSLAQ	-0.386	N/A	-0.386	N/A	42	73.55	62.30 KQQDApTSQTTSLAQ b6/y9 ,73.55 KQQDATpSQTTSLAQ b7/y8 ,71.80 KQQDATSQpTTSLAQ b9/y6 ,60.79 KQQDATSQTpTSLAQ b10/y5 ,50.46 KQQDATSQTTpSLAQ b11/y4 ,	endoplasmic reticulum
YNR019W	ARE2	175	S	TPK1	KSSPDAVDSVG	N/A	0.443	-0.443	N/A	31	92.11	92.11 KpSpSPDAVDSVGK b2/y11 b3/y10 ,26.19 KpSSPDAVDpSVGK b2/y11 b9/y4 ,7.27 KSpSPDAVDpSVGK b3/y10 b9/y4 ,	endoplasmic reticulum
YNR019W	ARE2	176	S	HOG1	KSSPDAVDSVG	N/A	0.443	-0.443	N/A	31	92.11	92.11 KpSpSPDAVDSVGK b2/y11 b3/y10 ,26.19 KpSSPDAVDpSVGK b2/y11 b9/y4 ,7.27 KSpSPDAVDpSVGK b3/y10 b9/y4 ,	endoplasmic reticulum
YML126C	ERG13	276	S	CKA2	GLVSDPAGSDALNVL	-0.563	N/A	-0.563	N/A	41	20.1	20.10 KGLVpSDPAGSDALNVL b5/y12 ,14.22 KGLVSDPAGpSDALNVL b10/y7 ,	endoplasmic reticulum
YPR091C	0	714	S	SCH9	FSVSSNDSQNSL	N/A	0.903	-0.903	N/A	33	83.47	51.74 KFpSVSSNDSQNSL b3/y11 ,73.55 KFSVpSSNDSQNSL b5/y9 ,73.55 KFSVSpSNDSQNSL b6/y8 ,83.47 KFSVSSNDpSQNSL b9/y5 ,50.46 KFSVSSNDSQNpSL b12/y2 ,	endoplasmic reticulum
YNR039C	ZRG17	496	S	CLA4	SMSSLPIAT	N/A	2.078	-2.078	N/A	28	62.96	39.19 pS(ox)MSSLPIATK b1/y10 b2/y9 ,62.96 S(ox)MpSSLPIATK b2/y9 b3/y8 ,51.27 S(ox)MSpSLPIATK b2/y9 b4/y7 ,13.89 S(ox)MSSLPIApTK b2/y9 b9/y2 ,	endoplasmic reticulum
YMR272C	SCS7	8	T	HRR25	TLELFSK	N/A	2.144	-2.144	N/A	32	46.61	46.61 pTLELFSKK b1/y8 ,25.44 TLELFpSKK b6/y3 ,	endoplasmic reticulum
YDL116W	NUP84	4	S	CDC28	MELSPTYQTERFT	N/A	-4.395	4.395	N/A	32	51.74	51.74 (ox)MELpSPTYQTERFT b1/y13 b4/y10 ,32.89 (ox)MELSPpTYQTERFT b1/y13 b6/y8 ,11.22 (ox)MELSPTYQpTERFT b1/y13 b9/y5 ,4.32 (ox)MELSPTYQTERFpT b1/y13 b13/y1 ,	endomembrane system
YJR042W	NUP85	596	S	SNF1	LDDPVLNAIVS	N/A	-4.043	4.043	N/A	26	79.35	79.35 KLDDPVLNAIVpS b12/y1 ,	endomembrane system
YAR027W	UIP3	3	T	CDC28	MQTPSENTDV	N/A	-3.445	3.445	N/A	40	59.27	59.27 (ox)MQpTPSENTDVK b1/y11 b3/y9 ,37.98 (ox)MQTPpSENTDVK b1/y11 b5/y7 ,13.43 (ox)MQTPSENpTDVK b1/y11 b8/y4 ,	endomembrane system
YMR129W	POM152	11	T	PHO85	YNVFNDTP	N/A	-3.144	3.144	N/A	31	65	65.00 YNVFNDpTPR b7/y3 ,	endomembrane system
YJL041W	NSP1	277	T	RIM11	TTNTTPSFSFGA	N/A	-3.005	3.005	N/A	31	73.55	17.06 KpTTNTTPSFSFGA b2/y12 ,17.55 KTpTNTTPSFSFGA b3/y11 ,32.89 KTTNpTTPSFSFGA b5/y9 ,51.74 KTTNTpTPSFSFGA b6/y8 ,73.55 KTTNTTPpSFSFGA b8/y6 ,41.92 KTTNTTPSFpSFGA b10/y4 ,	endomembrane system
YOR198C	BFR1	336	T	CDC28	VVADDLVLVTP	N/A	-2.287	2.287	N/A	46	63.88	63.88 VVADDLVLVpTPK b10/y3 ,	endomembrane system
YJL041W	NSP1	180	S	RIM11	PAFSFGA	N/A	-2.093	2.093	N/A	31	17.49	17.49 KPAFpSFGA b5/y4 ,	endomembrane system
YML034W	SRC1	394	T	CDC28	IETPQLPTE	N/A	-1.922	1.922	N/A	40	88.9	88.90 IEpTPQLPTEK b3/y8 ,21.90 IETPQLPpTEK b8/y3 ,	endomembrane system
YAR002W	NUP60	450	S	RIM11	GDSTPVQPDLSVTPQ	N/A	-1.81	1.81	N/A	42	73.29	73.29 GDpSTPVQPDLSVTPQK b3/y14 ,73.29 GDSpTPVQPDLSVTPQK b4/y13 ,9.45 GDSTPVQPDLpSVTPQK b11/y6 ,6.06 GDSTPVQPDLSVpTPQK b13/y4 ,	endomembrane system
YGL100W	SEH1	250	S	CDC28	LSPLASEESLTNSNMFDNSADVDMDAQG	1.498	N/A	1.498	N/A	95	238.09	156.23 LpSPLASEESLTNSN(ox)MFDNSADVD(ox)MDAQGR b2/y28 b15/y15 b24/y6 ,210.15 LSPLApSEESLTNSN(ox)MFDNSADVD(ox)MDAQGR b6/y24 b15/y15 b24/y6 ,238.09 LSPLASEEpSLTNSN(ox)MFDNSADVD(ox)MDAQGR b9/y21 b15/y15 b24/y6 ,238.09 LSPLASEESLpTNSN(ox)MFDNSADVD(ox)MDAQGR b11/y19 b15/y15 b24/y6 ,223.95 LSPLASEESLTNpSN(ox)MFDNSADVD(ox)MDAQGR b13/y17 b15/y15 b24/y6 ,89.74 LSPLASEESLTNSN(ox)MFDNpSADVD(ox)MDAQGR b15/y15…	endomembrane system
YML034W	SRC1	299	S	SNF1	VSASFAD	N/A	-1.485	1.485	N/A	38	72.16	36.89 VpSASFADK b2/y7 ,72.16 VSApSFADK b4/y5 ,	endomembrane system
YHR195W	NVJ1	250	S	CKA2	ESTAEPDSLS	N/A	-1.208	1.208	N/A	26	36.85	36.85 EpSTAEPDSLSR b2/y10 ,36.85 ESpTAEPDSLSR b3/y9 ,7.45 ESTAEPDpSLSR b8/y4 ,0.00 ESTAEPDSLpSR b10/y2 ,	endomembrane system
YAR002W	NUP60	10	S	CLA4	RASATVPSAPY	N/A	-1.187	1.187	N/A	30	25.44	25.44 RApSATVPSAPYR b3/y10 ,18.07 RASApTVPSAPYR b5/y8 ,17.55 RASATVPpSAPYR b8/y5 ,	endomembrane system
YGL092W	NUP145	679	S	CKA2	AYEPDLSDADFEGIEASP	0.988	N/A	0.988	N/A	70	69.06	69.06 KAYEPDLpSDADFEGIEASP b8/y12 ,24.59 KAYEPDLSDADFEGIEApSP b18/y2 ,	endomembrane system
YIL063C	YRB2	179	S	CKA2	VHSGSEQLANASEDTKD	N/A	-0.967	0.967	N/A	43	53.05	53.05 KVHpSGSEQLANASEDTKD b4/y15 ,53.05 KVHSGpSEQLANASEDTKD b6/y13 ,14.57 KVHSGSEQLANApSEDTKD b13/y6 ,6.06 KVHSGSEQLANASEDpTKD b16/y3 ,	endomembrane system
YIL115C	NUP159	721	S	CKA2	ALESVGSDTTF	N/A	-0.904	0.904	N/A	43	105.56	56.01 ALEpSVGSDTTFK b4/y9 ,105.56 ALESVGpSDTTFK b7/y6 ,105.56 ALESVGSDpTTFK b9/y4 ,92.11 ALESVGSDTpTFK b10/y3 ,	endomembrane system
YIL115C	NUP159	940	S	CKA2	DGYVSGSEISV	N/A	-0.86	0.86	N/A	46	67.31	67.31 DGYVpSGSEISVR b5/y8 ,54.51 DGYVSGpSEISVR b7/y6 ,26.19 DGYVSGSEIpSVR b10/y3 ,	endomembrane system
YIL115C	NUP159	732	T	HRR25	FGTQASPFSSQLGN	N/A	-0.831	0.831	N/A	36	36.16	28.22 FGpTQASPFSSQLGNK b3/y13 ,36.16 FGTQApSPFSSQLGNK b6/y10 ,36.16 FGTQASPFpSSQLGNK b9/y7 ,27.55 FGTQASPFSpSQLGNK b10/y6 ,	endomembrane system
YIL115C	NUP159	402	S	TPK1	SLSPTSEKIPIAGQEQEE	N/A	-0.706	0.706	N/A	25	22.2	14.94 pSLpSPTSEKIPIAGQEQEEK b1/y19 b3/y17 ,22.20 pSLSPpTSEKIPIAGQEQEEK b1/y19 b5/y15 ,22.20 SLpSPpTSEKIPIAGQEQEEK b3/y17 b5/y15 ,22.20 pSLSPTpSEKIPIAGQEQEEK b1/y19 b6/y14 ,22.20 SLpSPTpSEKIPIAGQEQEEK b3/y17 b6/y14 ,15.73 SLSPpTpSEKIPIAGQEQEEK b5/y15 b6/y14 ,	endomembrane system
YIL115C	NUP159	404	S	HOG1	SLSPTSEKIPIAGQEQEE	N/A	-0.706	0.706	N/A	25	22.2	14.94 pSLpSPTSEKIPIAGQEQEEK b1/y19 b3/y17 ,22.20 pSLSPpTSEKIPIAGQEQEEK b1/y19 b5/y15 ,22.20 SLpSPpTSEKIPIAGQEQEEK b3/y17 b5/y15 ,22.20 pSLSPTpSEKIPIAGQEQEEK b1/y19 b6/y14 ,22.20 SLpSPTpSEKIPIAGQEQEEK b3/y17 b6/y14 ,15.73 SLSPpTpSEKIPIAGQEQEEK b5/y15 b6/y14 ,	endomembrane system
YMR153W	NUP53	438	S	CLA4	IHSGVLSSIESDL	N/A	-0.672	0.672	N/A	25	7.09	7.09 KIHpSGVLpSSIESDL b4/y11 b8/y7 ,4.28 KIHpSGVLSpSIESDL b4/y11 b9/y6 ,0.00 KIHSGVLpSpSIESDL b8/y7 b9/y6 ,4.28 KIHpSGVLSSIEpSDL b4/y11 b12/y3 ,0.00 KIHSGVLpSSIEpSDL b8/y7 b12/y3 ,0.00 KIHSGVLSpSIEpSDL b9/y6 b12/y3 ,	endomembrane system
YMR153W	NUP53	442	S	CKA2	IHSGVLSSIESDL	N/A	-0.672	0.672	N/A	25	7.09	7.09 KIHpSGVLpSSIESDL b4/y11 b8/y7 ,4.28 KIHpSGVLSpSIESDL b4/y11 b9/y6 ,0.00 KIHSGVLpSpSIESDL b8/y7 b9/y6 ,4.28 KIHpSGVLSSIEpSDL b4/y11 b12/y3 ,0.00 KIHSGVLpSSIEpSDL b8/y7 b12/y3 ,0.00 KIHSGVLSpSIEpSDL b9/y6 b12/y3 ,	endomembrane system
YBR273C	UBX7	388	S	TPK1	YPSETNLTTS	N/A	-0.584	0.584	N/A	59	126.36	126.36 YPpSETNLTTSR b3/y9 ,97.24 YPSEpTNLTTSR b5/y7 ,46.80 YPSETNLpTTSR b8/y4 ,36.85 YPSETNLTpTSR b9/y3 ,19.81 YPSETNLTTpSR b10/y2 ,	endomembrane system
YDR458C	HEH2	141	S	CDC28	ANKPPESPPQS	0.568	N/A	0.568	N/A	39	86.27	86.27 KANKPPEpSPPQS b8/y5 ,73.26 KANKPPESPPQpS b12/y1 ,	endomembrane system
YML034W	SRC1	3	S	CKA2	MNSDLEYLEDGFDPNSM	N/A	-0.481	0.481	N/A	42	67.76	67.76 (ox)MNpSDLEYLEDGFDPNS(ox)M b1/y17 b3/y15 b17/y1 ,12.97 (ox)MNSDLEYLEDGFDPNpS(ox)M b1/y17 b16/y2 b17/y1 ,	endomembrane system
YGL092W	NUP145	306	S	CLA4	STSPNEIFSPSYS	N/A	-0.349	0.349	N/A	25	40.85	38.85 KpSTSPNEIFSPSYS b2/y13 ,40.85 KSpTSPNEIFSPSYS b3/y12 ,40.85 KSTpSPNEIFSPSYS b4/y11 ,10.92 KSTSPNEIFpSPSYS b10/y5 ,6.66 KSTSPNEIFSPpSYS b12/y3 ,4.35 KSTSPNEIFSPSYpS b14/y1 ,	endomembrane system
YPL020C	ULP1	119	S	CKA2	NFDGSEVEASGNSDVES	N/A	0.021	-0.021	N/A	52	67.76	19.18 NFDGpSEVEASGNSDVESR b5/y14 ,59.16 NFDGSEVEApSGNSDVESR b10/y9 ,67.76 NFDGSEVEASGNpSDVESR b13/y6 ,39.44 NFDGSEVEASGNSDVEpSR b17/y2 ,	endomembrane system
YMR290C	HAS1	427	S	CKA2	IANVQSQLE	-0.034	N/A	-0.034	N/A	28	86.27	86.27 KIANVQpSQLE b7/y4 ,	endomembrane system
YIL115C	NUP159	402	S	TPK1	SLSPTSE	N/A	0.105	-0.105	N/A	34	46.61	36.89 KpSLSPTSE b2/y7 ,46.61 KSLpSPTSE b4/y5 ,46.61 KSLSPpTSE b6/y3 ,25.44 KSLSPTpSE b7/y2 ,	endomembrane system
YNL149C	PGA2	2	S	CKA2	SEVAETWVDTWMA	N/A	0.277	-0.277	N/A	28	45.87	45.87 pSEVAETWVDTW(ox)MAK b1/y14 b12/y3 ,16.15 SEVAEpTWVDTW(ox)MAK b6/y9 b12/y3 ,4.38 SEVAETWVDpTW(ox)MAK b10/y5 b12/y3 ,	endomembrane system
YER105C	NUP157	456	T	RIM11	FPPTSISSSLEQN	N/A	0.317	-0.317	N/A	29	28.22	10.12 KFPPpTSISSSLEQN b5/y10 ,10.12 KFPPTpSISSSLEQN b6/y9 ,15.32 KFPPTSIpSSSLEQN b8/y7 ,14.94 KFPPTSISpSSLEQN b9/y6 ,28.22 KFPPTSISSpSLEQN b10/y5 ,	endomembrane system
YMR153W	NUP53	95	S	RIM11	SNGQSLSPV	N/A	0.317	-0.317	N/A	26	52.96	21.90 pSNGQSLSPVR b1/y10 ,41.85 SNGQpSLSPVR b5/y6 ,52.96 SNGQSLpSPVR b7/y4 ,	endomembrane system
YNL149C	PGA2	119	S	CKA2	RNQGLDPDSDADIEELLEE	N/A	0.49	-0.49	N/A	35	96.66	96.66 RNQGLDPDpSDADIEELLEE b9/y11 ,	endomembrane system
YNL149C	PGA2	119	S	CKA2	NQGLDPDSDADIEELLEE	N/A	0.555	-0.555	N/A	84	31	31.00 NQGLDPDpSDADIEELLEE b8/y11 ,	endomembrane system
YIL063C	YRB2	123	T	CKA2	DGDATTSTESLPASDS	N/A	0.586	-0.586	N/A	54	95.76	70.15 DGDApTTSTESLPASDSK b5/y13 ,71.80 DGDATpTSTESLPASDSK b6/y12 ,95.76 DGDATTpSTESLPASDSK b7/y11 ,95.76 DGDATTSpTESLPASDSK b8/y10 ,60.79 DGDATTSTEpSLPASDSK b10/y8 ,16.59 DGDATTSTESLPApSDSK b14/y4 ,10.64 DGDATTSTESLPASDpSK b16/y2 ,	endomembrane system
YOR198C	BFR1	32	T	SNF1	IDTEIGLI	N/A	0.635	-0.635	N/A	56	126.13	126.13 IDpTEIGLIR b3/y7 ,	endomembrane system
YMR153W	NUP53	297	S	PHO85	SPSLTAQ	N/A	0.636	-0.636	N/A	32	72.16	72.16 KpSPSLTAQ b2/y7 ,56.74 KSPpSLTAQ b4/y5 ,44.90 KSPSLpTAQ b6/y3 ,	endomembrane system
YOR098C	NUP1	602	S	TPK1	SSPISNEAA	N/A	0.911	-0.911	N/A	25	51.27	51.27 KpSSPISNEAA b2/y9 ,51.27 KSpSPISNEAA b3/y8 ,30.65 KSSPIpSNEAA b6/y5 ,	endomembrane system
YOR239W	ABP140	194	T	CKA2	ETENAENASQQANDGSTSTTTS	N/A	-2.552	2.552	N/A	48	24.05	6.43 KEpTENAENASQQANDGSTSTTTS b3/y21 ,24.05 KETENAENApSQQANDGSTSTTTS b10/y14 ,10.64 KETENAENASQQANDGpSTSTTTS b17/y7 ,10.37 KETENAENASQQANDGSpTSTTTS b18/y6 ,10.37 KETENAENASQQANDGSTpSTTTS b19/y5 ,10.37 KETENAENASQQANDGSTSpTTTS b20/y4 ,10.37 KETENAENASQQANDGSTSTpTTS b21/y3 ,10.37 KETENAENASQQANDGSTSTTpTS b22/y2 ,10.37 KETENAENASQQANDGSTSTTTpS b23/y1 ,	cytoskeleton
YIR003W	AIM21	104	S	HRR25	ELEEIESLIS	N/A	-1.986	1.986	N/A	29	35.78	35.78 ELEEIEpSLISK b7/y5 ,19.20 ELEEIESLIpSK b10/y2 ,	cytoskeleton
YPL155C	KIP2	16	S	CLA4	SSSGSSNIPQSPSV	N/A	-1.793	1.793	N/A	29	38.85	6.54 pSSSGSSNIPQSPSVR b1/y15 ,6.54 SpSSGSSNIPQSPSVR b2/y14 ,10.64 SSpSGSSNIPQSPSVR b3/y13 ,16.59 SSSGpSSNIPQSPSVR b5/y11 ,16.59 SSSGSpSNIPQSPSVR b6/y10 ,38.85 SSSGSSNIPQpSPSVR b11/y5 ,29.64 SSSGSSNIPQSPpSVR b13/y3 ,	cytoskeleton
YIR003W	AIM21	36	S	RIM11	ANSEPPTPAGTPNVPT	N/A	-1.322	1.322	N/A	60	82.62	82.62 ANpSEPPTPAGTPNVPTR b3/y15 ,43.85 ANSEPPpTPAGTPNVPTR b7/y11 ,20.59 ANSEPPTPAGpTPNVPTR b11/y7 ,4.62 ANSEPPTPAGTPNVPpTR b16/y2 ,	cytoskeleton
YBR156C	SLI15	432	S	TPK1	ISVDSSSPS	N/A	-1.316	1.316	N/A	44	75.51	14.38 IpSVDSSSPSK b2/y9 ,62.96 ISVDpSSSPSK b5/y6 ,75.51 ISVDSpSSPSK b6/y5 ,75.51 ISVDSSpSPSK b7/y4 ,62.96 ISVDSSSPpSK b9/y2 ,	cytoskeleton
YIR003W	AIM21	58	T	KIC1	TMTSFESGMDQESLP	N/A	-0.197	0.197	N/A	53	51.94	33.05 pT(ox)MTSFESG(ox)MDQESLPK b1/y16 b2/y15 b9/y8 ,51.94 T(ox)MpTSFESG(ox)MDQESLPK b2/y15 b3/y14 b9/y8 ,51.94 T(ox)MTpSFESG(ox)MDQESLPK b2/y15 b4/y13 b9/y8 ,34.54 T(ox)MTSFEpSG(ox)MDQESLPK b2/y15 b7/y10 b9/y8 ,9.45 T(ox)MTSFESG(ox)MDQEpSLPK b2/y15 b9/y8 b13/y4 ,	cytoskeleton
YJR065C	ARP3	2	S	PKC1	SYLNNPAVVMDNGTGLT	N/A	-0.103	0.103	N/A	57	72.63	72.63 pSYLNNPAVVMDNGTGLTK b1/y18 ,5.73 SYLNNPAVVMDNGpTGLTK b14/y5 ,5.02 SYLNNPAVVMDNGTGLpTK b17/y2 ,	cytoskeleton
YIR003W	AIM21	83	S	CKA2	STTEELNNVMNNTS	N/A	0.485	-0.485	N/A	27	70.15	68.56 pSTTEELNNV(ox)MNNTSK b1/y15 b10/y6 ,68.56 SpTTEELNNV(ox)MNNTSK b2/y14 b10/y6 ,70.15 STpTEELNNV(ox)MNNTSK b3/y13 b10/y6 ,0.00 STTEELNNV(ox)MNNpTSK b10/y6 b13/y3 ,0.00 STTEELNNV(ox)MNNTpSK b10/y6 b14/y2 ,	cytoskeleton
YIR003W	AIM21	144	T	SNF1	TSTNPSPLE	-0.624	N/A	-0.624	N/A	25	73.26	14.38 KpTSTNPSPLE b2/y9 ,30.65 KTpSTNPSPLE b3/y8 ,40.47 KTSpTNPSPLE b4/y7 ,73.26 KTSTNPpSPLE b7/y4 ,	cytoskeleton
YIR003W	AIM21	175	S	CKA2	SNNEVTEHSDSEDLTE	N/A	0.691	-0.691	N/A	25	17.55	4.28 KpSNNEVTEHSDSEDLTE b2/y16 ,11.87 KSNNEVpTEHSDSEDLTE b7/y11 ,17.55 KSNNEVTEHpSDSEDLTE b10/y8 ,17.55 KSNNEVTEHSDpSEDLTE b12/y6 ,17.06 KSNNEVTEHSDSEDLpTE b16/y2 ,	cytoskeleton
YIR003W	AIM21	567	S	CKA2	SIPEEQREQSPN	N/A	0.845	-0.845	N/A	33	62.3	10.92 KpSIPEEQREQSPN b2/y12 ,62.30 KSIPEEQREQpSPN b11/y3 ,	cytoskeleton
YIR003W	AIM21	620	S	CKA2	AISEESLSPSEAIAN	N/A	1.411	-1.411	N/A	38	43.85	43.85 AIpSEESLSPSEAIANR b3/y14 ,27.55 AISEEpSLSPSEAIANR b6/y11 ,14.57 AISEESLpSPSEAIANR b8/y9 ,14.57 AISEESLSPpSEAIANR b10/y7 ,	cytoskeleton
YIR003W	AIM21	277	T	CKA2	IFQNPTDEESTTSLNE	N/A	2.567	-2.567	N/A	77	81.03	81.03 IFQNPpTDEESTTSLNEK b6/y12 ,60.35 IFQNPTDEEpSTTSLNEK b10/y8 ,50.86 IFQNPTDEESpTTSLNEK b11/y7 ,41.11 IFQNPTDEESTpTSLNEK b12/y6 ,33.05 IFQNPTDEESTTpSLNEK b13/y5 ,	cytoskeleton
YMR189W	GCV2	708	S	TPK1	NKAEQHS	9.708	N/A	9.708	N/A	31	86.47	86.47 NKAEQHpSK b7/y2 ,	cytoplasm
YDR127W	ARO1	1459	T	SNF1	KIFIINRTTS	N/A	-6.931	6.931	N/A	27	4.6	4.60 KKIFIINRpTTS b9/y3 ,4.60 KKIFIINRTpTS b10/y2 ,4.60 KKIFIINRTTpS b11/y1 ,	cytoplasm
YIL051C	MMF1	19	T	SNF1	GITTLTPVST	N/A	-6.668	6.668	N/A	38	61.05	61.05 GIpTTLTPVSTK b3/y9 ,39.19 GITpTLTPVSTK b4/y8 ,20.47 GITTLpTPVSTK b6/y6 ,4.28 GITTLTPVpSTK b9/y3 ,0.00 GITTLTPVSpTK b10/y2 ,	cytoplasm
YOR020C	HSP10	29	T	CDC28	TASGLYLPE	N/A	-6.668	6.668	N/A	39	75.51	59.27 pTASGLYLPEK b1/y10 ,75.51 TApSGLYLPEK b3/y8 ,	cytoplasm
YOL091W	SPO21	448	S	SNF1	KNIENISNTN	6.604	N/A	6.604	N/A	34	56.01	56.01 KNIENIpSNTNK b7/y5 ,56.01 KNIENISNpTNK b9/y3 ,	cytoplasm
YOR081C	TGL5	532	T	PKC1	AITFLKE	6.557	N/A	6.557	N/A	28	58.87	58.87 KAIpTFLKE b4/y5 ,	cytoplasm
YDR146C	SWI5	488	S	RIM11	FVISETPSPVL	6.523	N/A	6.523	N/A	39	124.99	87.55 FVIpSEpTPSPVLK b4/y9 b6/y7 ,85.46 FVIpSETPpSPVLK b4/y9 b8/y5 ,124.99 FVISEpTPpSPVLK b6/y7 b8/y5 ,	cytoplasm
YDR146C	SWI5	490	T	CDC28	FVISETPSPVL	6.523	N/A	6.523	N/A	39	124.99	87.55 FVIpSEpTPSPVLK b4/y9 b6/y7 ,85.46 FVIpSETPpSPVLK b4/y9 b8/y5 ,124.99 FVISEpTPpSPVLK b6/y7 b8/y5 ,	cytoplasm
YKL080W	VMA5	167	T	TPK1	TGDLSV	N/A	-5.552	5.552	N/A	38	115.76	19.15 pTGDLSVR b1/y7 ,115.76 TGDLpSVR b5/y3 ,	cytoplasm
YDR272W	GLO2	5	S	PKC1	MQVKSI	N/A	-5.083	5.083	N/A	45	50.52	50.52 (ox)MQVKpSIK b1/y7 b5/y3 ,	cytoplasm
YOL019W	0	224	S	CKA2	FDIDADSEANL	N/A	-4.793	4.793	N/A	36	124.99	124.99 FDIDADpSEANLR b7/y6 ,	cytoplasm
YLL001W	DNM1	629	S	STE20	SIAGDGNIEDF	N/A	-4.668	4.668	N/A	33	62.3	62.30 pSIAGDGNIEDFR b1/y12 ,	cytoplasm
YOL019W	0	224	S	CKA2	FDIDADSEANLRGDS	N/A	-4.498	4.498	N/A	27	73.55	73.55 FDIDADpSEANLRGDpSR b7/y10 b15/y2 ,	cytoplasm
YOL019W	0	232	S	TPK1	FDIDADSEANLRGDS	N/A	-4.498	4.498	N/A	27	73.55	73.55 FDIDADpSEANLRGDpSR b7/y10 b15/y2 ,	cytoplasm
YBL092W	RPL32	51	S	SNF1	GNISQP	N/A	-4.346	4.346	N/A	32	52.77	52.77 GNIpSQPK b4/y4 ,	cytoplasm
YLR410W	VIP1	25	S	RIM11	NNLPSAPSEMSPLFLN	4.324	N/A	4.324	N/A	62	79.51	26.30 KNNLPpSAPSE(ox)MSPLFLN b6/y12 b11/y7 ,60.35 KNNLPSAPpSE(ox)MSPLFLN b9/y9 b11/y7 ,79.51 KNNLPSAPSE(ox)MpSPLFLN b11/y7 b12/y6 ,	cytoplasm
YJL008C	CCT8	381	T	PKC1	TSTIIL	N/A	-4.299	4.299	N/A	37	40.22	27.69 pTSTIILR b1/y7 ,28.97 TpSTIILR b2/y6 ,40.22 TSpTIILR b3/y5 ,	cytoplasm
YIL136W	OM45	9	S	TOR2	IIVGSAALAAAITASIMV	N/A	-4.208	4.208	N/A	31	10.92	0.00 IIVGpSAALAAAITASI(ox)MVR b5/y15 b17/y3 ,10.92 IIVGSAALAAAIpTASI(ox)MVR b13/y7 b17/y3 ,10.37 IIVGSAALAAAITApSI(ox)MVR b15/y5 b17/y3 ,	cytoplasm
YBR025C	OLA1	34	S	PKC1	STFFQAIT	N/A	-4.208	4.208	N/A	42	106.41	103.12 pSTFFQAITR b1/y9 ,106.41 SpTFFQAITR b2/y8 ,4.44 STFFQAIpTR b8/y2 ,	cytoplasm
YER090W	TRP2	223	T	SNF1	LNQTFESNVG	N/A	-4.165	4.165	N/A	36	81.51	81.51 LNQpTFESNVGK b4/y8 ,35.78 LNQTFEpSNVGK b7/y5 ,	cytoplasm
YMR054W	STV1	172	T	CKA2	ATNPEIEQEE	N/A	-4.165	4.165	N/A	29	36.85	36.85 ApTNPEIEQEER b2/y10 ,	cytoplasm
YCR054C	CTR86	433	T	SNF1	VNTNESFI	N/A	-4.005	4.005	N/A	56	94.8	94.80 VNpTNESFIR b3/y7 ,41.85 VNTNEpSFIR b6/y4 ,	cytoplasm
YOL123W	HRP1	184	T	KIC1	YGTVTDL	N/A	-3.967	3.967	N/A	32	58.87	58.87 YGpTVTDLK b3/y6 ,35.44 YGTVpTDLK b5/y4 ,	cytoplasm
YPR041W	TIF5	159	T	RIM11	AATASANV	N/A	-3.931	3.931	N/A	44	48.48	48.48 AApTASANVR b3/y7 ,48.48 AATApSANVR b5/y5 ,	cytoplasm
YDL190C	UFD2	573	S	SNF1	CPELVSNPHL	N/A	-3.86	3.86	N/A	28	4.26	4.26 CPELVpSNPHLK b6/y6 ,	cytoplasm
YNR061C	0	214	S	#N/A	VIDGSIEHSS	N/A	-3.86	3.86	N/A	30	71.15	49.68 VIDGpSIEHSS b5/y6 ,61.05 VIDGSIEHpSS b9/y2 ,71.15 VIDGSIEHSpS b10/y1 ,	cytoplasm
YPR041W	TIF5	211	S	CKA2	AAASTLEDIEV	N/A	-3.761	3.761	N/A	31	12.22	12.22 KAAApSpTLEDIEV b5/y8 b6/y7 ,	cytoplasm
YPR041W	TIF5	212	T	CKA2	AAASTLEDIEV	N/A	-3.761	3.761	N/A	31	12.22	12.22 KAAApSpTLEDIEV b5/y8 b6/y7 ,	cytoplasm
YOL120C	RPL18A	137	T	KIC1	GQNTLIL	N/A	-3.609	3.609	N/A	37	72.16	72.16 GQNpTLILR b4/y5 ,	cytoplasm
YLR133W	CKI1	12	S	PKC1	SYSVGYQA	N/A	-3.552	3.552	N/A	34	67.2	31.72 pSYSVGYQAR b1/y9 ,67.20 SYpSVGYQAR b3/y7 ,	cytoplasm
YPR105C	COG4	50	Y	#N/A	LSEVIANDYA	3.538	N/A	3.538	N/A	27	94.59	94.59 LSEVIANDpYAK b9/y3 ,	cytoplasm
YOR227W	HER1	410	Y	#N/A	MAQEVANYKA	3.534	N/A	3.534	N/A	27	67.31	67.31 (ox)MAQEVANpYKAR b1/y11 b8/y4 ,	cytoplasm
YGL137W	SEC27	846	S	CKA2	EAEVEDSEF	N/A	-3.525	3.525	N/A	42	59.27	59.27 KEAEVEDpSEF b8/y3 ,	cytoplasm
YPL179W	PPQ1	202	S	PKC1	AGSFGAPSSPTSGIPNP	N/A	-3.525	3.525	N/A	29	33.05	13.26 AGpSFGAPSSPTSGIPNPK b3/y16 ,33.05 AGSFGAPpSSPTSGIPNPK b8/y11 ,33.05 AGSFGAPSpSPTSGIPNPK b9/y10 ,25.71 AGSFGAPSSPpTSGIPNPK b11/y8 ,25.71 AGSFGAPSSPTpSGIPNPK b12/y7 ,	cytoplasm
YLR200W	YKE2	106	T	CDC28	LNNTAASTGPG	N/A	-3.471	3.471	N/A	55	57.59	28.71 LNNpTAASTGPGR b4/y9 ,57.59 LNNTAApSTGPGR b7/y6 ,46.80 LNNTAASpTGPGR b8/y5 ,	cytoplasm
YMR205C	PFK2	181	T	TPK1	TTDTYPSLP	N/A	-3.42	3.42	N/A	27	51.27	40.47 KpTTDTYPSLP b2/y9 ,51.27 KTpTDTYPSLP b3/y8 ,49.68 KTTDpTYPSLP b5/y6 ,21.16 KTTDTYPpSLP b8/y3 ,	cytoplasm
YAL012W	CYS3	362	S	CKA2	EASGVFDDLV	N/A	-3.275	3.275	N/A	27	69.17	69.17 EApSGVFDDLVR b3/y9 ,	cytoplasm
YLR257W	0	197	S	PKC1	GESYQSAEQEIDHTAPE	N/A	-3.253	3.253	N/A	48	40.26	40.26 GEpSYQpSAEQEIDHTAPEK b3/y16 b6/y13 ,8.71 GEpSYQSAEQEIDHpTAPEK b3/y16 b14/y5 ,5.87 GESYQpSAEQEIDHpTAPEK b6/y13 b14/y5 ,	cytoplasm
YLR257W	0	200	S	CKA2	GESYQSAEQEIDHTAPE	N/A	-3.253	3.253	N/A	48	40.26	40.26 GEpSYQpSAEQEIDHTAPEK b3/y16 b6/y13 ,8.71 GEpSYQSAEQEIDHpTAPEK b3/y16 b14/y5 ,5.87 GESYQpSAEQEIDHpTAPEK b6/y13 b14/y5 ,	cytoplasm
YLR150W	STM1	248	T	CDC28	GNNTANATNSANTVQ	N/A	-3.23	3.23	N/A	55	37.91	37.91 GNNpTANATNSANTVQK b4/y13 ,15.73 GNNTANApTNSANTVQK b8/y9 ,10.37 GNNTANATNpSANTVQK b10/y7 ,6.32 GNNTANATNSANpTVQK b13/y4 ,	cytoplasm
YNL220W	ADE12	141	T	KIC1	GIGPTYST	N/A	-3.208	3.208	N/A	31	67.2	43.32 KGIGPpTYST b6/y4 ,67.20 KGIGPTYpST b8/y2 ,52.96 KGIGPTYSpT b9/y1 ,	cytoplasm
YBR079C	RPG1	882	S	RIM11	EPPSTPSTLP	N/A	-3.208	3.208	N/A	31	57.59	57.59 EPPpSTPSTLPK b4/y8 ,57.59 EPPSpTPSTLPK b5/y7 ,45.48 EPPSTPpSTLPK b7/y5 ,45.48 EPPSTPSpTLPK b8/y4 ,	cytoplasm
YOR267C	HRK1	487	T	SNF1	TVQNQVPNTPASIQG	N/A	-3.123	3.123	N/A	27	71.8	4.29 pTVQNQVPNTPASIQGK b1/y16 ,43.04 TVQNQVPNpTPASIQGK b9/y8 ,71.80 TVQNQVPNTPApSIQGK b12/y5 ,	cytoplasm
YPL267W	ACM1	155	S	TPK1	ISLPSFITPP	3.089	N/A	3.089	N/A	49	138.18	12.60 IpSLPSFITPPR b2/y10 ,94.59 ISLPpSFITPPR b5/y7 ,138.18 ISLPSFIpTPPR b8/y4 ,	cytoplasm
YBR267W	REI1	118	S	CKA2	LSLQENEEN	N/A	-3.083	3.083	N/A	43	62.96	62.96 KLpSLQENEEN b3/y8 ,	cytoplasm
YJL034W	KAR2	84	T	CDC28	ITPSYVAFTDDE	N/A	-3.063	3.063	N/A	43	39.82	4.35 IpTPSYVAFTDDER b2/y12 ,11.22 ITPpSYVAFTDDER b4/y10 ,39.82 ITPSYVAFpTDDER b9/y5 ,	cytoplasm
YPR040W	TIP41	169	S	SNF1	VAYSNDWINS	N/A	-3.063	3.063	N/A	53	97.24	97.24 VAYpSNDWINSK b4/y8 ,13.00 VAYSNDWINpSK b10/y2 ,	cytoplasm
YGR001C	0	43	T	CKA2	LYDETDEDFQ	N/A	-3.043	3.043	N/A	26	79.35	79.35 KLYDEpTDEDFQ b6/y6 ,	cytoplasm
YJL034W	KAR2	570	S	CKA2	FASEDASI	N/A	-3.005	3.005	N/A	25	109.99	44.90 FApSEDASIK b3/y7 ,109.99 FASEDApSIK b7/y3 ,	cytoplasm
YGL129C	RSM23	90	T	CDC28	RVTPGSLY	N/A	-3.005	3.005	N/A	25	0	0.00 RVpTPGSLYK b3/y7 ,0.00 RVTPGpSLYK b6/y4 ,	cytoplasm
YMR124W	0	295	S	SNF1	SNSLMSGPPGQF	N/A	-3.005	3.005	N/A	37	35.78	33.80 pSNSL(ox)MSGPPGQFR b1/y13 b5/y9 ,35.78 SNpSL(ox)MSGPPGQFR b3/y11 b5/y9 ,13.00 SNSL(ox)MpSGPPGQFR b5/y9 b6/y8 ,	cytoplasm
YPL106C	SSE1	48	Y	#N/A	YLGETG	N/A	-2.967	2.967	N/A	29	97.98	97.98 pYLGETGK b1/y7 ,	cytoplasm
YFR014C	CMK1	369	T	CKA2	ATDTSQLS	N/A	-2.949	2.949	N/A	45	69.57	34.11 ApTDTSQLSK b2/y8 ,69.57 ATDpTSQLSK b4/y6 ,56.74 ATDTpSQLSK b5/y5 ,24.46 ATDTSQLpSK b8/y2 ,	cytoplasm
YDR113C	PDS1	156	Y	#N/A	YGSVLGYNALP	2.937	N/A	2.937	N/A	26	63.88	63.88 KpYGSVLGYNALP b2/y11 ,17.55 KYGSVLGpYNALP b8/y5 ,	cytoplasm
YGR261C	APL6	717	T	CKA2	LTGINDGDSNSISG	N/A	-2.931	2.931	N/A	45	37.02	4.47 LpTGINDGDSNSISGK b2/y14 ,37.02 LTGINDGDpSNSISGK b9/y7 ,37.02 LTGINDGDSNpSISGK b11/y5 ,28.91 LTGINDGDSNSIpSGK b13/y3 ,	cytoplasm
YIL030C	SSM4	5	S	CKA2	MDVDSDVNVS	N/A	-2.913	2.913	N/A	42	94.59	94.59 (ox)MDVDpSDVNVSR b1/y11 b5/y7 ,26.98 (ox)MDVDSDVNVpSR b1/y11 b10/y2 ,	cytoplasm
YFR021W	ATG18	393	T	KIC1	TLGQIFPI	N/A	-2.913	2.913	N/A	47	106.41	106.41 pTLGQIFPIK b1/y9 ,	cytoplasm
YIR001C	SGN1	38	S	FUS3	LSIEGTPQVSQ	N/A	-2.913	2.913	N/A	29	67.31	33.80 LpSIEGTPQVSQK b2/y11 ,67.31 LSIEGpTPQVSQK b6/y7 ,34.76 LSIEGTPQVpSQK b10/y3 ,	cytoplasm
YBL101C	ECM21	84	S	CKA2	SSNTDAQLLG	N/A	-2.913	2.913	N/A	31	83.81	57.59 pSSNTDAQLLGK b1/y11 ,57.59 SpSNTDAQLLGK b2/y10 ,83.81 SSNpTDAQLLGK b4/y8 ,	cytoplasm
YOL109W	ZEO1	10	T	CDC28	AETAAQDVQQ	N/A	-2.895	2.895	N/A	43	61.05	61.05 KAEpTAAQDVQQ b4/y8 ,	cytoplasm
YMR173W	DDR48	398	S	SNF1	NSYGSSNYGSSNNDDSYGSSN	N/A	-2.86	2.86	N/A	47	71.82	42.90 NpSYGSSNYGSSNNDDSYGSSNR b2/y21 ,61.59 NSYGpSSNYGSSNNDDSYGSSNR b5/y18 ,71.82 NSYGSpSNYGSSNNDDSYGSSNR b6/y17 ,51.94 NSYGSSNYGpSSNNDDSYGSSNR b10/y13 ,53.05 NSYGSSNYGSpSNNDDSYGSSNR b11/y12 ,51.94 NSYGSSNYGSSNNDDpSYGSSNR b16/y7 ,26.30 NSYGSSNYGSSNNDDSYGpSSNR b19/y4 ,19.63 NSYGSSNYGSSNNDDSYGSpSNR b20/y3 ,	cytoplasm
YBR011C	IPP1	13	T	KIC1	NTLEYKVYIE	N/A	-2.843	2.843	N/A	27	81.51	81.51 KNpTLEYKVYIE b3/y9 ,	cytoplasm
YMR086W	0	215	S	TPK1	SNSAHSALNA	N/A	-2.826	2.826	N/A	34	48.2	13.00 pSNpSAHSALNAR b1/y11 b3/y9 ,45.48 pSNSAHpSALNAR b1/y11 b6/y6 ,48.20 SNpSAHpSALNAR b3/y9 b6/y6 ,	cytoplasm
YMR086W	0	217	S	CLA4	SNSAHSALNA	N/A	-2.826	2.826	N/A	34	48.2	13.00 pSNpSAHSALNAR b1/y11 b3/y9 ,45.48 pSNSAHpSALNAR b1/y11 b6/y6 ,48.20 SNpSAHpSALNAR b3/y9 b6/y6 ,	cytoplasm
YGR194C	XKS1	460	S	HOG1	ISPLLSDSNASSQQ	N/A	-2.81	2.81	N/A	42	76.39	9.89 IpSPLLSDSNASSQQR b2/y14 ,37.91 ISPLLpSDSNASSQQR b6/y10 ,56.67 ISPLLSDpSNASSQQR b8/y8 ,65.60 ISPLLSDSNApSSQQR b11/y5 ,76.39 ISPLLSDSNASpSQQR b12/y4 ,	cytoplasm
YJL054W	TIM54	304	T	CKA2	ETALEEAKVQDDL	2.81	N/A	2.81	N/A	26	65.6	65.60 KEpTALEEAKVQDDL b3/y12 ,	cytoplasm
YER132C	PMD1	1640	S	TPK1	FASSSPISEGF	N/A	-2.81	2.81	N/A	37	43.04	43.04 FApSSSPISEGFR b3/y10 ,43.04 FASpSSPISEGFR b4/y9 ,33.80 FASSpSPISEGFR b5/y8 ,11.87 FASSSPIpSEGFR b8/y5 ,	cytoplasm
YLR257W	0	121	S	TPK1	SINSESFSSPSL	N/A	-2.729	2.729	N/A	57	35.78	32.89 pSINSESFSSPSLR b1/y13 ,35.78 SINpSESFSSPSLR b4/y10 ,35.78 SINSEpSFSSPSLR b6/y8 ,26.19 SINSESFpSSPSLR b8/y6 ,12.22 SINSESFSpSPSLR b9/y5 ,4.25 SINSESFSSPpSLR b11/y3 ,	cytoplasm
YBL103C	RTG3	150	T	CDC28	AMNTPLQQQEGL	N/A	-2.729	2.729	N/A	52	71.8	71.80 A(ox)MNpTPLQQQEGLK b2/y12 b4/y10 ,	cytoplasm
YDR108W	GSG1	119	S	CLA4	SNSLFQ	N/A	-2.653	2.653	N/A	33	38.48	27.69 pSNSLFQR b1/y7 ,38.48 SNpSLFQR b3/y5 ,	cytoplasm
YOL045W	PSK2	155	T	PKC1	ATSLMVLPDNDTAS	2.652	N/A	2.652	N/A	27	45.87	44.84 ApTSL(ox)MVLPDNDTASK b2/y14 b5/y11 ,45.87 ATpSL(ox)MVLPDNDTASK b3/y13 b5/y11 ,21.11 ATSL(ox)MVLPDNDpTASK b5/y11 b12/y4 ,9.66 ATSL(ox)MVLPDNDTApSK b5/y11 b14/y2 ,	cytoplasm
YLR340W	RPP0	126	T	CKA2	AVNTGMEPG	N/A	-2.638	2.638	N/A	27	52.96	52.96 AVNpTG(ox)MEPGK b4/y7 b6/y5 ,	cytoplasm
YBL027W	RPL19B	13	S	SNF1	LAASVVGVG	N/A	-2.638	2.638	N/A	50	61.05	61.05 LAApSVVGVGK b4/y7 ,	cytoplasm
YNL234W	0	82	S	CKA2	SEGSVYQV	N/A	-2.638	2.638	N/A	27	54.78	22.69 pSEGSVYQVK b1/y9 ,54.78 SEGpSVYQVK b4/y6 ,	cytoplasm
YGR085C	RPL11B	159	T	KIC1	EDTVSWFKQ	2.63	N/A	2.63	N/A	30	48.2	48.20 EDpTVSWFKQK b3/y8 ,48.20 EDTVpSWFKQK b5/y6 ,	cytoplasm
YBL058W	SHP1	315	S	CDC28	LGSPIPGESSPAEVPKNETPAAQEQPMPDNEP	2.62	N/A	2.62	N/A	53	56.41	56.41 LGpSPIPGESSPAEVPKNETPAAQEQP(ox)MPDNEPK b3/y31 b27/y7 ,49.27 LGSPIPGEpSSPAEVPKNETPAAQEQP(ox)MPDNEPK b9/y25 b27/y7 ,49.27 LGSPIPGESpSPAEVPKNETPAAQEQP(ox)MPDNEPK b10/y24 b27/y7 ,28.34 LGSPIPGESSPAEVPKNEpTPAAQEQP(ox)MPDNEPK b19/y15 b27/y7 ,	cytoplasm
YPR016C	TIF6	231	S	TPK1	LQDAQPESISGNL	N/A	-2.609	2.609	N/A	47	81.57	81.57 LQDAQPEpSISGNLR b8/y7 ,48.06 LQDAQPESIpSGNLR b10/y5 ,	cytoplasm
YOR204W	DED1	369	S	CKA2	VGSTSENITQ	N/A	-2.609	2.609	N/A	25	37.98	37.98 VGpSTSENITQK b3/y9 ,28.71 VGSpTSENITQK b4/y8 ,20.47 VGSTpSENITQK b5/y7 ,7.87 VGSTSENIpTQK b9/y3 ,	cytoplasm
YFR028C	CDC14	535	T	KIC1	TTSAAGGI	N/A	-2.552	2.552	N/A	25	54.78	23.54 pTTSAAGGIR b1/y9 ,24.46 TpTSAAGGIR b2/y8 ,54.78 TTpSAAGGIR b3/y7 ,	cytoplasm
YKR072C	SIS2	187	T	RIM11	IMATSTPIS	N/A	-2.538	2.538	N/A	31	49.68	40.47 I(ox)MApTSTPISR b2/y9 b4/y7 ,49.68 I(ox)MATpSTPISR b2/y9 b5/y6 ,49.68 I(ox)MATSpTPISR b2/y9 b6/y5 ,29.65 I(ox)MATSTPIpSR b2/y9 b9/y2 ,	cytoplasm
YMR314W	PRE5	10	T	RIM11	NNYDGDTVTFSPTG	N/A	-2.511	2.511	N/A	43	68.56	49.23 NNYDGDpTVTFSPTGR b7/y9 ,59.35 NNYDGDTVpTFSPTGR b9/y7 ,68.56 NNYDGDTVTFpSPTGR b11/y5 ,57.98 NNYDGDTVTFSPpTGR b13/y3 ,	cytoplasm
YBR079C	RPG1	882	S	RIM11	AGNREPPSTPSTLP	N/A	-2.485	2.485	N/A	26	59.35	50.46 AGNREPPpSTPSTLPK b8/y8 ,50.46 AGNREPPSpTPSTLPK b9/y7 ,59.35 AGNREPPSTPpSTLPK b11/y5 ,59.35 AGNREPPSTPSpTLPK b12/y4 ,	cytoplasm
YBR143C	SUP45	50	T	CKA2	MLTDEYGTASNI	N/A	-2.471	2.471	N/A	40	71.8	33.80 (ox)MLpTDEYGTASNIK b1/y13 b3/y11 ,71.80 (ox)MLTDEYGpTASNIK b1/y13 b8/y6 ,50.46 (ox)MLTDEYGTApSNIK b1/y13 b10/y4 ,	cytoplasm
YNL212W	VID27	165	S	SNF1	SSLTASADDL	N/A	-2.471	2.471	N/A	28	27.82	13.43 KpSSLTASADDL b2/y10 ,13.43 KSpSLTASADDL b3/y9 ,27.82 KSSLpTASADDL b5/y7 ,27.82 KSSLTApSADDL b7/y5 ,	cytoplasm
YLR163C	MAS1	235	S	FUS3	SESPVPLGSP	N/A	-2.471	2.471	N/A	34	59.27	36.85 pSESPVPLGSPR b1/y11 ,59.27 SEpSPVPLGSPR b3/y9 ,13.00 SESPVPLGpSPR b9/y3 ,	cytoplasm
YDR233C	RTN1	217	S	PKC1	SKTAPVSSTAGPQTASTS	N/A	-2.458	2.458	N/A	25	31	31.00 pSKTAPVSSTAGPQTASTSK b1/y19 ,24.59 SKpTAPVSSTAGPQTASTSK b3/y17 ,25.14 SKTAPVpSSTAGPQTASTSK b7/y13 ,25.14 SKTAPVSpSTAGPQTASTSK b8/y12 ,25.14 SKTAPVSSpTAGPQTASTSK b9/y11 ,0.00 SKTAPVSSTAGPQpTASTSK b14/y6 ,0.00 SKTAPVSSTAGPQTApSTSK b16/y4 ,0.00 SKTAPVSSTAGPQTASpTSK b17/y3 ,0.00 SKTAPVSSTAGPQTASTpSK b18/y2 ,	cytoplasm
YNL069C	RPL16B	195	S	TPK1	QLASFGY	N/A	-2.445	2.445	N/A	35	101.82	101.82 KQLApSFGY b5/y4 ,	cytoplasm
YDR060W	MAK21	818	S	PKC1	VNDSVLV	N/A	-2.433	2.433	N/A	25	58.87	58.87 VNDpSVLVK b4/y5 ,	cytoplasm
YER165W	PAB1	102	T	CDC28	AIEQLNYTPI	N/A	-2.42	2.42	N/A	55	81.51	81.51 AIEQLNYpTPIK b8/y4 ,	cytoplasm
YPL175W	SPT14	217	S	TPK1	GSDLLT	2.42	N/A	2.42	N/A	31	42.15	20.11 GpSDLLTR b2/y6 ,42.15 GSDLLpTR b6/y2 ,	cytoplasm
YDR356W	SPC110	18	T	CDC28	NMEFTPVGFI	N/A	-2.407	2.407	N/A	41	69.17	69.17 N(ox)MEFpTPVGFIK b2/y10 b5/y7 ,	cytoplasm
YLR025W	SNF7	72	T	SNF1	TIEQLLS	N/A	-2.382	2.382	N/A	29	26.52	26.52 KpTIEQLLS b2/y7 ,0.00 KTIEQLLpS b8/y1 ,	cytoplasm
YBR189W	RPS9B	184	S	CKA2	KAEASGEAAEEAEDEE	N/A	-2.334	2.334	N/A	63	141.55	141.55 KAEApSGEAAEEAEDEE b5/y12 ,	cytoplasm
YOR042W	CUE5	359	T	PHO85	VVAETTYIDTPDTET	N/A	-2.322	2.322	N/A	84	99.69	37.02 VVAEpTTYIDTPDTETK b5/y12 ,45.87 VVAETpTYIDTPDTETK b6/y11 ,99.69 VVAETTYIDpTPDTETK b10/y7 ,74.81 VVAETTYIDTPDpTETK b13/y4 ,62.87 VVAETTYIDTPDTEpTK b15/y2 ,	cytoplasm
YAL035W	FUN12	381	S	RIM11	STPAATPAATPTPSSASPN	N/A	-2.322	2.322	N/A	31	43.51	21.68 pSTPAATPAATPTPSSASPNK b1/y20 ,22.13 SpTPAATPAATPTPSSASPNK b2/y19 ,22.13 STPAApTPAATPTPSSASPNK b6/y15 ,43.51 STPAATPAApTPTPSSASPNK b10/y11 ,28.58 STPAATPAATPpTPSSASPNK b12/y9 ,21.68 STPAATPAATPTPpSSASPNK b14/y7 ,21.68 STPAATPAATPTPSpSASPNK b15/y6 ,16.12 STPAATPAATPTPSSApSPNK b17/y4 ,	cytoplasm
YML031W	NDC1	409	T	SCH9	TDDSVLLN	N/A	-2.322	2.322	N/A	30	80.54	23.54 pTDDSVLLNR b1/y9 ,80.54 TDDpSVLLNR b4/y6 ,	cytoplasm
YGR232W	NAS6	149	S	CLA4	AASVGSL	N/A	-2.299	2.299	N/A	27	18.28	18.28 AApSVGSLK b3/y6 ,18.28 AASVGpSLK b6/y3 ,	cytoplasm
YDR477W	SNF1	443	S	TPK1	MASAITQQ	N/A	-2.299	2.299	N/A	41	41.85	41.85 (ox)MApSAITQQR b1/y9 b3/y7 ,21.90 (ox)MASAIpTQQR b1/y9 b6/y4 ,	cytoplasm
YMR124W	0	575	S	TPK1	ASLSTFSSTFSDSPS	N/A	-2.299	2.299	N/A	32	46.94	4.38 ApSLSTFSSTFSDSPSK b2/y15 ,4.38 ASLpSTFSSTFSDSPSK b4/y13 ,6.43 ASLSpTFSSTFSDSPSK b5/y12 ,15.73 ASLSTFpSSTFSDSPSK b7/y10 ,15.73 ASLSTFSpSTFSDSPSK b8/y9 ,22.20 ASLSTFSSpTFSDSPSK b9/y8 ,37.91 ASLSTFSSTFpSDSPSK b11/y6 ,46.94 ASLSTFSSTFSDpSPSK b13/y4 ,36.16 ASLSTFSSTFSDSPpSK b15/y2 ,	cytoplasm
YGR261C	APL6	693	S	TPK1	SFSSQSFITNNSA	N/A	-2.287	2.287	N/A	36	62.3	49.23 pSFSSQSFITNNSAR b1/y14 ,51.74 SFpSSQSFITNNSAR b3/y12 ,51.74 SFSpSQSFITNNSAR b4/y11 ,62.30 SFSSQpSFITNNSAR b6/y9 ,50.46 SFSSQSFIpTNNSAR b9/y6 ,24.05 SFSSQSFITNNpSAR b12/y3 ,	cytoplasm
YIL038C	NOT3	431	T	CDC28	TPTTAAATTTSSNANS	N/A	-2.275	2.275	N/A	33	51.74	6.94 pTPTTAAATTTSSNANSR b1/y17 ,11.53 TPpTTAAATTTSSNANSR b3/y15 ,11.53 TPTpTAAATTTSSNANSR b4/y14 ,33.80 TPTTAAApTTTSSNANSR b8/y10 ,43.04 TPTTAAATpTTSSNANSR b9/y9 ,51.74 TPTTAAATTpTSSNANSR b10/y8 ,51.74 TPTTAAATTTpSSNANSR b11/y7 ,51.74 TPTTAAATTTSpSNANSR b12/y6 ,30.40 TPTTAAATTTSSNANpSR b16/y2 ,	cytoplasm
YER168C	CCA1	4	S	TPK1	LRSTISLLMNSAAQ	2.263	N/A	2.263	N/A	27	0	0.00 LRpSpTISLLMNSAAQK b3/y13 b4/y12 ,0.00 LRpSTIpSLLMNSAAQK b3/y13 b6/y10 ,0.00 LRSpTIpSLLMNSAAQK b4/y12 b6/y10 ,0.00 LRpSTISLLMNpSAAQK b3/y13 b11/y5 ,0.00 LRSpTISLLMNpSAAQK b4/y12 b11/y5 ,0.00 LRSTIpSLLMNpSAAQK b6/y10 b11/y5 ,	cytoplasm
YER168C	CCA1	5	T	TPK1	LRSTISLLMNSAAQ	2.263	N/A	2.263	N/A	27	0	0.00 LRpSpTISLLMNSAAQK b3/y13 b4/y12 ,0.00 LRpSTIpSLLMNSAAQK b3/y13 b6/y10 ,0.00 LRSpTIpSLLMNSAAQK b4/y12 b6/y10 ,0.00 LRpSTISLLMNpSAAQK b3/y13 b11/y5 ,0.00 LRSpTISLLMNpSAAQK b4/y12 b11/y5 ,0.00 LRSTIpSLLMNpSAAQK b6/y10 b11/y5 ,	cytoplasm
YGL049C	TIF4632	74	S	SNF1	NNSQGNAQYYNN	N/A	-2.253	2.253	N/A	28	31.19	31.19 NNpSQGNAQYYNNR b3/y11 ,	cytoplasm
YOR066W	MSA1	163	S	RIM11	AVIAGSLPFSPSS	2.246	N/A	2.246	N/A	41	103.96	49.23 KAVIAGpSLPFSPSS b7/y8 ,103.96 KAVIAGSLPFpSPSS b11/y4 ,78.04 KAVIAGSLPFSPpSS b13/y2 ,78.04 KAVIAGSLPFSPSpS b14/y1 ,	cytoplasm
YGL227W	VID30	228	S	CKA2	GADADVSSAQQ	N/A	-2.23	2.23	N/A	38	81.51	69.17 GADADVpSSAQQR b7/y6 ,81.51 GADADVSpSAQQR b8/y5 ,	cytoplasm
YOL121C	RPS19A	139	T	CKA2	IAAQTLEEDE	N/A	-2.219	2.219	N/A	35	31.72	31.72 IAAQpTLEEDE b5/y6 ,	cytoplasm
YKL166C	TPK3	15	S	TPK3	LSITA	N/A	-2.219	2.219	N/A	25	12.84	12.84 KLpSITA b3/y4 ,12.84 KLSIpTA b5/y2 ,	cytoplasm
YDR283C	GCN2	761	S	TPK1	SIQNVP	N/A	-2.197	2.197	N/A	25	78.12	78.12 pSIQNVPR b1/y7 ,	cytoplasm
YER178W	PDA1	395	T	RIM11	GTETPTL	N/A	-2.187	2.187	N/A	29	123.13	46.61 GpTETPTLR b2/y7 ,123.13 GTEpTPTLR b4/y5 ,123.13 GTETPpTLR b6/y3 ,	cytoplasm
YLR419W	0	811	S	CKA2	ALSYDDDSVDE	N/A	-2.187	2.187	N/A	43	54.51	12.22 ALpSYDDDSVDER b3/y10 ,54.51 ALSYDDDpSVDER b8/y5 ,	cytoplasm
YGR250C	0	643	S	CKA2	GNLSSSDDDDQSQTDNSS	N/A	-2.187	2.187	N/A	37	101.78	15.32 GNLpSSSDDDDQSQTDNSSK b4/y16 ,28.91 GNLSpSSDDDDQSQTDNSSK b5/y15 ,37.02 GNLSSpSDDDDQSQTDNSSK b6/y14 ,101.78 GNLSSSDDDDQpSQTDNSSK b12/y8 ,97.70 GNLSSSDDDDQSQpTDNSSK b14/y6 ,74.81 GNLSSSDDDDQSQTDNpSSK b17/y3 ,73.29 GNLSSSDDDDQSQTDNSpSK b18/y2 ,	cytoplasm
YGR285C	ZUO1	133	S	HRR25	QSAAGGSLDQDGFF	N/A	-2.176	2.176	N/A	61	78.04	21.11 QpSAAGGSLDQDGFFK b2/y14 ,78.04 QSAAGGpSLDQDGFFK b7/y9 ,	cytoplasm
YLR310C	CDC25	629	S	CLA4	NSVNSVVTP	N/A	-2.176	2.176	N/A	34	46.61	46.61 NpSVNSVVTPR b2/y9 ,35.44 NSVNpSVVTPR b5/y6 ,16.76 NSVNSVVpTPR b8/y3 ,	cytoplasm
YGR162W	TIF4631	299	T	CKA2	VLTFAE	N/A	-2.123	2.123	N/A	25	78.12	78.12 VLpTFAER b3/y5 ,	cytoplasm
YDR060W	MAK21	1006	S	RIM11	SLPVFASADDYAQYLDQDSD	2.117	N/A	2.117	N/A	76	205.25	5.09 KpSLPVFASADDYAQYLDQDSD b2/y20 ,23.55 KSLPVFApSADDYAQYLDQDSD b8/y14 ,205.25 KSLPVFASADDYAQYLDQDpSD b20/y2 ,	cytoplasm
YDR517W	GRH1	355	S	RIM11	SAESDILAPPPQ	N/A	-2.103	2.103	N/A	26	59.35	59.35 KpSAESDILAPPPQ b2/y12 ,50.46 KSAEpSDILAPPPQ b5/y9 ,	cytoplasm
YMR313C	TGL3	614	S	#N/A	STWPALALIKT	2.102	N/A	2.102	N/A	25	6.79	4.28 pSpTWPALALIKTR b1/y12 b2/y11 ,6.79 pSTWPALALIKpTR b1/y12 b11/y2 ,6.79 SpTWPALALIKpTR b2/y11 b11/y2 ,	cytoplasm
YMR313C	TGL3	615	T	TPK1	STWPALALIKT	2.102	N/A	2.102	N/A	25	6.79	4.28 pSpTWPALALIKTR b1/y12 b2/y11 ,6.79 pSTWPALALIKpTR b1/y12 b11/y2 ,6.79 SpTWPALALIKpTR b2/y11 b11/y2 ,	cytoplasm
YOR204W	DED1	563	S	SNF1	AGGASAGGWGSS	N/A	-2.093	2.093	N/A	36	73.55	18.07 AGGApSAGGWGSSR b5/y9 ,73.55 AGGASAGGWGpSSR b11/y3 ,62.30 AGGASAGGWGSpSR b12/y2 ,	cytoplasm
YPL133C	RDS2	228	S	CDC28	ILANANENSAPTP	N/A	-2.063	2.063	N/A	45	68.56	38.85 ILANANENpSAPTPK b9/y6 ,68.56 ILANANENSAPpTPK b12/y3 ,	cytoplasm
YLR220W	CCC1	61	S	CKA2	NSAQDLENSPMSVGKDN	2.061	N/A	2.061	N/A	34	28.91	9.66 NpSAQDLENpSP(ox)MSVGKDNR b2/y17 b9/y10 b11/y8 ,9.66 NpSAQDLENSP(ox)MpSVGKDNR b2/y17 b11/y8 b12/y7 ,28.91 NSAQDLENpSP(ox)MpSVGKDNR b9/y10 b11/y8 b12/y7 ,	cytoplasm
YLR220W	CCC1	68	S	PHO85	NSAQDLENSPMSVGKDN	2.061	N/A	2.061	N/A	34	28.91	9.66 NpSAQDLENpSP(ox)MSVGKDNR b2/y17 b9/y10 b11/y8 ,9.66 NpSAQDLENSP(ox)MpSVGKDNR b2/y17 b11/y8 b12/y7 ,28.91 NSAQDLENpSP(ox)MpSVGKDNR b9/y10 b11/y8 b12/y7 ,	cytoplasm
YPL085W	SEC16	1769	S	CKA2	SSEEQPENIS	N/A	-2.053	2.053	N/A	29	106.41	0.00 pSSEEQPENISK b1/y11 ,0.00 SpSEEQPENISK b2/y10 ,106.41 SSEEQPENIpSK b10/y2 ,	cytoplasm
YMR197C	VTI1	22	S	CKA2	ASLAEAPSQPLSQ	N/A	-2.034	2.034	N/A	37	79.77	0.00 ApSLAEAPSQPLSQR b2/y13 ,30.40 ASLAEAPpSQPLSQR b8/y7 ,79.77 ASLAEAPSQPLpSQR b12/y3 ,	cytoplasm
YML001W	YPT7	73	S	TPK1	FQSLGVAFY	N/A	-2.024	2.024	N/A	37	86.27	86.27 FQpSLGVAFYR b3/y8 ,	cytoplasm
YGL245W	GUS1	482	S	RIM11	NFVLSQGPS	N/A	-2.024	2.024	N/A	31	83.81	83.81 NFVLpSQGPSR b5/y6 ,48.20 NFVLSQGPpSR b9/y2 ,	cytoplasm
YCR053W	THR4	410	S	PKC1	IYESSVNP	N/A	-2.014	2.014	N/A	32	67.2	54.78 IYEpSSVNPK b4/y6 ,67.20 IYESpSVNPK b5/y5 ,	cytoplasm
YNL062C	GCD10	456	S	RIM11	VIPAPEPVSENATAADSSE	N/A	-1.995	1.995	N/A	63	41.95	21.68 VIPAPEPVpSENATAADSSEK b9/y12 ,21.68 VIPAPEPVSENApTAADSSEK b13/y8 ,41.95 VIPAPEPVSENATAADpSSEK b17/y4 ,41.95 VIPAPEPVSENATAADSpSEK b18/y3 ,	cytoplasm
YIL078W	THS1	199	T	KIC1	TVSQADFPGLEGVA	N/A	-1.986	1.986	N/A	40	43.04	41.92 pTVSQADFPGLEGVAK b1/y15 ,43.04 TVpSQADFPGLEGVAK b3/y13 ,	cytoplasm
YNL224C	SQS1	343	S	CDC28	ADNNLLPSPSPQLTEDI	1.981	N/A	1.981	N/A	30	71.82	71.82 ADNNLLPpSPpSPQLTEDIK b8/y11 b10/y9 ,70.42 ADNNLLPpSPSPQLpTEDIK b8/y11 b14/y5 ,50.86 ADNNLLPSPpSPQLpTEDIK b10/y9 b14/y5 ,	cytoplasm
YNL224C	SQS1	345	S	HOG1	ADNNLLPSPSPQLTEDI	1.981	N/A	1.981	N/A	30	71.82	71.82 ADNNLLPpSPpSPQLTEDIK b8/y11 b10/y9 ,70.42 ADNNLLPpSPSPQLpTEDIK b8/y11 b14/y5 ,50.86 ADNNLLPSPpSPQLpTEDIK b10/y9 b14/y5 ,	cytoplasm
YPL141C	0	64	S	SNF1	NFSNSSNSTFDFP	N/A	-1.977	1.977	N/A	27	38.85	22.79 NFpSNSSNSTFDFPK b3/y12 ,30.40 NFSNpSSNSTFDFPK b5/y10 ,30.40 NFSNSpSNSTFDFPK b6/y9 ,38.85 NFSNSSNpSTFDFPK b8/y7 ,38.85 NFSNSSNSpTFDFPK b9/y6 ,	cytoplasm
YDR372C	VPS74	14	S	RIM11	ADSGDTSSIHSSANNT	N/A	-1.967	1.967	N/A	35	62.3	49.23 ADpSGDpTSSIHSSANNTK b3/y15 b6/y12 ,40.85 ADpSGDTpSSIHSSANNTK b3/y15 b7/y11 ,40.85 ADSGDpTpSSIHSSANNTK b6/y12 b7/y11 ,40.85 ADpSGDTSpSIHSSANNTK b3/y15 b8/y10 ,40.85 ADSGDpTSpSIHSSANNTK b6/y12 b8/y10 ,50.46 ADSGDTpSpSIHSSANNTK b7/y11 b8/y10 ,50.46 ADpSGDTSSIHpSSANNTK b3/y15 b11/y7 ,50.46 ADSGDpTSSIHpSSANNTK b6/y12 b11/y7 ,60.79 ADSGDTpSSIHpSSANNTK b7/y11 b11/y7 ,62.30 ADSGDTSpSIHpSSANNTK b8/y…	cytoplasm
YDR372C	VPS74	17	T	KIC1	ADSGDTSSIHSSANNT	N/A	-1.967	1.967	N/A	35	62.3	49.23 ADpSGDpTSSIHSSANNTK b3/y15 b6/y12 ,40.85 ADpSGDTpSSIHSSANNTK b3/y15 b7/y11 ,40.85 ADSGDpTpSSIHSSANNTK b6/y12 b7/y11 ,40.85 ADpSGDTSpSIHSSANNTK b3/y15 b8/y10 ,40.85 ADSGDpTSpSIHSSANNTK b6/y12 b8/y10 ,50.46 ADSGDTpSpSIHSSANNTK b7/y11 b8/y10 ,50.46 ADpSGDTSSIHpSSANNTK b3/y15 b11/y7 ,50.46 ADSGDpTSSIHpSSANNTK b6/y12 b11/y7 ,60.79 ADSGDTpSSIHpSSANNTK b7/y11 b11/y7 ,62.30 ADSGDTSpSIHpSSANNTK b8/y…	cytoplasm
YPR042C	PUF2	902	S	SCH9	GVSVSSV	N/A	-1.958	1.958	N/A	50	86.47	86.47 GVpSVSSVR b3/y6 ,58.87 GVSVpSSVR b5/y4 ,46.61 GVSVSpSVR b6/y3 ,	cytoplasm
YDR067C	OCA6	210	S	CLA4	VSSVSNSLP	N/A	-1.949	1.949	N/A	31	88.9	51.27 VpSSVSNSLPK b2/y9 ,88.90 VSpSVSNSLPK b3/y8 ,61.05 VSSVpSNSLPK b5/y6 ,61.05 VSSVSNpSLPK b7/y4 ,	cytoplasm
YEL015W	EDC3	255	S	RIM11	LGQMIISQS	N/A	-1.931	1.931	N/A	44	106.41	65.00 LGQ(ox)MIIpSQSR b4/y7 b7/y4 ,106.41 LGQ(ox)MIISQpSR b4/y7 b9/y2 ,	cytoplasm
YML017W	PSP2	238	S	CLA4	SNPFGSA	N/A	-1.913	1.913	N/A	30	78.12	78.12 KpSNPFGSA b2/y7 ,18.28 KSNPFGpSA b7/y2 ,	cytoplasm
YCR054C	CTR86	545	S	CKA2	LVSKEEDPGNENSEIISIDED	N/A	-1.904	1.904	N/A	38	5.73	0.00 LVpSKEEDPGNENSEIISIDED b3/y19 ,4.81 LVSKEEDPGNENpSEIISIDED b13/y9 ,5.73 LVSKEEDPGNENSEIIpSIDED b17/y5 ,	cytoplasm
YHR005C	GPA1	175	S	CKA2	AAFDEDGNISNV	N/A	-1.904	1.904	N/A	34	50.46	50.46 AAFDEDGNIpSNVK b10/y4 ,	cytoplasm
YDR188W	CCT6	64	T	CKA2	VLLTEMQIQSPTAVLIA	1.893	N/A	1.893	N/A	54	108.08	55.83 VLLpTE(ox)MQIQSPTAVLIAR b4/y15 b6/y13 ,108.08 VLLTE(ox)MQIQpSPTAVLIAR b6/y13 b10/y9 ,75.25 VLLTE(ox)MQIQSPpTAVLIAR b6/y13 b12/y7 ,	cytoplasm
YER054C	GIP2	238	S	PHO85	YFAEDESPINVN	N/A	-1.869	1.869	N/A	33	50.46	50.46 YFAEDEpSPINVNK b7/y7 ,	cytoplasm
YJR001W	AVT1	181	T	TPK1	FTNNDMDSIVV	N/A	-1.869	1.869	N/A	32	63.88	25.44 FpTNND(ox)MDSIVVK b2/y11 b6/y7 ,63.88 FTNND(ox)MDpSIVVK b6/y7 b8/y5 ,	cytoplasm
YOL120C	RPL18A	167	S	PKC1	ILSTG	N/A	-1.86	1.86	N/A	27	46.77	46.77 ILpSTGR b3/y4 ,46.77 ILSpTGR b4/y3 ,	cytoplasm
YGL137W	SEC27	851	S	CKA2	ESNSEAVEAE	N/A	-1.843	1.843	N/A	25	19.81	19.81 KEpSNSEAVEAE b3/y9 ,19.81 KESNpSEAVEAE b5/y7 ,	cytoplasm
YHL008C	0	546	S	CLA4	ANSTTLGGLF	N/A	-1.843	1.843	N/A	29	57.59	57.59 ANpSTTLGGLFR b3/y9 ,57.59 ANSpTTLGGLFR b4/y8 ,46.80 ANSTpTLGGLFR b5/y7 ,	cytoplasm
YGL023C	PIB2	165	S	CKA2	SNPELDPTNSVVDVS	N/A	-1.843	1.843	N/A	51	101.78	28.22 pSNPELDPTNSVVDVSR b1/y16 ,89.63 SNPELDPpTNSVVDVSR b8/y9 ,101.78 SNPELDPTNpSVVDVSR b10/y7 ,43.85 SNPELDPTNSVVDVpSR b15/y2 ,	cytoplasm
YER036C	ARB1	442	T	SNF1	IMTGELTPQSG	1.826	N/A	1.826	N/A	52	127.99	127.99 I(ox)MpTGELTPQSGR b2/y11 b3/y10 ,62.30 I(ox)MTGELpTPQSGR b2/y11 b7/y6 ,24.73 I(ox)MTGELTPQpSGR b2/y11 b10/y3 ,	cytoplasm
YLR386W	VAC14	799	S	CKA2	AVSEEDEYSSDMI	N/A	-1.826	1.826	N/A	48	91.57	37.91 AVpSEEDEYSSD(ox)MIR b3/y12 b12/y3 ,91.57 AVSEEDEYpSSD(ox)MIR b9/y6 b12/y3 ,78.04 AVSEEDEYSpSD(ox)MIR b10/y5 b12/y3 ,	cytoplasm
YNL297C	MON2	564	S	YPK2	NISTSSVTTSPVEST	N/A	-1.81	1.81	N/A	72	103.82	13.89 NIpSTSSVTTSPVESTK b3/y14 ,19.63 NISpTSSVTTSPVESTK b4/y13 ,26.30 NISTpSSVTTSPVESTK b5/y12 ,41.99 NISTSpSVTTSPVESTK b6/y11 ,70.42 NISTSSVpTTSPVESTK b8/y9 ,81.03 NISTSSVTpTSPVESTK b9/y8 ,103.82 NISTSSVTTpSPVESTK b10/y7 ,79.51 NISTSSVTTSPVEpSTK b14/y3 ,79.51 NISTSSVTTSPVESpTK b15/y2 ,	cytoplasm
YNL227C	JJJ1	393	S	CKA2	FDSADESVKE	1.809	N/A	1.809	N/A	32	94.59	94.59 KFDpSADEpSVKE b4/y8 b8/y4 ,	cytoplasm
YNL227C	JJJ1	397	S	CKA2	FDSADESVKE	1.809	N/A	1.809	N/A	32	94.59	94.59 KFDpSADEpSVKE b4/y8 b8/y4 ,	cytoplasm
YLR034C	SMF3	424	T	PHO85	APADVNAIADETTPLNS	N/A	-1.801	1.801	N/A	42	66.49	66.49 APADVNAIADEpTTPLNSK b12/y7 ,65.28 APADVNAIADETpTPLNSK b13/y6 ,37.88 APADVNAIADETTPLNpSK b17/y2 ,	cytoplasm
YIL030C	SSM4	692	Y	#N/A	YIGMIR	1.793	N/A	1.793	N/A	25	38.48	38.48 pYIG(ox)MIRK b1/y7 b4/y4 ,	cytoplasm
YMR086W	0	816	S	CKA2	FADSDSEDESQFFNQGPS	1.763	N/A	1.763	N/A	28	67.76	67.76 FADpSDpSEDESQFFNQGPSK b4/y16 b6/y14 ,58.01 FADpSDSEDEpSQFFNQGPSK b4/y16 b10/y10 ,40.26 FADSDpSEDEpSQFFNQGPSK b6/y14 b10/y10 ,5.82 FADpSDSEDESQFFNQGPpSK b4/y16 b18/y2 ,0.00 FADSDpSEDESQFFNQGPpSK b6/y14 b18/y2 ,0.00 FADSDSEDEpSQFFNQGPpSK b10/y10 b18/y2 ,	cytoplasm
YMR086W	0	818	S	CKA2	FADSDSEDESQFFNQGPS	1.763	N/A	1.763	N/A	28	67.76	67.76 FADpSDpSEDESQFFNQGPSK b4/y16 b6/y14 ,58.01 FADpSDSEDEpSQFFNQGPSK b4/y16 b10/y10 ,40.26 FADSDpSEDEpSQFFNQGPSK b6/y14 b10/y10 ,5.82 FADpSDSEDESQFFNQGPpSK b4/y16 b18/y2 ,0.00 FADSDpSEDESQFFNQGPpSK b6/y14 b18/y2 ,0.00 FADSDSEDEpSQFFNQGPpSK b10/y10 b18/y2 ,	cytoplasm
YER005W	YND1	577	S	TPK1	SSSMFDLG	N/A	-1.761	1.761	N/A	27	56.74	31.72 pSSS(ox)MFDLGK b1/y9 b4/y6 ,32.87 SpSS(ox)MFDLGK b2/y8 b4/y6 ,56.74 SSpS(ox)MFDLGK b3/y7 b4/y6 ,	cytoplasm
YFL014W	HSP12	73	S	CKA2	GKDNAEGQGESLADQA	N/A	-1.753	1.753	N/A	66	70.42	70.42 GKDNAEGQGEpSLADQAR b11/y7 ,	cytoplasm
YPL169C	MEX67	261	Y	#N/A	LQTVYSLPM	1.751	N/A	1.751	N/A	27	48.2	48.20 KLQTVpYSLP(ox)M b6/y5 b10/y1 ,	cytoplasm
YIR026C	YVH1	196	S	CKA2	LDPSGSELVSNSGMF	N/A	-1.737	1.737	N/A	30	54.21	54.21 LDPpSGSELVSNSG(ox)MFK b4/y13 b14/y3 ,44.84 LDPSGpSELVSNSG(ox)MFK b6/y11 b14/y3 ,21.11 LDPSGSELVpSNSG(ox)MFK b10/y7 b14/y3 ,9.66 LDPSGSELVSNpSG(ox)MFK b12/y5 b14/y3 ,	cytoplasm
YPL085W	SEC16	1595	T	SCH9	LGTVPSNYVSSPDLV	N/A	-1.729	1.729	N/A	44	61.59	26.91 LGpTVPSNYVSSPDLVR b3/y14 ,61.59 LGTVPpSNYVSSPDLVR b6/y11 ,51.94 LGTVPSNYVpSSPDLVR b10/y7 ,41.99 LGTVPSNYVSpSPDLVR b11/y6 ,	cytoplasm
YDR412W	RRP17	187	S	PKC1	QSINRATKYA	N/A	-1.729	1.729	N/A	30	12.6	12.60 KQpSINRATKpYA b3/y9 b10/y2 ,4.25 KQSINRApTKpYA b8/y4 b10/y2 ,	cytoplasm
YDR412W	RRP17	194	Y	#N/A	QSINRATKYA	N/A	-1.729	1.729	N/A	30	12.6	12.60 KQpSINRATKpYA b3/y9 b10/y2 ,4.25 KQSINRApTKpYA b8/y4 b10/y2 ,	cytoplasm
YNL227C	JJJ1	504	T	CKA2	GLQTDDDEDWST	N/A	-1.729	1.729	N/A	35	95.76	95.76 GLQpTDDDEDWSTK b4/y10 ,23.41 GLQTDDDEDWpSTK b11/y3 ,16.59 GLQTDDDEDWSpTK b12/y2 ,	cytoplasm
YGL212W	VAM7	228	T	SNF1	LLGVATSDNSSTTEVQG	N/A	-1.721	1.721	N/A	70	56.9	39.44 LLGVApTSDNSSTTEVQGR b6/y13 ,39.44 LLGVATpSDNSSTTEVQGR b7/y12 ,56.90 LLGVATSDNpSSTTEVQGR b10/y9 ,56.90 LLGVATSDNSpSTTEVQGR b11/y8 ,47.87 LLGVATSDNSSpTTEVQGR b12/y7 ,38.65 LLGVATSDNSSTpTEVQGR b13/y6 ,	cytoplasm
YLL046C	RNP1	202	T	#N/A	FDNLGTGDSIQK	1.713	N/A	1.713	N/A	28	50.46	50.46 FDNLGpTGDSIQKK b6/y8 ,50.46 FDNLGTGDpSIQKK b9/y5 ,	cytoplasm
YER074W-A	YOS1	37	S	CKA2	SNDETPVFGQDQNTT	N/A	-1.706	1.706	N/A	26	46.94	21.64 pSNDETPVFGQDQNTTK b1/y16 ,46.94 SNDEpTPVFGQDQNTTK b5/y12 ,10.12 SNDETPVFGQDQNpTTK b14/y3 ,10.12 SNDETPVFGQDQNTpTK b15/y2 ,	cytoplasm
YLR344W	RPL26A	71	S	SNF1	ISSVY	N/A	-1.706	1.706	N/A	29	61.36	33.76 IpSSVYR b2/y5 ,61.36 ISpSVYR b3/y4 ,	cytoplasm
YDL092W	SRP14	64	S	CKA2	ASEISVSS	N/A	-1.698	1.698	N/A	36	101.82	4.51 ApSEISVSSR b2/y8 ,58.87 ASEIpSVSSR b5/y5 ,101.82 ASEISVpSSR b7/y3 ,101.82 ASEISVSpSR b8/y2 ,	cytoplasm
YGL023C	PIB2	377	S	RIM11	SQSASVQNANNL	N/A	-1.69	1.69	N/A	29	50.46	22.79 pSQSASVQNANNLR b1/y13 ,40.85 SQpSASVQNANNLR b3/y11 ,50.46 SQSApSVQNANNLR b5/y9 ,	cytoplasm
YDR168W	CDC37	367	S	CKA2	ILQQEEMDESNAEGVETIQL	1.683	N/A	1.683	N/A	68	102.85	102.85 ILQQEE(ox)MDEpSNAEGVETIQLK b7/y15 b10/y12 ,29.16 ILQQEE(ox)MDESNAEGVEpTIQLK b7/y15 b17/y5 ,	cytoplasm
YCR054C	CTR86	555	S	CKA2	EEDPGNENSEIISIDED	N/A	-1.668	1.668	N/A	25	33.05	9.25 EEDPGNENpSEIISIDED b9/y9 ,33.05 EEDPGNENSEIIpSIDED b13/y5 ,	cytoplasm
YDL233W	0	125	S	CDC28	SASQASLSML	N/A	-1.668	1.668	N/A	35	77.93	75.51 pSASQASLS(ox)MLR b1/y11 b9/y3 ,77.93 SApSQASLS(ox)MLR b3/y9 b9/y3 ,32.87 SASQApSLS(ox)MLR b6/y6 b9/y3 ,14.91 SASQASLpS(ox)MLR b8/y4 b9/y3 ,	cytoplasm
YPL081W	RPS9A	184	S	CKA2	KAEASGEAADEADEADEE	N/A	-1.631	1.631	N/A	34	66.49	66.49 KAEApSGEAADEADEADEE b5/y14 ,	cytoplasm
YOR136W	IDH2	105	T	CDC28	GPLATPIG	1.627	N/A	1.627	N/A	29	69.57	69.57 GPLApTPIGK b5/y5 ,	cytoplasm
YKR095W	MLP1	1721	S	CLA4	SSSGGFNPFTSPSPN	N/A	-1.623	1.623	N/A	48	37.02	36.16 pSSSGGFNPFTSPSPNK b1/y16 ,36.16 SpSSGGFNPFTSPSPNK b2/y15 ,37.02 SSpSGGFNPFTSPSPNK b3/y14 ,22.20 SSSGGFNPFpTSPSPNK b10/y7 ,15.32 SSSGGFNPFTpSPSPNK b11/y6 ,10.12 SSSGGFNPFTSPpSPNK b13/y4 ,	cytoplasm
YMR287C	DSS1	258	T	PKC1	QLITSRYPAQIS	1.619	N/A	1.619	N/A	27	25.44	25.44 QLIpTpSRYPAQISK b4/y10 b5/y9 ,4.29 QLIpTSRYPAQIpSK b4/y10 b12/y2 ,0.00 QLITpSRYPAQIpSK b5/y9 b12/y2 ,	cytoplasm
YMR287C	DSS1	259	S	CLA4	QLITSRYPAQIS	1.619	N/A	1.619	N/A	27	25.44	25.44 QLIpTpSRYPAQISK b4/y10 b5/y9 ,4.29 QLIpTSRYPAQIpSK b4/y10 b12/y2 ,0.00 QLITpSRYPAQIpSK b5/y9 b12/y2 ,	cytoplasm
YBR097W	VPS15	1385	S	CDC28	AVISPS	N/A	-1.616	1.616	N/A	33	40.22	40.22 AVIpSPSR b4/y4 ,28.97 AVISPpSR b6/y2 ,	cytoplasm
YJR044C	VPS55	137	S	CKA2	DFNEDDSLFG	N/A	-1.609	1.609	N/A	28	56.01	56.01 KDFNEDDpSLFG b8/y4 ,	cytoplasm
YOR220W	RCN2	149	S	SNF1	GGSSLSPDKSSLESPTML	N/A	-1.587	1.587	N/A	28	85.98	10.12 GGpSpSLSPDKSSLESPT(ox)MLK b3/y17 b4/y16 b17/y3 ,15.32 GGpSSLpSPDKSSLESPT(ox)MLK b3/y17 b6/y14 b17/y3 ,15.73 GGSpSLpSPDKSSLESPT(ox)MLK b4/y16 b6/y14 b17/y3 ,21.64 GGpSSLSPDKpSSLESPT(ox)MLK b3/y17 b10/y10 b17/y3 ,22.20 GGSpSLSPDKpSSLESPT(ox)MLK b4/y16 b10/y10 b17/y3 ,22.20 GGSSLpSPDKpSSLESPT(ox)MLK b6/y14 b10/y10 b17/y3 ,21.64 GGpSSLSPDKSpSLESPT(ox)MLK b3/y17 b11/y9 b17/y3 ,22.20 GGSpSLSPDKSp…	cytoplasm
YOR220W	RCN2	150	S	RIM11	GGSSLSPDKSSLESPTML	N/A	-1.587	1.587	N/A	28	85.98	10.12 GGpSpSLSPDKSSLESPT(ox)MLK b3/y17 b4/y16 b17/y3 ,15.32 GGpSSLpSPDKSSLESPT(ox)MLK b3/y17 b6/y14 b17/y3 ,15.73 GGSpSLpSPDKSSLESPT(ox)MLK b4/y16 b6/y14 b17/y3 ,21.64 GGpSSLSPDKpSSLESPT(ox)MLK b3/y17 b10/y10 b17/y3 ,22.20 GGSpSLSPDKpSSLESPT(ox)MLK b4/y16 b10/y10 b17/y3 ,22.20 GGSSLpSPDKpSSLESPT(ox)MLK b6/y14 b10/y10 b17/y3 ,21.64 GGpSSLSPDKSpSLESPT(ox)MLK b3/y17 b11/y9 b17/y3 ,22.20 GGSpSLSPDKSp…	cytoplasm
YIL155C	GUT2	299	S	SNF1	NPSGLPDSPLNDNS	N/A	-1.573	1.573	N/A	28	56.67	6.43 NPpSGLPDSPLNDNSK b3/y13 ,56.67 NPSGLPDpSPLNDNSK b8/y8 ,36.16 NPSGLPDSPLNDNpSK b14/y2 ,	cytoplasm
YDR074W	TPS2	888	S	CDC28	SASYTGAKV	N/A	-1.566	1.566	N/A	31	58.87	32.87 pSASYTGAKV b1/y9 ,58.87 SApSYTGAKV b3/y7 ,56.74 SASYpTGAKV b5/y5 ,	cytoplasm
YBL103C	RTG3	236	S	SCH9	AGSFLSSSF	N/A	-1.566	1.566	N/A	29	52.96	52.96 AGpSFLSSSFR b3/y8 ,21.90 AGSFLpSSSFR b6/y5 ,14.38 AGSFLSpSSFR b7/y4 ,14.38 AGSFLSSpSFR b8/y3 ,	cytoplasm
YCR034W	FEN1	334	T	PHO85	NVPTPSPSPKPQH	N/A	-1.559	1.559	N/A	27	89.63	67.05 NVPpTPpSPSPKPQHR b4/y11 b6/y9 ,89.63 NVPpTPSPpSPKPQHR b4/y11 b8/y7 ,67.05 NVPTPpSPpSPKPQHR b6/y9 b8/y7 ,	cytoplasm
YCR034W	FEN1	336	S	PHO85	NVPTPSPSPKPQH	N/A	-1.559	1.559	N/A	27	89.63	67.05 NVPpTPpSPSPKPQHR b4/y11 b6/y9 ,89.63 NVPpTPSPpSPKPQHR b4/y11 b8/y7 ,67.05 NVPTPpSPpSPKPQHR b6/y9 b8/y7 ,	cytoplasm
YOR311C	DGK1	3	T	CKA2	GTEDAIALPNSTLEP	N/A	-1.545	1.545	N/A	37	27.55	27.55 GpTEDAIALPNSTLEPR b2/y15 ,9.66 GTEDAIALPNpSTLEPR b11/y6 ,9.66 GTEDAIALPNSpTLEPR b12/y5 ,	cytoplasm
YER132C	PMD1	542	T	TPK1	LTSTATSQFENYS	N/A	-1.538	1.538	N/A	56	50.46	37.91 LpTSTATSQFENYSR b2/y13 ,40.85 LTpSTATSQFENYSR b3/y12 ,40.85 LTSpTATSQFENYSR b4/y11 ,50.46 LTSTApTSQFENYSR b6/y9 ,40.85 LTSTATpSQFENYSR b7/y8 ,4.32 LTSTATSQFENYpSR b13/y2 ,	cytoplasm
YKR089C	TGL4	749	S	CLA4	SFSFSVASPTS	N/A	-1.532	1.532	N/A	61	53.09	33.80 pSFSFSVASPTSR b1/y12 ,53.09 SFpSFSVASPTSR b3/y10 ,33.80 SFSFpSVASPTSR b5/y8 ,11.87 SFSFSVApSPTSR b8/y5 ,7.09 SFSFSVASPpTSR b10/y3 ,7.09 SFSFSVASPTpSR b11/y2 ,	cytoplasm
YNR006W	VPS27	277	S	CLA4	NSASSEPIVPVVES	N/A	-1.525	1.525	N/A	25	49.23	29.64 NpSASSEPIVPVVESK b2/y14 ,39.82 NSApSSEPIVPVVESK b4/y12 ,49.23 NSASpSEPIVPVVESK b5/y11 ,6.43 NSASSEPIVPVVEpSK b14/y2 ,	cytoplasm
YGL083W	SCY1	704	S	CDC28	ILNSPPQTPSS	N/A	-1.525	1.525	N/A	33	63.88	12.22 ILNpSPPQTPSSR b4/y9 ,53.09 ILNSPPQpTPSSR b8/y5 ,63.88 ILNSPPQTPpSSR b10/y3 ,63.88 ILNSPPQTPSpSR b11/y2 ,	cytoplasm
YDR041W	RSM10	193	S	HOG1	VLELLDSPDF	1.504	N/A	1.504	N/A	42	122.92	122.92 KVLELLDpSPDF b8/y4 ,	cytoplasm
YGL135W	RPL1B	5	T	#N/A	ITSSQV	1.5	N/A	1.5	N/A	28	97.98	40.22 IpTSSQVR b2/y6 ,81.63 ITpSSQVR b3/y5 ,97.98 ITSpSQVR b4/y4 ,	cytoplasm
YOR332W	VMA4	95	S	TPK1	EQSLDGIFEET	N/A	-1.498	1.498	N/A	50	73.55	73.55 EQpSLDGIFEETK b3/y10 ,4.29 EQSLDGIFEEpTK b11/y2 ,	cytoplasm
YIL075C	RPN2	801	T	RIM11	VATAVLSTTA	N/A	-1.491	1.491	N/A	42	73.26	73.26 VApTAVLSTTAR b3/y9 ,20.47 VATAVLpSTTAR b7/y5 ,13.43 VATAVLSpTTAR b8/y4 ,7.87 VATAVLSTpTAR b9/y3 ,	cytoplasm
YNL119W	NCS2	309	S	CLA4	SLPSLGQQ	N/A	-1.485	1.485	N/A	25	32.87	32.87 KpSLPSLGQQ b2/y8 ,31.72 KSLPpSLGQQ b5/y5 ,	cytoplasm
YAL017W	PSK1	255	S	CLA4	ANSLAYLPSILPEQDPLL	1.478	N/A	1.478	N/A	53	87.24	87.24 ANpSLAYLPSILPEQDPLLK b3/y17 ,48.83 ANSLAYLPpSILPEQDPLLK b9/y11 ,	cytoplasm
YBR172C	SMY2	68	S	SNF1	SNTPLLGG	N/A	-1.478	1.478	N/A	32	67.2	41.85 pSNTPLLGGR b1/y9 ,67.20 SNpTPLLGGR b3/y7 ,	cytoplasm
YER165W	PAB1	405	S	STE20	SQLAQQIQA	N/A	-1.458	1.458	N/A	53	134.08	134.08 pSQLAQQIQAR b1/y10 ,	cytoplasm
YDR358W	GGA1	183	T	PHO85	TPSELQEEQE	N/A	-1.452	1.452	N/A	40	118.17	94.59 pTPSELQEEQER b1/y11 ,118.17 TPpSELQEEQER b3/y9 ,	cytoplasm
YKL041W	VPS24	45	T	SNF1	TQQLI	1.445	N/A	1.445	N/A	26	21.18	21.18 KpTQQLI b2/y5 ,	cytoplasm
YDR472W	TRS31	117	S	CLA4	ASAFLSQNESSS	N/A	-1.445	1.445	N/A	30	26.19	4.25 ApSAFLSQNESSSK b2/y12 ,12.60 ASAFLpSQNESSSK b6/y8 ,26.19 ASAFLSQNEpSSSK b10/y4 ,25.44 ASAFLSQNESpSSK b11/y3 ,25.44 ASAFLSQNESSpSK b12/y2 ,	cytoplasm
YNL183C	NPR1	316	S	CLA4	QSSIYSAS	N/A	-1.426	1.426	N/A	28	43.32	43.32 QpSSIYSASR b2/y8 ,43.32 QSpSIYSASR b3/y7 ,14.91 QSSIYpSASR b6/y4 ,4.38 QSSIYSApSR b8/y2 ,	cytoplasm
YPR075C	OPY2	285	S	CKA2	LVQIAEEESD	N/A	-1.426	1.426	N/A	38	92.11	92.11 KLVQIAEEEpSD b10/y2 ,	cytoplasm
YJL053W	PEP8	201	T	CKA2	ATTNDIAGGNYAADNASDNTQT	N/A	-1.426	1.426	N/A	49	72.63	8.12 ApTTNDIAGGNYAADNASDNTQTK b2/y22 ,8.25 ATpTNDIAGGNYAADNASDNTQTK b3/y21 ,72.63 ATTNDIAGGNYAADNApSDNTQTK b17/y7 ,53.79 ATTNDIAGGNYAADNASDNpTQTK b20/y4 ,45.17 ATTNDIAGGNYAADNASDNTQpTK b22/y2 ,	cytoplasm
YDR060W	MAK21	127	S	CKA2	LEDVDDDDIEEESTSS	N/A	-1.42	1.42	N/A	44	50.86	50.86 KLEDVDDDDIEEEpSTSS b14/y4 ,49.83 KLEDVDDDDIEEESpTSS b15/y3 ,49.83 KLEDVDDDDIEEESTpSS b16/y2 ,48.83 KLEDVDDDDIEEESTSpS b17/y1 ,	cytoplasm
YDR054C	CDC34	282	S	CKA2	AEDESEDVEDVE	N/A	-1.42	1.42	N/A	57	108.66	108.66 AEDEpSEDVEDVER b5/y9 ,	cytoplasm
YNL192W	CHS1	270	S	PKC1	NGEMVDPYDYENSL	N/A	-1.414	1.414	N/A	30	76.39	76.39 NGE(ox)MVDPYDYENpSLR b4/y12 b13/y3 ,	cytoplasm
YLR176C	RFX1	197	T	KSS1	TNTFPSIPSST	N/A	-1.414	1.414	N/A	26	26.19	11.87 pTNTFPSIPSSTK b1/y12 ,26.19 TNpTFPSIPSSTK b3/y10 ,12.22 TNTFPpSIPSSTK b6/y7 ,7.09 TNTFPSIPpSSTK b9/y4 ,7.09 TNTFPSIPSpSTK b10/y3 ,7.09 TNTFPSIPSSpTK b11/y2 ,	cytoplasm
YGL075C	MPS2	134	T	KIC1	NTEGAGISTP	N/A	-1.414	1.414	N/A	56	67.31	4.26 NpTEGAGISTPR b2/y10 ,56.01 NTEGAGIpSTPR b8/y4 ,67.31 NTEGAGISpTPR b9/y3 ,	cytoplasm
YOR068C	VAM10	13	Y	#N/A	MLFEVFGEVLASYIVSS	1.413	N/A	1.413	N/A	33	9.45	9.45 (ox)MLFEVFGEVLASpYIVSSK b1/y18 b13/y6 ,	cytoplasm
YGR155W	CYS4	451	S	CKA2	LNNFNDVSSYNEN	N/A	-1.401	1.401	N/A	35	49.23	31.19 LNNFNDVpSSYNENK b8/y7 ,49.23 LNNFNDVSpSYNENK b9/y6 ,	cytoplasm
YNL178W	RPS3	221	S	PKC1	EEEPILAPSVKDYRPAEETEAQAEPVEA	N/A	-1.401	1.401	N/A	53	39.09	39.09 KEEEPILAPpSVKDYRPAEETEAQAEPVEA b10/y20 ,31.98 KEEEPILAPSVKDYRPAEEpTEAQAEPVEA b20/y10 ,	cytoplasm
YOR371C	GPB1	689	T	KIC1	NTTSSPPTSP	N/A	-1.395	1.395	N/A	32	46.8	7.65 NpTTSSPPTSPK b2/y10 ,27.82 NTpTSSPPTSPK b3/y9 ,36.85 NTTpSSPPTSPK b4/y8 ,46.80 NTTSpSPPTSPK b5/y7 ,45.48 NTTSSPPpTSPK b8/y4 ,45.48 NTTSSPPTpSPK b9/y3 ,	cytoplasm
YAL003W	EFB1	64	S	CKA2	ADEFDSFPAASAAAAEEEEDDDVDLFGSDDEEADAEAEKL	1.391	N/A	1.391	N/A	54	144.21	5.61 ADEFDpSFPAASAAAAEEEEDDDVDLFGSDDEEADAEAEKLK b6/y36 ,16.12 ADEFDSFPAApSAAAAEEEEDDDVDLFGSDDEEADAEAEKLK b11/y31 ,144.21 ADEFDSFPAASAAAAEEEEDDDVDLFGpSDDEEADAEAEKLK b28/y14 ,	cytoplasm
YNR047W	FPK1	449	S	HRR25	IPGQSVPPPNSFFPQEPSP	1.39	N/A	1.39	N/A	33	101.22	5.73 KIPGQpSVPPPNSFFPQEPSP b6/y15 ,30.37 KIPGQSVPPPNpSFFPQEPSP b12/y9 ,101.22 KIPGQSVPPPNSFFPQEPpSP b19/y2 ,	cytoplasm
YGL197W	MDS3	472	S	TPK1	ISASSLPIPIENFA	1.387	N/A	1.387	N/A	28	71.8	70.15 KIpSASSLPIPIENFA b3/y13 ,71.80 KISApSSLPIPIENFA b5/y11 ,50.46 KISASpSLPIPIENFA b6/y10 ,	cytoplasm
YFL038C	YPT1	3	S	CKA2	MNSEYDYLF	N/A	-1.382	1.382	N/A	31	65	65.00 (ox)MNpSEYDYLFK b1/y10 b3/y8 ,	cytoplasm
YML092C	PRE8	6	S	CLA4	YSFSLTTFSPSG	1.376	N/A	1.376	N/A	52	54.51	7.09 YpSFSLTTFSPSGK b2/y12 ,12.60 YSFpSLTTFSPSGK b4/y10 ,26.98 YSFSLpTTFSPSGK b6/y8 ,35.78 YSFSLTpTFSPSGK b7/y7 ,54.51 YSFSLTTFpSPSGK b9/y5 ,44.23 YSFSLTTFSPpSGK b11/y3 ,	cytoplasm
YJL014W	CCT3	130	T	SNF1	ALTDALEVI	N/A	-1.376	1.376	N/A	45	77.93	77.93 ALpTDALEVIK b3/y8 ,	cytoplasm
YDL195W	SEC31	830	S	#N/A	YAPPSQPSMASPFVN	N/A	-1.37	1.37	N/A	33	28.91	15.73 YAPPpSQPS(ox)MASPFVNK b5/y12 b9/y8 ,22.20 YAPPSQPpS(ox)MASPFVNK b8/y9 b9/y8 ,28.91 YAPPSQPS(ox)MApSPFVNK b9/y8 b11/y6 ,	cytoplasm
YML117W	NAB6	1016	S	RIM11	SSSQTVINS	N/A	-1.37	1.37	N/A	37	72.16	43.32 pSSSQTVINSK b1/y10 ,43.32 SpSSQTVINSK b2/y9 ,72.16 SSpSQTVINSK b3/y8 ,44.90 SSSQpTVINSK b5/y6 ,16.10 SSSQTVINpSK b9/y2 ,	cytoplasm
YLR258W	GSY2	467	S	PHO85	QVQLFNSPSD	N/A	-1.358	1.358	N/A	43	79.35	79.35 QVQLFNpSPSDR b7/y5 ,79.35 QVQLFNSPpSDR b9/y3 ,	cytoplasm
YLR324W	PEX30	410	T	CKA2	TSDFDESVINSNRNSAIEQ	N/A	-1.352	1.352	N/A	31	39.44	4.94 pTpSDFDESVINSNRNSAIEQK b1/y20 b2/y19 ,4.87 pTSDFDEpSVINSNRNSAIEQK b1/y20 b7/y14 ,4.87 TpSDFDEpSVINSNRNSAIEQK b2/y19 b7/y14 ,4.87 pTSDFDESVINpSNRNSAIEQK b1/y20 b11/y10 ,4.87 TpSDFDESVINpSNRNSAIEQK b2/y19 b11/y10 ,18.32 TSDFDEpSVINpSNRNSAIEQK b7/y14 b11/y10 ,5.77 pTSDFDESVINSNRNpSAIEQK b1/y20 b15/y6 ,5.77 TpSDFDESVINSNRNpSAIEQK b2/y19 b15/y6 ,24.59 TSDFDEpSVINSNRNpSAIEQK b7/y14 b15/y6 ,39.44 T…	cytoplasm
YLR324W	PEX30	411	S	CKA2	TSDFDESVINSNRNSAIEQ	N/A	-1.352	1.352	N/A	31	39.44	4.94 pTpSDFDESVINSNRNSAIEQK b1/y20 b2/y19 ,4.87 pTSDFDEpSVINSNRNSAIEQK b1/y20 b7/y14 ,4.87 TpSDFDEpSVINSNRNSAIEQK b2/y19 b7/y14 ,4.87 pTSDFDESVINpSNRNSAIEQK b1/y20 b11/y10 ,4.87 TpSDFDESVINpSNRNSAIEQK b2/y19 b11/y10 ,18.32 TSDFDEpSVINpSNRNSAIEQK b7/y14 b11/y10 ,5.77 pTSDFDESVINSNRNpSAIEQK b1/y20 b15/y6 ,5.77 TpSDFDESVINSNRNpSAIEQK b2/y19 b15/y6 ,24.59 TSDFDEpSVINSNRNpSAIEQK b7/y14 b15/y6 ,39.44 T…	cytoplasm
YDL167C	NRP1	345	S	CDC28	AQEILSPFPQS	N/A	-1.352	1.352	N/A	27	44.23	44.23 AQEILpSPFPQSK b6/y7 ,34.76 AQEILSPFPQpSK b11/y2 ,	cytoplasm
YPR173C	VPS4	2	S	CKA2	STGDFLTKGIELVQ	N/A	-1.346	1.346	N/A	25	4.38	4.38 pSTGDFLTKGIELVQ b1/y14 ,4.38 SpTGDFLTKGIELVQ b2/y13 ,0.00 STGDFLpTKGIELVQ b7/y8 ,	cytoplasm
YLR228C	ECM22	440	T	CDC28	TALGNSPTL	N/A	-1.322	1.322	N/A	27	51.27	0.00 pTALGNSPTLK b1/y10 ,51.27 TALGNpSPTLK b6/y5 ,51.27 TALGNSPpTLK b8/y3 ,	cytoplasm
YHR150W	PEX28	441	T	CKA2	TGTMGKEY	1.307	N/A	1.307	N/A	28	4.51	0.00 pTGT(ox)MGKEYK b1/y9 b4/y6 ,4.51 TGpT(ox)MGKEYK b3/y7 b4/y6 ,	cytoplasm
YDR005C	MAF1	345	S	CLA4	LNSSTGEVEDALA	N/A	-1.299	1.299	N/A	62	46.94	29.64 LNpSSTGEVEDALAK b3/y12 ,37.91 LNSpSTGEVEDALAK b4/y11 ,46.94 LNSSpTGEVEDALAK b5/y10 ,	cytoplasm
YOR007C	SGT2	278	S	TPK1	MMSNPGAMQNIQ	N/A	-1.293	1.293	N/A	29	60.79	60.79 (ox)M(ox)MpSNPGA(ox)MQNIQK b1/y13 b2/y12 b3/y11 b8/y6 ,	cytoplasm
YJR072C	NPA3	352	S	CKA2	GEVNENSAPDLQ	N/A	-1.293	1.293	N/A	42	89.76	89.76 GEVNENpSAPDLQR b7/y7 ,	cytoplasm
YGR048W	UFD1	250	S	PKC1	IDYAGIANSS	N/A	-1.281	1.281	N/A	42	105.56	92.11 IDYAGIANpSSR b9/y3 ,105.56 IDYAGIANSpSR b10/y2 ,	cytoplasm
YOL067C	RTG1	163	S	TPK1	LSSFEYGGYGEYGNGS	N/A	-1.27	1.27	N/A	27	67.05	65.60 LpSSFEYGGYGEYGNGS b2/y15 ,67.05 LSpSFEYGGYGEYGNGS b3/y14 ,4.57 LSSFEYGGYGEYGNGpS b16/y1 ,	cytoplasm
YGR240C	PFK1	3	S	CKA2	MQSQDSCYGVAF	N/A	-1.253	1.253	N/A	68	48.06	30.40 (ox)MQpSQDSCYGVAFR b1/y13 b3/y11 ,48.06 (ox)MQSQDpSCYGVAFR b1/y13 b6/y8 ,	cytoplasm
YKL179C	COY1	544	S	SNF1	YLQSYNNNNAPVNQSTE	N/A	-1.253	1.253	N/A	37	69.06	13.89 YLQpSYNNNNAPVNQSTER b4/y15 ,69.06 YLQSYNNNNAPVNQpSTER b15/y4 ,69.06 YLQSYNNNNAPVNQSpTER b16/y3 ,	cytoplasm
YER122C	GLO3	2	S	CKA2	SNDEGETFATEQTTQQVFQ	N/A	-1.23	1.23	N/A	81	95.03	95.03 pSNDEGETFATEQTTQQVFQ b1/y19 ,73.92 SNDEGEpTFATEQTTQQVFQ b7/y13 ,46.04 SNDEGETFApTEQTTQQVFQ b10/y10 ,23.55 SNDEGETFATEQpTTQQVFQ b13/y7 ,17.53 SNDEGETFATEQTpTQQVFQ b14/y6 ,	cytoplasm
YHR132W-A	0	119	S	CLA4	QGSISSGPPP	N/A	-1.219	1.219	N/A	48	75.51	75.51 QGpSISSGPPPR b3/y9 ,39.19 QGSIpSSGPPPR b5/y7 ,29.65 QGSISpSGPPPR b6/y6 ,	cytoplasm
YDL173W	PAR32	34	S	TPK1	SMSKPSPVLLPL	N/A	-1.214	1.214	N/A	26	25.44	11.22 KpS(ox)MpSKPSPVLLPL b2/y12 b3/y11 b4/y10 ,24.05 KpS(ox)MSKPpSPVLLPL b2/y12 b3/y11 b7/y7 ,25.44 KS(ox)MpSKPpSPVLLPL b3/y11 b4/y10 b7/y7 ,	cytoplasm
YDL173W	PAR32	36	S	SNF1	SMSKPSPVLLPL	N/A	-1.214	1.214	N/A	26	25.44	11.22 KpS(ox)MpSKPSPVLLPL b2/y12 b3/y11 b4/y10 ,24.05 KpS(ox)MSKPpSPVLLPL b2/y12 b3/y11 b7/y7 ,25.44 KS(ox)MpSKPpSPVLLPL b3/y11 b4/y10 b7/y7 ,	cytoplasm
YNL055C	POR1	91	T	CDC28	LEFANLTPGL	1.213	N/A	1.213	N/A	34	69.17	69.17 KLEFANLpTPGL b8/y4 ,	cytoplasm
YFR015C	GSY1	651	S	RIM11	IARPLSVPGSP	1.212	N/A	1.212	N/A	30	92.11	92.11 IARPLpSVPGpSPK b6/y7 b10/y3 ,	cytoplasm
YFR015C	GSY1	655	S	PHO85	IARPLSVPGSP	1.212	N/A	1.212	N/A	30	92.11	92.11 IARPLpSVPGpSPK b6/y7 b10/y3 ,	cytoplasm
YOR227W	HER1	214	S	RIM11	ISTPTSTPTTASS	1.192	N/A	1.192	N/A	26	44.23	26.19 KIpSpTPTSTPTTASS b3/y12 b4/y11 ,44.23 KIpSTPpTSTPTTASS b3/y12 b6/y9 ,44.23 KISpTPpTSTPTTASS b4/y11 b6/y9 ,44.23 KIpSTPTpSTPTTASS b3/y12 b7/y8 ,44.23 KISpTPTpSTPTTASS b4/y11 b7/y8 ,26.19 KISTPpTpSTPTTASS b6/y9 b7/y8 ,43.04 KIpSTPTSpTPTTASS b3/y12 b8/y7 ,43.04 KISpTPTSpTPTTASS b4/y11 b8/y7 ,25.44 KISTPpTSpTPTTASS b6/y9 b8/y7 ,25.44 KISTPTpSpTPTTASS b7/y8 b8/y7 ,33.80 KIpSTPTSTPpTTASS b3/y12 b…	cytoplasm
YOR227W	HER1	215	T	CDC28	ISTPTSTPTTASS	1.192	N/A	1.192	N/A	26	44.23	26.19 KIpSpTPTSTPTTASS b3/y12 b4/y11 ,44.23 KIpSTPpTSTPTTASS b3/y12 b6/y9 ,44.23 KISpTPpTSTPTTASS b4/y11 b6/y9 ,44.23 KIpSTPTpSTPTTASS b3/y12 b7/y8 ,44.23 KISpTPTpSTPTTASS b4/y11 b7/y8 ,26.19 KISTPpTpSTPTTASS b6/y9 b7/y8 ,43.04 KIpSTPTSpTPTTASS b3/y12 b8/y7 ,43.04 KISpTPTSpTPTTASS b4/y11 b8/y7 ,25.44 KISTPpTSpTPTTASS b6/y9 b8/y7 ,25.44 KISTPTpSpTPTTASS b7/y8 b8/y7 ,33.80 KIpSTPTSTPpTTASS b3/y12 b…	cytoplasm
YGR082W	TOM20	172	S	CKA2	AESDAVAEANDIDD	N/A	-1.171	1.171	N/A	45	87.76	87.76 KAEpSDAVAEANDIDD b4/y12 ,	cytoplasm
YDR162C	NBP2	230	T	CKA2	TKLDISD	N/A	-1.171	1.171	N/A	27	97.98	19.15 pTKLDISD b1/y7 ,97.98 TKLDIpSD b6/y2 ,	cytoplasm
YOR370C	MRS6	470	S	PKC1	LGQSF	N/A	-1.144	1.144	N/A	35	73.38	73.38 KLGQpSF b5/y2 ,	cytoplasm
YKL159C	RCN1	113	S	CDC28	MFLISPPASPPPEFDFS	1.14	N/A	1.14	N/A	31	65.28	31.00 K(ox)MFLIpSPPASPPPEFDFS b2/y17 b6/y13 ,65.28 K(ox)MFLISPPApSPPPEFDFS b2/y17 b10/y9 ,37.88 K(ox)MFLISPPASPPPEFDFpS b2/y17 b18/y1 ,	cytoplasm
YOR204W	DED1	263	S	CDC28	ACVVYGGSPIGNQL	N/A	-1.129	1.129	N/A	26	74.81	74.81 ACVVYGGpSPIGNQLR b8/y8 ,	cytoplasm
YKL195W	MIA40	82	T	CKA2	TAEEELSSGGEQSPENEDDNNS	N/A	-1.129	1.129	N/A	32	10.83	0.00 KpTAEEELSSGGEQSPENEDDNNS b2/y22 ,5.33 KTAEEELpSSGGEQSPENEDDNNS b8/y16 ,5.33 KTAEEELSpSGGEQSPENEDDNNS b9/y15 ,7.75 KTAEEELSSGGEQpSPENEDDNNS b14/y10 ,10.83 KTAEEELSSGGEQSPENEDDNNpS b23/y1 ,	cytoplasm
YOR128C	ADE2	29	T	CLA4	TVILDAENSPA	1.122	N/A	1.122	N/A	41	111.42	4.26 KpTVILDAENSPA b2/y11 ,111.42 KTVILDAENpSPA b10/y3 ,	cytoplasm
YCR077C	PAT1	456	S	TPK1	SSYAFNNGNGATNLN	N/A	-1.113	1.113	N/A	55	64.21	64.21 pSSYAFNNGNGATNLNK b1/y16 ,54.21 SpSYAFNNGNGATNLNK b2/y15 ,9.89 SSYAFNNGNGApTNLNK b12/y5 ,	cytoplasm
YGL180W	ATG1	345	S	CKA2	SKGIVESNMFVSEYLS	1.108	N/A	1.108	N/A	28	27.82	12.60 KpSKGIVESN(ox)MFVSEYLS b2/y16 b10/y8 ,26.98 KSKGIVEpSN(ox)MFVSEYLS b8/y10 b10/y8 ,27.82 KSKGIVESN(ox)MFVpSEYLS b10/y8 b13/y5 ,19.81 KSKGIVESN(ox)MFVSEYLpS b10/y8 b17/y1 ,	cytoplasm
YNR035C	ARC35	143	S	TOR2	FIELSQQQPAPVEAEITGGEVAANGDNTLFTI	1.094	N/A	1.094	N/A	107	124.3	41.77 FIELpSQQQPAPVEAEITGGEVAANGDNTLFTIK b5/y29 ,124.30 FIELSQQQPAPVEAEIpTGGEVAANGDNTLFTIK b17/y17 ,73.45 FIELSQQQPAPVEAEITGGEVAANGDNpTLFTIK b28/y6 ,47.81 FIELSQQQPAPVEAEITGGEVAANGDNTLFpTIK b31/y3 ,	cytoplasm
YKL035W	UGP1	9	T	KIC1	THSTYAFESNTNSVAASQM	N/A	-1.063	1.063	N/A	96	82.8	82.80 pTHSTYAFESNTNSVAASQMR b1/y20 ,82.80 THpSTYAFESNTNSVAASQMR b3/y18 ,72.63 THSpTYAFESNTNSVAASQMR b4/y17 ,29.75 THSTYAFEpSNTNSVAASQMR b9/y12 ,23.06 THSTYAFESNpTNSVAASQMR b11/y10 ,12.17 THSTYAFESNTNpSVAASQMR b13/y8 ,0.00 THSTYAFESNTNSVAApSQMR b17/y4 ,	cytoplasm
YIL109C	SEC24	172	S	PKC1	MLVPSELSNASPDYI	1.063	N/A	1.063	N/A	35	69.06	59.16 (ox)MLVPpSELSNASPDYIR b1/y16 b5/y12 ,69.06 (ox)MLVPSELpSNASPDYIR b1/y16 b8/y9 ,69.06 (ox)MLVPSELSNApSPDYIR b1/y16 b11/y6 ,	cytoplasm
YLR199C	PBA1	82	S	CDC28	SPSLPQSSG	N/A	-1.063	1.063	N/A	28	31.72	21.90 pSPSLPQSSGK b1/y10 ,31.72 SPpSLPQSSGK b3/y8 ,8.64 SPSLPQpSSGK b7/y4 ,4.38 SPSLPQSpSGK b8/y3 ,	cytoplasm
YER122C	GLO3	278	T	HRR25	EDEFTNSSSST	N/A	-1.063	1.063	N/A	43	54.78	23.54 KEDEFpTNSSSST b6/y7 ,43.32 KEDEFTNpSSSST b8/y5 ,54.78 KEDEFTNSpSSST b9/y4 ,52.96 KEDEFTNSSpSST b10/y3 ,51.27 KEDEFTNSSSpST b11/y2 ,51.27 KEDEFTNSSSSpT b12/y1 ,	cytoplasm
YML008C	ERG6	373	T	CDC28	PENAETPSQTSQEATQ	1.059	N/A	1.059	N/A	82	122.16	122.16 KPENAEpTPSQTSQEATQ b7/y11 ,106.25 KPENAETPpSQTSQEATQ b9/y9 ,70.15 KPENAETPSQpTSQEATQ b11/y7 ,49.23 KPENAETPSQTpSQEATQ b12/y6 ,16.15 KPENAETPSQTSQEApTQ b16/y2 ,	cytoplasm
YDL126C	CDC48	768	S	CKA2	SVSDAEL	N/A	-1.053	1.053	N/A	35	46.61	16.76 pSVSDAELR b1/y8 ,46.61 SVpSDAELR b3/y6 ,	cytoplasm
YLR244C	MAP1	2	S	RIM11	STATTTVTTSDQASHPT	N/A	-1.048	1.048	N/A	31	40.26	39.44 pSTATTTVTTSDQASHPT b1/y17 ,39.44 SpTATTTVTTSDQASHPT b2/y16 ,40.26 STApTTTVTTSDQASHPT b4/y14 ,32.34 STATpTTVTTSDQASHPT b5/y13 ,32.34 STATTpTVTTSDQASHPT b6/y12 ,32.34 STATTTVpTTSDQASHPT b8/y10 ,25.14 STATTTVTpTSDQASHPT b9/y9 ,25.14 STATTTVTTpSDQASHPT b10/y8 ,8.71 STATTTVTTSDQApSHPT b14/y4 ,0.00 STATTTVTTSDQASHPpT b17/y1 ,	cytoplasm
YDR233C	RTN1	246	S	RIM11	LAADVPLEPES	N/A	-1.048	1.048	N/A	30	79.35	79.35 LAADVPLEPEpSK b11/y2 ,	cytoplasm
YLL040C	VPS13	433	T	CKA2	LGMTEDSPTPTASSNIEPQTSNKSAT	N/A	-1.043	1.043	N/A	36	18.32	5.70 LG(ox)MpTEDpSPTPTASSNIEPQTSNKSATK b3/y25 b4/y24 b7/y21 ,5.70 LG(ox)MpTEDSPpTPTASSNIEPQTSNKSATK b3/y25 b4/y24 b9/y19 ,12.42 LG(ox)MTEDpSPpTPTASSNIEPQTSNKSATK b3/y25 b7/y21 b9/y19 ,5.70 LG(ox)MpTEDSPTPpTASSNIEPQTSNKSATK b3/y25 b4/y24 b11/y17 ,12.42 LG(ox)MTEDpSPTPpTASSNIEPQTSNKSATK b3/y25 b7/y21 b11/y17 ,17.53 LG(ox)MTEDSPpTPpTASSNIEPQTSNKSATK b3/y25 b9/y19 b11/y17 ,5.70 LG(ox)MpTEDSPTPTApSSNI…	cytoplasm
YLL040C	VPS13	436	S	CDC28	LGMTEDSPTPTASSNIEPQTSNKSAT	N/A	-1.043	1.043	N/A	36	18.32	5.70 LG(ox)MpTEDpSPTPTASSNIEPQTSNKSATK b3/y25 b4/y24 b7/y21 ,5.70 LG(ox)MpTEDSPpTPTASSNIEPQTSNKSATK b3/y25 b4/y24 b9/y19 ,12.42 LG(ox)MTEDpSPpTPTASSNIEPQTSNKSATK b3/y25 b7/y21 b9/y19 ,5.70 LG(ox)MpTEDSPTPpTASSNIEPQTSNKSATK b3/y25 b4/y24 b11/y17 ,12.42 LG(ox)MTEDpSPTPpTASSNIEPQTSNKSATK b3/y25 b7/y21 b11/y17 ,17.53 LG(ox)MTEDSPpTPpTASSNIEPQTSNKSATK b3/y25 b9/y19 b11/y17 ,5.70 LG(ox)MpTEDSPTPTApSSNI…	cytoplasm
YLR457C	NBP1	258	T	TPK1	TNSLFTSSPM	N/A	-1.029	1.029	N/A	35	59.27	36.85 pTNSLFTSSP(ox)MK b1/y11 b10/y2 ,59.27 TNpSLFTSSP(ox)MK b3/y9 b10/y2 ,27.82 TNSLFpTSSP(ox)MK b6/y6 b10/y2 ,19.81 TNSLFTpSSP(ox)MK b7/y5 b10/y2 ,13.00 TNSLFTSpSP(ox)MK b8/y4 b10/y2 ,	cytoplasm
YLR396C	VPS33	618	S	PKC1	KINASI	N/A	-1.029	1.029	N/A	29	30.39	30.39 KKINApSI b6/y2 ,	cytoplasm
YDR080W	VPS41	43	T	SNF1	EDVNVTSPT	N/A	-1.029	1.029	N/A	38	61.05	49.68 EDVNVpTSPTK b6/y5 ,61.05 EDVNVTpSPTK b7/y4 ,49.68 EDVNVTSPpTK b9/y2 ,	cytoplasm
YJL080C	SCP160	60	S	SNF1	DLPSLGSNAAFANV	N/A	-1.024	1.024	N/A	29	57.98	48.06 DLPpSLGSNAAFANVK b4/y12 ,57.98 DLPSLGpSNAAFANVK b7/y9 ,	cytoplasm
YGL252C	RTG2	2	S	CKA2	STLSDSDTETEVVS	N/A	-1.024	1.024	N/A	34	107.82	61.59 pSpTLSDSDTETEVVSR b1/y15 b2/y14 ,73.29 pSTLpSDSDTETEVVSR b1/y15 b4/y12 ,73.29 SpTLpSDSDTETEVVSR b2/y14 b4/y12 ,107.82 pSTLSDpSDTETEVVSR b1/y15 b6/y10 ,107.82 SpTLSDpSDTETEVVSR b2/y14 b6/y10 ,97.70 STLpSDpSDTETEVVSR b4/y12 b6/y10 ,62.87 pSTLSDSDpTETEVVSR b1/y15 b8/y8 ,62.87 SpTLSDSDpTETEVVSR b2/y14 b8/y8 ,54.21 STLpSDSDpTETEVVSR b4/y12 b8/y8 ,28.22 STLSDpSDpTETEVVSR b6/y10 b8/y8 ,51.94 pSTLS…	cytoplasm
YGL252C	RTG2	3	T	CKA2	STLSDSDTETEVVS	N/A	-1.024	1.024	N/A	34	107.82	61.59 pSpTLSDSDTETEVVSR b1/y15 b2/y14 ,73.29 pSTLpSDSDTETEVVSR b1/y15 b4/y12 ,73.29 SpTLpSDSDTETEVVSR b2/y14 b4/y12 ,107.82 pSTLSDpSDTETEVVSR b1/y15 b6/y10 ,107.82 SpTLSDpSDTETEVVSR b2/y14 b6/y10 ,97.70 STLpSDpSDTETEVVSR b4/y12 b6/y10 ,62.87 pSTLSDSDpTETEVVSR b1/y15 b8/y8 ,62.87 SpTLSDSDpTETEVVSR b2/y14 b8/y8 ,54.21 STLpSDSDpTETEVVSR b4/y12 b8/y8 ,28.22 STLSDpSDpTETEVVSR b6/y10 b8/y8 ,51.94 pSTLS…	cytoplasm
YHL034C	SBP1	2	S	CKA2	SAEIEEATNAVNNLSINDSEQQPRAPTH	N/A	-1.024	1.024	N/A	41	45.25	45.25 pSAEIEEATNAVNNLSINDSEQQPRAPTH b1/y28 ,31.42 SAEIEEApTNAVNNLSINDSEQQPRAPTH b8/y21 ,19.67 SAEIEEATNAVNNLpSINDSEQQPRAPTH b15/y14 ,5.59 SAEIEEATNAVNNLSINDpSEQQPRAPTH b19/y10 ,5.96 SAEIEEATNAVNNLSINDSEQQPRAPpTH b27/y2 ,	cytoplasm
YOL082W	ATG19	141	S	CKA2	AGSEEEISPNSTSNVVVS	N/A	-1.014	1.014	N/A	37	47.87	30.37 AGpSEEEISPNSTSNVVVSR b3/y17 ,47.87 AGSEEEIpSPNSTSNVVVSR b8/y12 ,39.44 AGSEEEISPNpSTSNVVVSR b11/y9 ,39.44 AGSEEEISPNSpTSNVVVSR b12/y8 ,31.66 AGSEEEISPNSTpSNVVVSR b13/y7 ,12.42 AGSEEEISPNSTSNVVVpSR b18/y2 ,	cytoplasm
YKR059W	TIF1	146	T	CDC28	DAQIVVGTPG	N/A	-1.01	1.01	N/A	25	83.81	83.81 DAQIVVGpTPGR b8/y4 ,	cytoplasm
YML007W	YAP1	528	S	CKA2	AANMSDDESSLI	N/A	-1.01	1.01	N/A	69	73.55	73.55 AAN(ox)MpSDDESSLIK b4/y10 b5/y9 ,40.85 AAN(ox)MSDDEpSSLIK b4/y10 b9/y5 ,32.02 AAN(ox)MSDDESpSLIK b4/y10 b10/y4 ,	cytoplasm
YOR204W	DED1	535	S	RIM11	DAMMSAPGS	N/A	-1.005	1.005	N/A	41	56.74	44.90 DA(ox)M(ox)MpSAPGSR b3/y8 b4/y7 b5/y6 ,56.74 DA(ox)M(ox)MSAPGpSR b3/y8 b4/y7 b9/y2 ,	cytoplasm
YIL038C	NOT3	450	S	RIM11	IGSALNTP	N/A	-1	1	N/A	58	65	23.54 IGpSALNTPK b3/y7 ,65.00 IGSALNpTPK b7/y3 ,	cytoplasm
YDR200C	VPS64	144	S	CKA2	FQNGSTETLF	N/A	-0.991	0.991	N/A	44	45.48	45.48 FQNGpSTETLFR b5/y7 ,45.48 FQNGSpTETLFR b6/y6 ,44.23 FQNGSTEpTLFR b8/y4 ,	cytoplasm
YDR060W	MAK21	62	S	CKA2	EALALGASEEDL	N/A	-0.981	0.981	N/A	42	83.47	83.47 EALALGApSEEDLK b8/y6 ,	cytoplasm
YOR260W	GCD1	294	S	PKC1	LGPQSMS	N/A	-0.977	0.977	N/A	30	35.44	35.44 LGPQpS(ox)MSR b5/y4 b6/y3 ,35.44 LGPQS(ox)MpSR b6/y3 b7/y2 ,	cytoplasm
YER090W	TRP2	76	S	TPK1	YSFIGISP	N/A	-0.972	0.972	N/A	28	65	4.44 YpSFIGISPR b2/y8 ,65.00 YSFIGIpSPR b7/y3 ,	cytoplasm
YML018C	0	91	T	CKA2	ELIMEEEGTGSDSN	0.969	N/A	0.969	N/A	46	57.98	49.23 ELI(ox)MEEEGpTGSDSNR b4/y12 b9/y7 ,57.98 ELI(ox)MEEEGTGpSDSNR b4/y12 b11/y5 ,48.06 ELI(ox)MEEEGTGSDpSNR b4/y12 b13/y3 ,	cytoplasm
YGR196C	FYV8	377	T	CKA2	QLDTTDDDALSYTESI	N/A	-0.967	0.967	N/A	46	36.16	28.22 QLDpTTDDDALSYTESIK b4/y14 ,28.22 QLDTpTDDDALSYTESIK b5/y13 ,36.16 QLDTTDDDALpSYTESIK b11/y7 ,21.11 QLDTTDDDALSYpTESIK b13/y5 ,9.66 QLDTTDDDALSYTEpSIK b15/y3 ,	cytoplasm
YBR031W	RPL4A	2	S	RIM11	SRPQVTVHSLTGEATANALPLPAVFSAPIRPDIVHTVFTSVN	0.961	N/A	0.961	N/A	31	10.83	10.45 pSRPQVTVHSLTGEATANALPLPAVFSAPIRPDIVHTVFTSVNK b1/y43 ,10.63 SRPQVpTVHSLTGEATANALPLPAVFSAPIRPDIVHTVFTSVNK b6/y38 ,10.63 SRPQVTVHpSLTGEATANALPLPAVFSAPIRPDIVHTVFTSVNK b9/y35 ,10.83 SRPQVTVHSLpTGEATANALPLPAVFSAPIRPDIVHTVFTSVNK b11/y33 ,10.83 SRPQVTVHSLTGEApTANALPLPAVFSAPIRPDIVHTVFTSVNK b15/y29 ,7.44 SRPQVTVHSLTGEATANALPLPAVFpSAPIRPDIVHTVFTSVNK b26/y18 ,7.44 SRPQVTVHSLTGEATANALPLPAVFSAPIRPDIVHpTV…	cytoplasm
YNL118C	DCP2	742	S	RIM11	NPISSTVSSNQQSP	N/A	-0.958	0.958	N/A	63	76.39	6.32 NPIpSSTVSSNQQSPK b4/y12 ,15.32 NPISpSTVSSNQQSPK b5/y11 ,15.32 NPISSpTVSSNQQSPK b6/y10 ,37.02 NPISSTVpSSNQQSPK b8/y8 ,45.87 NPISSTVSpSNQQSPK b9/y7 ,76.39 NPISSTVSSNQQpSPK b13/y3 ,	cytoplasm
YBL099W	ATP1	413	S	SNF1	VGSAAQV	N/A	-0.958	0.958	N/A	35	27.69	27.69 VGpSAAQVK b3/y6 ,	cytoplasm
YIL154C	IMP2'	54	S	CLA4	DSNVSSLS	0.954	N/A	0.954	N/A	28	106.41	23.54 DpSNVSSLSR b2/y8 ,91.73 DSNVpSSLSR b5/y5 ,106.41 DSNVSpSLSR b6/y4 ,91.73 DSNVSSLpSR b8/y2 ,	cytoplasm
YBL039C	URA7	3	Y	#N/A	YVVVSGGVISGIGKGVLASSTGMLM	0.949	N/A	0.949	N/A	25	7.86	0.00 pYVVVpSGGVISGIGKGVLASSTGMLMK b1/y26 b5/y22 ,5.09 pYVVVSGGVIpSGIGKGVLASSTGMLMK b1/y26 b10/y17 ,5.65 pYVVVSGGVISGIGKGVLApSSTGMLMK b1/y26 b19/y8 ,5.63 pYVVVSGGVISGIGKGVLASpSTGMLMK b1/y26 b20/y7 ,7.86 pYVVVSGGVISGIGKGVLASSpTGMLMK b1/y26 b21/y6 ,	cytoplasm
YBL039C	URA7	7	S	PKC1	YVVVSGGVISGIGKGVLASSTGMLM	0.949	N/A	0.949	N/A	25	7.86	0.00 pYVVVpSGGVISGIGKGVLASSTGMLMK b1/y26 b5/y22 ,5.09 pYVVVSGGVIpSGIGKGVLASSTGMLMK b1/y26 b10/y17 ,5.65 pYVVVSGGVISGIGKGVLApSSTGMLMK b1/y26 b19/y8 ,5.63 pYVVVSGGVISGIGKGVLASpSTGMLMK b1/y26 b20/y7 ,7.86 pYVVVSGGVISGIGKGVLASSpTGMLMK b1/y26 b21/y6 ,	cytoplasm
YBL058W	SHP1	128	S	SCH9	FMSFSDMV	N/A	-0.944	0.944	N/A	34	77.93	77.93 F(ox)MpSFSD(ox)MVR b2/y8 b3/y7 b7/y3 ,51.27 F(ox)MSFpSD(ox)MVR b2/y8 b5/y5 b7/y3 ,	cytoplasm
YIL074C	SER33	20	S	SNF1	AMNFSGSPGAVSTSPTQSFMNTLP	0.942	N/A	0.942	N/A	32	49.21	33.16 A(ox)MNFpSGSPGAVSTSPTQSF(ox)MNTLPR b2/y24 b5/y21 b20/y6 ,40.48 A(ox)MNFSGpSPGAVSTSPTQSF(ox)MNTLPR b2/y24 b7/y19 b20/y6 ,49.21 A(ox)MNFSGSPGAVpSTSPTQSF(ox)MNTLPR b2/y24 b12/y14 b20/y6 ,41.21 A(ox)MNFSGSPGAVSpTSPTQSF(ox)MNTLPR b2/y24 b13/y13 b20/y6 ,33.77 A(ox)MNFSGSPGAVSTpSPTQSF(ox)MNTLPR b2/y24 b14/y12 b20/y6 ,26.96 A(ox)MNFSGSPGAVSTSPpTQSF(ox)MNTLPR b2/y24 b16/y10 b20/y6 ,26.96 A(ox)MNFSGS…	cytoplasm
YIR004W	DJP1	131	T	CKA2	ENVETMEESPADG	0.925	N/A	0.925	N/A	37	75.38	53.09 KENVEpT(ox)MEESPADG b6/y9 b7/y8 ,75.38 KENVET(ox)MEEpSPADG b7/y8 b10/y5 ,	cytoplasm
YBR080C	SEC18	296	T	SNF1	IGTMLNA	N/A	-0.917	0.917	N/A	25	48.48	48.48 IGpT(ox)MLNAK b3/y6 b4/y5 ,	cytoplasm
YOR332W	VMA4	2	S	RIM11	MSSAITALTPNQVNDELN	0.908	N/A	0.908	N/A	30	18.32	5.77 MpSSAITALTPNQVNDELN b2/y17 ,5.77 MSpSAITALTPNQVNDELN b3/y16 ,18.32 MSSAIpTALTPNQVNDELN b6/y13 ,18.32 MSSAITALpTPNQVNDELN b9/y10 ,	cytoplasm
YLR259C	HSP60	485	S	CKA2	QIIENAGEEGSVIIG	N/A	-0.908	0.908	N/A	27	51.94	51.94 QIIENAGEEGpSVIIGK b11/y6 ,	cytoplasm
YLR309C	IMH1	660	S	SNF1	LVSDSQTDDSS	N/A	-0.908	0.908	N/A	71	89.76	89.76 LVpSDSQTDDSSK b3/y10 ,44.23 LVSDpSQTDDSSK b5/y8 ,33.80 LVSDSQpTDDSSK b7/y6 ,11.87 LVSDSQTDDpSSK b10/y3 ,7.09 LVSDSQTDDSpSK b11/y2 ,	cytoplasm
YKR067W	GPT2	688	S	CKA2	SEGETSEDEDEFDEKNPAIVQTA	N/A	-0.908	0.908	N/A	51	51.88	41.95 pSEGEpTSEDEDEFDEKNPAIVQTAR b1/y24 b5/y20 ,41.95 pSEGETpSEDEDEFDEKNPAIVQTAR b1/y24 b6/y19 ,51.88 SEGEpTpSEDEDEFDEKNPAIVQTAR b5/y20 b6/y19 ,5.41 pSEGETSEDEDEFDEKNPAIVQpTAR b1/y24 b22/y3 ,5.63 SEGEpTSEDEDEFDEKNPAIVQpTAR b5/y20 b22/y3 ,5.63 SEGETpSEDEDEFDEKNPAIVQpTAR b6/y19 b22/y3 ,	cytoplasm
YKR067W	GPT2	692	T	CKA2	SEGETSEDEDEFDEKNPAIVQTA	N/A	-0.908	0.908	N/A	51	51.88	41.95 pSEGEpTSEDEDEFDEKNPAIVQTAR b1/y24 b5/y20 ,41.95 pSEGETpSEDEDEFDEKNPAIVQTAR b1/y24 b6/y19 ,51.88 SEGEpTpSEDEDEFDEKNPAIVQTAR b5/y20 b6/y19 ,5.41 pSEGETSEDEDEFDEKNPAIVQpTAR b1/y24 b22/y3 ,5.63 SEGEpTSEDEDEFDEKNPAIVQpTAR b5/y20 b22/y3 ,5.63 SEGETpSEDEDEFDEKNPAIVQpTAR b6/y19 b22/y3 ,	cytoplasm
YDR293C	SSD1	267	S	CDC28	NNEYSPGINSNW	N/A	-0.904	0.904	N/A	28	54.51	54.51 NNEYpSPGINSNWR b5/y9 ,33.80 NNEYSPGINpSNWR b10/y4 ,	cytoplasm
YOL092W	0	146	S	CKA2	IDEEMAAPSSDGNAGDDNL	N/A	-0.9	0.9	N/A	49	59.74	59.74 IDEE(ox)MAAPpSSDGNAGDDNLR b5/y16 b9/y12 ,59.74 IDEE(ox)MAAPSpSDGNAGDDNLR b5/y16 b10/y11 ,	cytoplasm
YDR391C	0	9	T	CDC28	LPTPLENNDA	N/A	-0.891	0.891	N/A	27	81.51	81.51 KLPpTPLENNDA b4/y8 ,	cytoplasm
YOL139C	CDC33	15	S	CKA2	KFEENVSVDDTTATP	N/A	-0.886	0.886	N/A	78	74.81	74.81 KFEENVpSVDDTTATPK b7/y10 ,21.11 KFEENVSVDDpTTATPK b11/y6 ,21.11 KFEENVSVDDTpTATPK b12/y5 ,14.94 KFEENVSVDDTTApTPK b14/y3 ,	cytoplasm
YHR069C	RRP4	256	S	RIM11	STGPTGAVSLNPSIT	N/A	-0.882	0.882	N/A	30	60.79	4.29 pSTGPTGAVSLNPSITR b1/y16 ,4.29 SpTGPTGAVSLNPSITR b2/y15 ,4.28 STGPpTGAVSLNPSITR b5/y12 ,24.73 STGPTGAVpSLNPSITR b9/y8 ,60.79 STGPTGAVSLNPpSITR b13/y4 ,57.98 STGPTGAVSLNPSIpTR b15/y2 ,	cytoplasm
YER103W	SSA4	550	S	CKA2	NSVSENNF	0.869	N/A	0.869	N/A	28	67.2	43.32 KNpSVSENNF b3/y7 ,67.20 KNSVpSENNF b5/y5 ,	cytoplasm
YPL085W	SEC16	2127	T	CDC28	TSPSPTGPNPNNSPSPSSPIS	N/A	-0.86	0.86	N/A	57	113.88	4.74 pTSPSPTGPNPNNSPSPSSPISR b1/y22 ,4.74 TpSPSPTGPNPNNSPSPSSPISR b2/y21 ,5.99 TSPpSPTGPNPNNSPSPSSPISR b4/y19 ,13.89 TSPSPpTGPNPNNSPSPSSPISR b6/y17 ,82.62 TSPSPTGPNPNNpSPSPSSPISR b13/y10 ,103.82 TSPSPTGPNPNNSPpSPSSPISR b15/y8 ,113.88 TSPSPTGPNPNNSPSPpSSPISR b17/y6 ,113.88 TSPSPTGPNPNNSPSPSpSPISR b18/y5 ,101.93 TSPSPTGPNPNNSPSPSSPIpSR b21/y2 ,	cytoplasm
YLR044C	PDC1	335	T	SNF1	LLTTIADAA	N/A	-0.86	0.86	N/A	25	52.96	52.96 LLpTTIADAAK b3/y8 ,40.47 LLTpTIADAAK b4/y7 ,	cytoplasm
YLR450W	HMG2	556	S	RIM11	SMPASSGLETPVTA	N/A	-0.86	0.86	N/A	62	45.87	9.66 pS(ox)MPASSGLETPVTAK b1/y15 b2/y14 ,37.02 S(ox)MPApSSGLETPVTAK b2/y14 b5/y11 ,45.87 S(ox)MPASpSGLETPVTAK b2/y14 b6/y10 ,45.87 S(ox)MPASSGLEpTPVTAK b2/y14 b10/y6 ,28.91 S(ox)MPASSGLETPVpTAK b2/y14 b13/y3 ,	cytoplasm
YJL157C	FAR1	354	T	RIM11	MATTDPFDLSDDE	N/A	-0.86	0.86	N/A	25	41.92	0.00 K(ox)MApTTDPFDLSDDE b2/y13 b4/y11 ,0.00 K(ox)MATpTDPFDLSDDE b2/y13 b5/y10 ,41.92 K(ox)MATTDPFDLpSDDE b2/y13 b11/y4 ,	cytoplasm
YDR068W	DOS2	281	S	HRR25	VAVSQEGL	N/A	-0.848	0.848	N/A	34	94.8	94.80 KVAVpSQEGL b5/y5 ,	cytoplasm
YDL226C	GCS1	141	S	TPK1	LSATSQTAASATPGVAQSREGTPLEN	N/A	-0.843	0.843	N/A	56	37.15	6.25 LpSApTSQTAASATPGVAQSREGTPLENR b2/y26 b4/y24 ,6.25 LpSATpSQTAASATPGVAQSREGTPLENR b2/y26 b5/y23 ,5.64 LSApTpSQTAASATPGVAQSREGTPLENR b4/y24 b5/y23 ,6.25 LpSATSQpTAASATPGVAQSREGTPLENR b2/y26 b7/y21 ,5.64 LSApTSQpTAASATPGVAQSREGTPLENR b4/y24 b7/y21 ,5.64 LSATpSQpTAASATPGVAQSREGTPLENR b5/y23 b7/y21 ,6.15 LpSATSQTAApSATPGVAQSREGTPLENR b2/y26 b10/y18 ,5.62 LSApTSQTAApSATPGVAQSREGTPLENR b4/y24 b10/y1…	cytoplasm
YDL226C	GCS1	143	T	SNF1	LSATSQTAASATPGVAQSREGTPLEN	N/A	-0.843	0.843	N/A	56	37.15	6.25 LpSApTSQTAASATPGVAQSREGTPLENR b2/y26 b4/y24 ,6.25 LpSATpSQTAASATPGVAQSREGTPLENR b2/y26 b5/y23 ,5.64 LSApTpSQTAASATPGVAQSREGTPLENR b4/y24 b5/y23 ,6.25 LpSATSQpTAASATPGVAQSREGTPLENR b2/y26 b7/y21 ,5.64 LSApTSQpTAASATPGVAQSREGTPLENR b4/y24 b7/y21 ,5.64 LSATpSQpTAASATPGVAQSREGTPLENR b5/y23 b7/y21 ,6.15 LpSATSQTAApSATPGVAQSREGTPLENR b2/y26 b10/y18 ,5.62 LSApTSQTAApSATPGVAQSREGTPLENR b4/y24 b10/y1…	cytoplasm
YGR271W	SLH1	317	T	CKA2	TDIALLTIINTI	0.842	N/A	0.842	N/A	29	12.22	4.25 KpTDIALLTIINTI b2/y12 ,12.22 KTDIALLpTIINTI b8/y6 ,12.22 KTDIALLTIINpTI b12/y2 ,	cytoplasm
YJR001W	AVT1	8	S	CDC28	PEQEPLSPNG	N/A	-0.835	0.835	N/A	26	106.41	106.41 PEQEPLpSPNGR b7/y5 ,	cytoplasm
YLR114C	AVL9	519	S	TPK1	KSVSQISVNPG	N/A	-0.831	0.831	N/A	29	34.76	34.76 KKpSVSQISVNPG b3/y10 ,26.19 KKSVpSQISVNPG b5/y8 ,12.22 KKSVSQIpSVNPG b8/y5 ,	cytoplasm
YKL159C	RCN1	203	S	CKA2	SIFDTDDDD	N/A	-0.831	0.831	N/A	28	25.44	9.28 pSIFDTDDDD b1/y9 ,25.44 SIFDpTDDDD b5/y5 ,	cytoplasm
YDR060W	MAK21	700	T	SNF1	NLLTNTPVDYEYESDAEEEQGD	N/A	-0.826	0.826	N/A	54	16.8	5.65 KNLLpTNTPVDYEYESDAEEEQGD b5/y19 ,11.68 KNLLTNpTPVDYEYESDAEEEQGD b7/y17 ,16.80 KNLLTNTPVDYEYEpSDAEEEQGD b15/y9 ,	cytoplasm
YPR115W	RGC1	665	S	SNF1	FLKSSSVP	N/A	-0.826	0.826	N/A	27	61.19	61.19 FLKpSSSVPK b4/y6 ,36.89 FLKSpSSVPK b5/y5 ,36.89 FLKSSpSVPK b6/y4 ,	cytoplasm
YLR044C	PDC1	353	T	CDC28	TPANAAVPASTPL	N/A	-0.822	0.822	N/A	46	79.77	10.37 pTPANAAVPASTPLK b1/y14 ,79.77 TPANAAVPApSTPLK b10/y5 ,79.77 TPANAAVPASpTPLK b11/y4 ,	cytoplasm
YKR067W	GPT2	688	S	CKA2	SEGETSEDEDEFDE	N/A	-0.822	0.822	N/A	34	65.6	43.85 KpSEGETSEDEDEFDE b2/y14 ,55.41 KSEGEpTSEDEDEFDE b6/y10 ,65.60 KSEGETpSEDEDEFDE b7/y9 ,	cytoplasm
YPL249C-A	RPL36B	79	S	PKC1	LGSFT	N/A	-0.818	0.818	N/A	28	77.6	77.60 LGpSFTR b3/y4 ,33.76 LGSFpTR b5/y2 ,	cytoplasm
YPL085W	SEC16	53	T	CKA2	TESDIAS	N/A	-0.797	0.797	N/A	27	48.48	25.44 pTESDIASK b1/y8 ,48.48 TEpSDIASK b3/y6 ,17.49 TESDIApSK b7/y2 ,	cytoplasm
YKL203C	TOR2	2009	S	SCH9	EISFQNSFG	N/A	-0.793	0.793	N/A	32	73.26	29.65 EIpSFQNSFGR b3/y8 ,73.26 EISFQNpSFGR b7/y4 ,	cytoplasm
YNL074C	MLF3	320	S	PKC1	SSSILFQ	N/A	-0.789	0.789	N/A	30	89.88	56.74 pSSSILFQR b1/y8 ,58.87 SpSSILFQR b2/y7 ,89.88 SSpSILFQR b3/y6 ,	cytoplasm
YLR436C	ECM30	1060	T	SNF1	TISAGSGVSTPTMALN	N/A	-0.789	0.789	N/A	59	33.78	25.14 pTISAGSGVSTPT(ox)MALNR b1/y17 b13/y5 ,33.78 TIpSAGSGVSTPT(ox)MALNR b3/y15 b13/y5 ,27.55 TISAGpSGVSTPT(ox)MALNR b6/y12 b13/y5 ,20.59 TISAGSGVpSTPT(ox)MALNR b9/y9 b13/y5 ,14.57 TISAGSGVSpTPT(ox)MALNR b10/y8 b13/y5 ,9.66 TISAGSGVSTPpT(ox)MALNR b12/y6 b13/y5 ,	cytoplasm
YLR324W	PEX30	410	T	CKA2	TSDFDESVINSN	N/A	-0.781	0.781	N/A	41	57.59	4.26 pTSDFDESVINSNR b1/y13 ,4.26 TpSDFDESVINSNR b2/y12 ,27.82 TSDFDEpSVINSNR b7/y7 ,57.59 TSDFDESVINpSNR b11/y3 ,	cytoplasm
YBL051C	PIN4	510	T	RIM11	QQATLTPSS	N/A	-0.777	0.777	N/A	29	48.2	29.65 QQApTLTPSSR b4/y7 ,48.20 QQATLpTPSSR b6/y5 ,48.20 QQATLTPpSSR b8/y3 ,37.98 QQATLTPSpSR b9/y2 ,	cytoplasm
YPL085W	SEC16	1611	S	TPK1	RESIISTGSEFLPPP	0.771	N/A	0.771	N/A	25	58.01	13.26 REpSIISTGSEFLPPPK b3/y14 ,58.01 RESIIpSTGSEFLPPPK b6/y11 ,58.01 RESIISpTGSEFLPPPK b7/y10 ,58.01 RESIISTGpSEFLPPPK b9/y8 ,	cytoplasm
YFL004W	VTC2	657	S	CKA2	LMGVDSEEEEIELPPGV	0.771	N/A	0.771	N/A	44	48.83	48.83 L(ox)MGVDpSEEEEIELPPGVK b2/y17 b6/y13 ,	cytoplasm
YGR084C	MRP13	135	T	SNF1	RAIWTYISPIHVQKMLTASFF	0.77	N/A	0.77	N/A	28	4.7	0.00 KRAIWpTYIpSPIHVQK(ox)MLpTASFF b6/y17 b9/y14 b16/y7 b18/y5 ,0.00 KRAIWpTYIpSPIHVQK(ox)MLTApSFF b6/y17 b9/y14 b16/y7 b20/y3 ,0.00 KRAIWpTYISPIHVQK(ox)MLpTApSFF b6/y17 b16/y7 b18/y5 b20/y3 ,4.70 KRAIWTYIpSPIHVQK(ox)MLpTApSFF b9/y14 b16/y7 b18/y5 b20/y3 ,	cytoplasm
YGR084C	MRP13	138	S	CDC28	RAIWTYISPIHVQKMLTASFF	0.77	N/A	0.77	N/A	28	4.7	0.00 KRAIWpTYIpSPIHVQK(ox)MLpTASFF b6/y17 b9/y14 b16/y7 b18/y5 ,0.00 KRAIWpTYIpSPIHVQK(ox)MLTApSFF b6/y17 b9/y14 b16/y7 b20/y3 ,0.00 KRAIWpTYISPIHVQK(ox)MLpTApSFF b6/y17 b16/y7 b18/y5 b20/y3 ,4.70 KRAIWTYIpSPIHVQK(ox)MLpTApSFF b9/y14 b16/y7 b18/y5 b20/y3 ,	cytoplasm
YGR084C	MRP13	147	T	CDC28	RAIWTYISPIHVQKMLTASFF	0.77	N/A	0.77	N/A	28	4.7	0.00 KRAIWpTYIpSPIHVQK(ox)MLpTASFF b6/y17 b9/y14 b16/y7 b18/y5 ,0.00 KRAIWpTYIpSPIHVQK(ox)MLTApSFF b6/y17 b9/y14 b16/y7 b20/y3 ,0.00 KRAIWpTYISPIHVQK(ox)MLpTApSFF b6/y17 b16/y7 b18/y5 b20/y3 ,4.70 KRAIWTYIpSPIHVQK(ox)MLpTApSFF b9/y14 b16/y7 b18/y5 b20/y3 ,	cytoplasm
YLR114C	AVL9	519	S	TPK1	SVSQISVNPG	N/A	-0.769	0.769	N/A	35	71.15	71.15 pSVSQISVNPGK b1/y11 ,62.96 SVpSQISVNPGK b3/y9 ,51.27 SVSQIpSVNPGK b6/y6 ,	cytoplasm
YER157W	COG3	264	T	CDC28	FYTIADTF	N/A	-0.761	0.761	N/A	28	8.95	8.95 FYpTIADTFK b3/y7 ,4.44 FYTIADpTFK b7/y3 ,	cytoplasm
YGR180C	RNR4	80	T	HRR25	TYIGNLLALSISSDNLVN	0.76	N/A	0.76	N/A	30	0	0.00 KpTpYIGNLLALSISSDNLVN b2/y18 b3/y17 ,0.00 KTpYIGNLLALpSISSDNLVN b3/y17 b11/y9 ,0.00 KTpYIGNLLALSIpSSDNLVN b3/y17 b13/y7 ,0.00 KTpYIGNLLALSISpSDNLVN b3/y17 b14/y6 ,	cytoplasm
YGR180C	RNR4	81	Y	#N/A	TYIGNLLALSISSDNLVN	0.76	N/A	0.76	N/A	30	0	0.00 KpTpYIGNLLALSISSDNLVN b2/y18 b3/y17 ,0.00 KTpYIGNLLALpSISSDNLVN b3/y17 b11/y9 ,0.00 KTpYIGNLLALSIpSSDNLVN b3/y17 b13/y7 ,0.00 KTpYIGNLLALSISpSDNLVN b3/y17 b14/y6 ,	cytoplasm
YPL237W	SUI3	112	S	RIM11	AGLDNVDAESKEGTPSANSSIQQEVGLPYSELLS	0.759	N/A	0.759	N/A	44	99.9	99.90 AGLDNVDAEpSKEGpTPSANSSIQQEVGLPYSELLSR b10/y26 b14/y22 ,89.74 AGLDNVDAEpSKEGTPpSANSSIQQEVGLPYSELLSR b10/y26 b16/y20 ,89.74 AGLDNVDAESKEGpTPpSANSSIQQEVGLPYSELLSR b14/y22 b16/y20 ,79.97 AGLDNVDAEpSKEGTPSANpSSIQQEVGLPYSELLSR b10/y26 b19/y17 ,79.97 AGLDNVDAESKEGpTPSANpSSIQQEVGLPYSELLSR b14/y22 b19/y17 ,79.97 AGLDNVDAESKEGTPpSANpSSIQQEVGLPYSELLSR b16/y20 b19/y17 ,71.69 AGLDNVDAEpSKEGTPSANSpSIQQEV…	cytoplasm
YPL237W	SUI3	116	T	CDC28	AGLDNVDAESKEGTPSANSSIQQEVGLPYSELLS	0.759	N/A	0.759	N/A	44	99.9	99.90 AGLDNVDAEpSKEGpTPSANSSIQQEVGLPYSELLSR b10/y26 b14/y22 ,89.74 AGLDNVDAEpSKEGTPpSANSSIQQEVGLPYSELLSR b10/y26 b16/y20 ,89.74 AGLDNVDAESKEGpTPpSANSSIQQEVGLPYSELLSR b14/y22 b16/y20 ,79.97 AGLDNVDAEpSKEGTPSANpSSIQQEVGLPYSELLSR b10/y26 b19/y17 ,79.97 AGLDNVDAESKEGpTPSANpSSIQQEVGLPYSELLSR b14/y22 b19/y17 ,79.97 AGLDNVDAESKEGTPpSANpSSIQQEVGLPYSELLSR b16/y20 b19/y17 ,71.69 AGLDNVDAEpSKEGTPSANSpSIQQEV…	cytoplasm
YBL039C	URA7	293	T	KIC1	ATTGNFDESMETV	N/A	-0.757	0.757	N/A	25	43.04	41.92 ApTTGNFDES(ox)METVK b2/y13 b10/y5 ,43.04 ATpTGNFDES(ox)METVK b3/y12 b10/y5 ,7.09 ATTGNFDEpS(ox)METVK b9/y6 b10/y5 ,4.28 ATTGNFDES(ox)MEpTVK b10/y5 b12/y3 ,	cytoplasm
YDR356W	SPC110	91	S	CDC28	ANIPPSP	N/A	-0.757	0.757	N/A	28	46.61	46.61 ANIPPpSPR b6/y3 ,	cytoplasm
YOR171C	LCB4	150	S	RIM11	VSPDDSQDNSPSLGI	N/A	-0.749	0.749	N/A	34	65.6	14.94 VpSPDDpSQDNSPSLGIK b2/y15 b6/y11 ,21.11 VpSPDDSQDNpSPSLGIK b2/y15 b10/y7 ,65.60 VSPDDpSQDNpSPSLGIK b6/y11 b10/y7 ,14.94 VpSPDDSQDNSPpSLGIK b2/y15 b12/y5 ,55.41 VSPDDpSQDNSPpSLGIK b6/y11 b12/y5 ,55.41 VSPDDSQDNpSPpSLGIK b10/y7 b12/y5 ,	cytoplasm
YOR171C	LCB4	154	S	RIM11	VSPDDSQDNSPSLGI	N/A	-0.749	0.749	N/A	34	65.6	14.94 VpSPDDpSQDNSPSLGIK b2/y15 b6/y11 ,21.11 VpSPDDSQDNpSPSLGIK b2/y15 b10/y7 ,65.60 VSPDDpSQDNpSPSLGIK b6/y11 b10/y7 ,14.94 VpSPDDSQDNSPpSLGIK b2/y15 b12/y5 ,55.41 VSPDDpSQDNSPpSLGIK b6/y11 b12/y5 ,55.41 VSPDDSQDNpSPpSLGIK b10/y7 b12/y5 ,	cytoplasm
YKR078W	0	496	S	CDC28	LSPGNNNSNNEDL	0.746	N/A	0.746	N/A	33	72.16	72.16 KLpSPGNNNSNNEDL b3/y12 ,25.44 KLSPGNNNpSNNEDL b9/y6 ,	cytoplasm
YBL058W	SHP1	93	S	RIM11	PGSSQGSNEYL	N/A	-0.745	0.745	N/A	27	54.51	54.51 KPGpSSQGSNEYL b4/y9 ,44.23 KPGSpSQGSNEYL b5/y8 ,32.89 KPGSSQGpSNEYL b8/y5 ,	cytoplasm
YPR115W	RGC1	866	S	SNF1	SADNLMASSS	N/A	-0.741	0.741	N/A	40	71.15	71.15 pSADNL(ox)MASSSR b1/y11 b6/y6 ,7.87 SADNL(ox)MApSSSR b6/y6 b8/y4 ,4.28 SADNL(ox)MASpSSR b6/y6 b9/y3 ,0.00 SADNL(ox)MASSpSR b6/y6 b10/y2 ,	cytoplasm
YBR169C	SSE2	455	T	KIC1	GTSTTIA	0.732	N/A	0.732	N/A	29	10.05	10.05 KGpTSTTIA b3/y6 ,10.05 KGTpSTTIA b4/y5 ,10.05 KGTSpTTIA b5/y4 ,10.05 KGTSTpTIA b6/y3 ,	cytoplasm
YPL231W	FAS2	615	S	HRR25	EVASLPN	N/A	-0.721	0.721	N/A	37	93.69	93.69 KEVApSLPN b5/y4 ,	cytoplasm
YKL140W	TGL1	537	S	SNF1	QLDANSSTTALDALNKE	N/A	-0.71	0.71	N/A	76	64.21	64.21 QLDANpSSTTALDALNKE b6/y12 ,64.21 QLDANSpSTTALDALNKE b7/y11 ,54.21 QLDANSSpTTALDALNKE b8/y10 ,44.84 QLDANSSTpTALDALNKE b9/y9 ,	cytoplasm
YML117W	NAB6	448	S	RIM11	SSVANIYEG	0.708	N/A	0.708	N/A	25	16.1	15.48 pSSVANIYEGK b1/y10 ,16.10 SpSVANIYEGK b2/y9 ,	cytoplasm
YNL049C	SFB2	51	S	TPK1	ANSFTQLAQNQQFPGSG	N/A	-0.706	0.706	N/A	64	33.05	32.34 ANpSFTQLAQNQQFPGSGK b3/y16 ,33.05 ANSFpTQLAQNQQFPGSGK b5/y14 ,0.00 ANSFTQLAQNQQFPGpSGK b16/y3 ,	cytoplasm
YKL064W	MNR2	169	S	TPK1	SFVDENSPTD	0.7	N/A	0.7	N/A	47	108.39	27.82 pSFVDENSPTDR b1/y11 ,108.39 SFVDENpSPTDR b7/y5 ,69.17 SFVDENSPpTDR b9/y3 ,	cytoplasm
YIL161W	0	221	Y	#N/A	MENYKQID	0.698	N/A	0.698	N/A	26	52.96	52.96 KMENpYKQID b5/y5 ,	cytoplasm
YKL064W	MNR2	383	S	CLA4	IQSGLQDNLLVG	N/A	-0.698	0.698	N/A	26	54.51	54.51 IQpSGLQDNLLVGR b3/y11 ,	cytoplasm
YNL074C	MLF3	228	S	TPK1	FYSYVDMLNDE	N/A	-0.698	0.698	N/A	36	44.23	44.23 FYpSYVD(ox)MLNDEK b3/y10 b7/y6 ,	cytoplasm
YAL017W	PSK1	306	S	CLA4	NSSLLNE	N/A	-0.69	0.69	N/A	28	86.47	46.61 NpSSLLNER b2/y7 ,86.47 NSpSLLNER b3/y6 ,	cytoplasm
YBR214W	SDS24	437	S	SNF1	SSSSTSLNSHSPLMTAMEDPPSP	N/A	-0.69	0.69	N/A	27	60.78	7.99 pSpSSSTSLNSHSPL(ox)MTA(ox)MEDPPSPR b1/y24 b2/y23 b14/y11 b17/y8 ,12.17 pSSpSSTSLNSHSPL(ox)MTA(ox)MEDPPSPR b1/y24 b3/y22 b14/y11 b17/y8 ,12.17 SpSpSSTSLNSHSPL(ox)MTA(ox)MEDPPSPR b2/y23 b3/y22 b14/y11 b17/y8 ,12.17 pSSSpSTSLNSHSPL(ox)MTA(ox)MEDPPSPR b1/y24 b4/y21 b14/y11 b17/y8 ,12.17 SpSSpSTSLNSHSPL(ox)MTA(ox)MEDPPSPR b2/y23 b4/y21 b14/y11 b17/y8 ,8.25 SSpSpSTSLNSHSPL(ox)MTA(ox)MEDPPSPR b3/y2…	cytoplasm
YBR214W	SDS24	438	S	RIM11	SSSSTSLNSHSPLMTAMEDPPSP	N/A	-0.69	0.69	N/A	27	60.78	7.99 pSpSSSTSLNSHSPL(ox)MTA(ox)MEDPPSPR b1/y24 b2/y23 b14/y11 b17/y8 ,12.17 pSSpSSTSLNSHSPL(ox)MTA(ox)MEDPPSPR b1/y24 b3/y22 b14/y11 b17/y8 ,12.17 SpSpSSTSLNSHSPL(ox)MTA(ox)MEDPPSPR b2/y23 b3/y22 b14/y11 b17/y8 ,12.17 pSSSpSTSLNSHSPL(ox)MTA(ox)MEDPPSPR b1/y24 b4/y21 b14/y11 b17/y8 ,12.17 SpSSpSTSLNSHSPL(ox)MTA(ox)MEDPPSPR b2/y23 b4/y21 b14/y11 b17/y8 ,8.25 SSpSpSTSLNSHSPL(ox)MTA(ox)MEDPPSPR b3/y2…	cytoplasm
YKL203C	TOR2	103	S	TPK1	ASGANELSTTLTSLA	0.69	N/A	0.69	N/A	31	62.87	20.10 ApSGANELSTTLTSLAR b2/y15 ,53.05 ASGANELpSTTLTSLAR b8/y9 ,62.87 ASGANELSpTTLTSLAR b9/y8 ,62.87 ASGANELSTpTLTSLAR b10/y7 ,61.59 ASGANELSTTLpTSLAR b12/y5 ,51.94 ASGANELSTTLTpSLAR b13/y4 ,	cytoplasm
YMR031C	0	50	T	CKA2	VYQTTGEPLS	N/A	-0.672	0.672	N/A	34	92.11	27.82 VYQpTTGEPLSR b4/y8 ,46.80 VYQTpTGEPLSR b5/y7 ,92.11 VYQTTGEPLpSR b10/y2 ,	cytoplasm
YGL227W	VID30	147	S	CKA2	NAQELLEPVLSE	N/A	-0.668	0.668	N/A	31	34.76	34.76 NAQELLEPVLpSER b11/y3 ,	cytoplasm
YOR297C	TIM18	14	S	PKC1	LLFPGLKPVLNASTVIVNPV	0.668	N/A	0.668	N/A	25	5.61	5.61 LLFPGLKPVLNApSTVIVNPVR b13/y9 ,5.61 LLFPGLKPVLNASpTVIVNPVR b14/y8 ,	cytoplasm
YJR014W	TMA22	62	S	CKA2	LAESSIGEA	0.663	N/A	0.663	N/A	25	103.12	91.73 LAEpSSIGEAR b4/y7 ,103.12 LAESpSIGEAR b5/y6 ,	cytoplasm
YLL015W	BPT1	893	S	CKA2	SESEVDEPLQL	N/A	-0.66	0.66	N/A	31	89.76	73.55 pSESEVDEPLQLK b1/y12 ,89.76 SEpSEVDEPLQLK b3/y10 ,	cytoplasm
YER122C	GLO3	389	S	CKA2	AISSDQLFGRGSFDEAAN	N/A	-0.66	0.66	N/A	26	53.05	26.91 AIpSpSDQLFGRGSFDEAANR b3/y17 b4/y16 ,53.05 AIpSSDQLFGRGpSFDEAANR b3/y17 b12/y8 ,44.84 AISpSDQLFGRGpSFDEAANR b4/y16 b12/y8 ,	cytoplasm
YER122C	GLO3	390	S	CKA2	AISSDQLFGRGSFDEAAN	N/A	-0.66	0.66	N/A	26	53.05	26.91 AIpSpSDQLFGRGSFDEAANR b3/y17 b4/y16 ,53.05 AIpSSDQLFGRGpSFDEAANR b3/y17 b12/y8 ,44.84 AISpSDQLFGRGpSFDEAANR b4/y16 b12/y8 ,	cytoplasm
YPL070W	MUK1	473	S	SNF1	SNSYDGF	0.66	N/A	0.66	N/A	27	46.61	24.46 pSNSYDGFR b1/y8 ,46.61 SNpSYDGFR b3/y6 ,	cytoplasm
YIL002C	INP51	840	Y	#N/A	TTLGTQIYE	0.646	N/A	0.646	N/A	25	73.26	73.26 KTTLGTQIpYE b9/y2 ,	cytoplasm
YDR490C	PKH1	511	S	CLA4	ASVSSPSISTTS	N/A	-0.634	0.634	N/A	52	41.92	24.05 ApSVSSPSISTTSR b2/y12 ,32.89 ASVpSSPSISTTSR b4/y10 ,41.92 ASVSpSPSISTTSR b5/y9 ,32.89 ASVSSPpSISTTSR b7/y7 ,32.02 ASVSSPSIpSTTSR b9/y5 ,24.05 ASVSSPSISpTTSR b10/y4 ,17.06 ASVSSPSISTpTSR b11/y3 ,11.22 ASVSSPSISTTpSR b12/y2 ,	cytoplasm
YDR158W	HOM2	318	S	CLA4	NRDSGYGVSVG	N/A	-0.62	0.62	N/A	30	63.88	63.88 NRDpSGYGVSVGR b4/y9 ,33.80 NRDSGYGVpSVGR b9/y4 ,	cytoplasm
YOR220W	RCN2	129	S	SNF1	PLLSINTDPGVTGVDSSSLN	0.606	N/A	0.606	N/A	49	141.67	103.82 KPLLpSINTDPGVTGVDSSSLN b5/y17 ,141.67 KPLLSINpTDPGVTGVDSSSLN b8/y14 ,103.82 KPLLSINTDPGVpTGVDSSSLN b13/y9 ,50.86 KPLLSINTDPGVTGVDpSSSLN b17/y5 ,41.99 KPLLSINTDPGVTGVDSpSSLN b18/y4 ,41.99 KPLLSINTDPGVTGVDSSpSLN b19/y3 ,	cytoplasm
YJL179W	PFD1	99	T	SNF1	TIDNLKALM	N/A	-0.584	0.584	N/A	27	20.47	20.47 pTIDNLKAL(ox)MK b1/y10 b9/y2 ,	cytoplasm
YGL023C	PIB2	262	T	FUS3	LTTTNSSSMSQL	N/A	-0.577	0.577	N/A	27	51.74	11.22 LpTTTNSSS(ox)MSQLR b2/y12 b9/y5 ,17.55 LTpTTNSSS(ox)MSQLR b3/y11 b9/y5 ,17.55 LTTpTNSSS(ox)MSQLR b4/y10 b9/y5 ,41.92 LTTTNpSSS(ox)MSQLR b6/y8 b9/y5 ,51.74 LTTTNSpSS(ox)MSQLR b7/y7 b9/y5 ,51.74 LTTTNSSpS(ox)MSQLR b8/y6 b9/y5 ,40.85 LTTTNSSS(ox)MpSQLR b9/y5 b10/y4 ,	cytoplasm
YNL267W	PIK1	394	T	SNF1	TNSQPLS	N/A	-0.577	0.577	N/A	28	46.61	25.44 pTNSQPLSR b1/y8 ,46.61 TNpSQPLSR b3/y6 ,16.76 TNSQPLpSR b7/y2 ,	cytoplasm
YHR012W	VPS29	205	S	PKC1	EQPGSYTP	N/A	-0.573	0.573	N/A	35	67.2	43.32 EQPGpSYTPK b5/y5 ,67.20 EQPGSYpTPK b7/y3 ,	cytoplasm
YAL030W	SNC1	70	S	RIM11	ADNLAVSAQGF	N/A	-0.573	0.573	N/A	26	54.51	54.51 KADNLAVpSAQGF b8/y5 ,	cytoplasm
YHR109W	CTM1	461	S	PKC1	QEEMQDSTKT	0.568	N/A	0.568	N/A	32	79.35	79.35 KQEEMQDpSTKT b8/y4 ,56.01 KQEEMQDSpTKT b9/y3 ,56.01 KQEEMQDSTKpT b11/y1 ,	cytoplasm
YLR006C	SSK1	107	S	STE20	SSVSPTAGSFGLS	N/A	-0.566	0.566	N/A	48	32.89	23.41 pSSVSPTAGSFGLSK b1/y14 ,23.41 SpSVSPTAGSFGLSK b2/y13 ,32.89 SSVpSPTAGSFGLSK b4/y11 ,17.55 SSVSPpTAGSFGLSK b6/y9 ,10.92 SSVSPTAGpSFGLSK b9/y6 ,4.32 SSVSPTAGSFGLpSK b13/y2 ,	cytoplasm
YNL272C	SEC2	515	S	CKA2	IGPLVEDDSDEDQNDAISV	0.564	N/A	0.564	N/A	95	153.19	153.19 IGPLVEDDpSDEDQNDAISVR b9/y12 ,36.43 IGPLVEDDSDEDQNDAIpSVR b18/y3 ,	cytoplasm
YPR191W	QCR2	280	T	CKA2	FTDGGLFTLFV	0.559	N/A	0.559	N/A	28	50.46	11.53 FpTDGGLFTLFVR b2/y11 ,50.46 FTDGGLFpTLFVR b8/y5 ,	cytoplasm
YHR186C	KOG1	1031	S	PKC1	FGFNSSQVQFV	N/A	-0.549	0.549	N/A	25	26.19	26.19 FGFNpSSQVQFVK b5/y8 ,26.19 FGFNSpSQVQFVK b6/y7 ,	cytoplasm
YBL103C	RTG3	134	S	SNF1	SSYSMAYDSPVD	N/A	-0.538	0.538	N/A	44	60.79	6.66 pSSYS(ox)MAYDSPVDR b1/y13 b5/y9 ,6.66 SpSYS(ox)MAYDSPVDR b2/y12 b5/y9 ,17.55 SSYpS(ox)MAYDSPVDR b4/y10 b5/y9 ,60.79 SSYS(ox)MAYDpSPVDR b5/y9 b9/y5 ,	cytoplasm
YGR196C	FYV8	167	T	PHO85	EMTPEI	N/A	-0.535	0.535	N/A	28	50.52	50.52 E(ox)MpTPEIR b2/y6 b3/y5 ,	cytoplasm
YIL069C	RPS24B	14	S	SNF1	VISNPLLA	N/A	-0.535	0.535	N/A	40	67.2	67.20 VIpSNPLLAR b3/y7 ,	cytoplasm
YOL121C	RPS19A	117	S	CDC28	IGIVEISP	0.532	N/A	0.532	N/A	44	94.8	94.80 IGIVEIpSPK b7/y3 ,	cytoplasm
YDR170C	SEC7	1738	S	CKA2	ENDSNISETVE	N/A	-0.532	0.532	N/A	33	51.74	24.73 ENDpSNISETVER b4/y9 ,51.74 ENDSNIpSETVER b7/y6 ,40.85 ENDSNISEpTVER b9/y4 ,	cytoplasm
YNL074C	MLF3	6	S	SNF1	SNSNNSNPSFIFE	N/A	-0.532	0.532	N/A	55	91.57	45.87 pSNSNNSNPSFIFER b1/y14 ,48.06 SNpSNNSNPSFIFER b3/y12 ,91.57 SNSNNpSNPSFIFER b6/y9 ,38.85 SNSNNSNPpSFIFER b9/y6 ,	cytoplasm
YJL130C	URA2	1295	T	CDC28	AIMGLPLTPYPVE	0.531	N/A	0.531	N/A	33	101.78	101.78 KAI(ox)MGLPLpTPYPVE b4/y11 b9/y6 ,	cytoplasm
YDR137W	RGP1	363	S	TPK1	SSIIDIDSPLEDNEFV	0.531	N/A	0.531	N/A	34	87.76	87.76 KpSSIIDIDSPLEDNEFV b2/y16 ,87.76 KSpSIIDIDSPLEDNEFV b3/y15 ,22.79 KSSIIDIDpSPLEDNEFV b9/y9 ,	cytoplasm
YOR371C	GPB1	685	S	PKC1	STRNTTSSPPTSP	0.53	N/A	0.53	N/A	28	48.06	11.22 KpSpTRNpTpTSSPPTSP b2/y13 b3/y12 b6/y9 b7/y8 ,16.59 KpSpTRNpTTpSSPPTSP b2/y13 b3/y12 b6/y9 b8/y7 ,16.59 KpSpTRNTpTpSSPPTSP b2/y13 b3/y12 b7/y8 b8/y7 ,6.66 KpSTRNpTpTpSSPPTSP b2/y13 b6/y9 b7/y8 b8/y7 ,6.94 KSpTRNpTpTpSSPPTSP b3/y12 b6/y9 b7/y8 b8/y7 ,16.59 KpSpTRNpTTSpSPPTSP b2/y13 b3/y12 b6/y9 b9/y6 ,16.59 KpSpTRNTpTSpSPPTSP b2/y13 b3/y12 b7/y8 b9/y6 ,6.66 KpSTRNpTpTSpSPPTSP b2/y13 b6/y9 b7…	cytoplasm
YOR371C	GPB1	686	T	RIM11	STRNTTSSPPTSP	0.53	N/A	0.53	N/A	28	48.06	11.22 KpSpTRNpTpTSSPPTSP b2/y13 b3/y12 b6/y9 b7/y8 ,16.59 KpSpTRNpTTpSSPPTSP b2/y13 b3/y12 b6/y9 b8/y7 ,16.59 KpSpTRNTpTpSSPPTSP b2/y13 b3/y12 b7/y8 b8/y7 ,6.66 KpSTRNpTpTpSSPPTSP b2/y13 b6/y9 b7/y8 b8/y7 ,6.94 KSpTRNpTpTpSSPPTSP b3/y12 b6/y9 b7/y8 b8/y7 ,16.59 KpSpTRNpTTSpSPPTSP b2/y13 b3/y12 b6/y9 b9/y6 ,16.59 KpSpTRNTpTSpSPPTSP b2/y13 b3/y12 b7/y8 b9/y6 ,6.66 KpSTRNpTpTSpSPPTSP b2/y13 b6/y9 b7…	cytoplasm
YOR371C	GPB1	689	T	KIC1	STRNTTSSPPTSP	0.53	N/A	0.53	N/A	28	48.06	11.22 KpSpTRNpTpTSSPPTSP b2/y13 b3/y12 b6/y9 b7/y8 ,16.59 KpSpTRNpTTpSSPPTSP b2/y13 b3/y12 b6/y9 b8/y7 ,16.59 KpSpTRNTpTpSSPPTSP b2/y13 b3/y12 b7/y8 b8/y7 ,6.66 KpSTRNpTpTpSSPPTSP b2/y13 b6/y9 b7/y8 b8/y7 ,6.94 KSpTRNpTpTpSSPPTSP b3/y12 b6/y9 b7/y8 b8/y7 ,16.59 KpSpTRNpTTSpSPPTSP b2/y13 b3/y12 b6/y9 b9/y6 ,16.59 KpSpTRNTpTSpSPPTSP b2/y13 b3/y12 b7/y8 b9/y6 ,6.66 KpSTRNpTpTSpSPPTSP b2/y13 b6/y9 b7…	cytoplasm
YOR371C	GPB1	690	T	SNF1	STRNTTSSPPTSP	0.53	N/A	0.53	N/A	28	48.06	11.22 KpSpTRNpTpTSSPPTSP b2/y13 b3/y12 b6/y9 b7/y8 ,16.59 KpSpTRNpTTpSSPPTSP b2/y13 b3/y12 b6/y9 b8/y7 ,16.59 KpSpTRNTpTpSSPPTSP b2/y13 b3/y12 b7/y8 b8/y7 ,6.66 KpSTRNpTpTpSSPPTSP b2/y13 b6/y9 b7/y8 b8/y7 ,6.94 KSpTRNpTpTpSSPPTSP b3/y12 b6/y9 b7/y8 b8/y7 ,16.59 KpSpTRNpTTSpSPPTSP b2/y13 b3/y12 b6/y9 b9/y6 ,16.59 KpSpTRNTpTSpSPPTSP b2/y13 b3/y12 b7/y8 b9/y6 ,6.66 KpSTRNpTpTSpSPPTSP b2/y13 b6/y9 b7…	cytoplasm
YBL058W	SHP1	307	S	SNF1	LGGFSGQGQ	N/A	-0.525	0.525	N/A	50	49.68	49.68 LGGFpSGQGQR b5/y6 ,	cytoplasm
YOR260W	GCD1	294	S	PKC1	LGPQSMSRQASF	0.512	N/A	0.512	N/A	43	56.74	34.11 KLGPQpS(ox)MpSRQASF b6/y8 b7/y7 b8/y6 ,44.90 KLGPQpS(ox)MSRQApSF b6/y8 b7/y7 b12/y2 ,56.74 KLGPQS(ox)MpSRQApSF b7/y7 b8/y6 b12/y2 ,	cytoplasm
YOR260W	GCD1	296	S	RIM11	LGPQSMSRQASF	0.512	N/A	0.512	N/A	43	56.74	34.11 KLGPQpS(ox)MpSRQASF b6/y8 b7/y7 b8/y6 ,44.90 KLGPQpS(ox)MSRQApSF b6/y8 b7/y7 b12/y2 ,56.74 KLGPQS(ox)MpSRQApSF b7/y7 b8/y6 b12/y2 ,	cytoplasm
YAL031C	GIP4	534	S	CLA4	SSSLQSYTN	N/A	-0.511	0.511	N/A	29	40.47	29.65 pSSSLQSYTNK b1/y10 ,29.65 SpSSLQSYTNK b2/y9 ,40.47 SSpSLQSYTNK b3/y8 ,14.38 SSSLQpSYTNK b6/y5 ,8.36 SSSLQSYpTNK b8/y3 ,	cytoplasm
YLL048C	YBT1	944	S	SNF1	ANSSANLAA	N/A	-0.508	0.508	N/A	26	67.2	67.20 ANpSSANLAAK b3/y8 ,52.96 ANSpSANLAAK b4/y7 ,	cytoplasm
YLR079W	SIC1	19	S	SNF1	YLAQPSGNTSSSALMQGQ	N/A	-0.508	0.508	N/A	31	29.16	29.16 YLAQPpSGNTSSSAL(ox)MQGQK b6/y14 b15/y5 ,29.16 YLAQPSGNpTSSSAL(ox)MQGQK b9/y11 b15/y5 ,29.16 YLAQPSGNTpSSSAL(ox)MQGQK b10/y10 b15/y5 ,22.59 YLAQPSGNTSpSSAL(ox)MQGQK b11/y9 b15/y5 ,22.59 YLAQPSGNTSSpSAL(ox)MQGQK b12/y8 b15/y5 ,	cytoplasm
YKL180W	RPL17A	65	S	CLA4	FNSSIG	0.502	N/A	0.502	N/A	45	78.12	78.12 FNpSSIGR b3/y5 ,63.74 FNSpSIGR b4/y4 ,	cytoplasm
YLR310C	CDC25	638	T	PHO85	TSIQNSTLEDFSPSN	N/A	-0.501	0.501	N/A	51	62.87	4.52 pTSIQNSTLEDFSPSNK b1/y16 ,6.14 TpSIQNSTLEDFSPSNK b2/y15 ,9.89 TSIQNpSTLEDFSPSNK b6/y11 ,14.94 TSIQNSpTLEDFSPSNK b7/y10 ,62.87 TSIQNSTLEDFpSPSNK b12/y5 ,51.94 TSIQNSTLEDFSPpSNK b14/y3 ,	cytoplasm
YHR064C	SSZ1	461	T	CKA2	TLEPIPKEENAEEDDESEWSDDEPEVV	0.499	N/A	0.499	N/A	30	138.17	20.04 pTLEPIPKEENAEEDDEpSEWSDDEPEVVR b1/y28 b17/y12 ,32.56 pTLEPIPKEENAEEDDESEWpSDDEPEVVR b1/y28 b20/y9 ,138.17 TLEPIPKEENAEEDDEpSEWpSDDEPEVVR b17/y12 b20/y9 ,	cytoplasm
YHR064C	SSZ1	477	S	CKA2	TLEPIPKEENAEEDDESEWSDDEPEVV	0.499	N/A	0.499	N/A	30	138.17	20.04 pTLEPIPKEENAEEDDEpSEWSDDEPEVVR b1/y28 b17/y12 ,32.56 pTLEPIPKEENAEEDDESEWpSDDEPEVVR b1/y28 b20/y9 ,138.17 TLEPIPKEENAEEDDEpSEWpSDDEPEVVR b17/y12 b20/y9 ,	cytoplasm
YPL145C	KES1	389	S	SNF1	LASALNLST	N/A	-0.498	0.498	N/A	38	88.9	88.90 LApSALNLSTK b3/y8 ,21.16 LASALNLpSTK b8/y3 ,21.16 LASALNLSpTK b9/y2 ,	cytoplasm
YFR047C	BNA6	135	Y	#N/A	IISLARSTGY	0.496	N/A	0.496	N/A	26	18.62	18.62 KIISLARSTGpY b11/y1 ,	cytoplasm
YML100W	TSL1	336	S	CKA2	SSQELFS	N/A	-0.491	0.491	N/A	25	46.61	44.90 pSSQELFSR b1/y8 ,46.61 SpSQELFSR b2/y7 ,9.65 SSQELFpSR b7/y2 ,	cytoplasm
YGR097W	ASK10	1070	S	SNF1	GNNSAQNLTTSSSTAS	N/A	-0.481	0.481	N/A	86	103.82	103.82 GNNpSAQNLTTSSSTASR b4/y14 ,50.86 GNNSAQNLpTTSSSTASR b9/y9 ,33.78 GNNSAQNLTpTSSSTASR b10/y8 ,25.71 GNNSAQNLTTpSSSTASR b11/y7 ,19.18 GNNSAQNLTTSpSSTASR b12/y6 ,13.57 GNNSAQNLTTSSpSTASR b13/y5 ,9.06 GNNSAQNLTTSSSpTASR b14/y4 ,4.74 GNNSAQNLTTSSSTApSR b16/y2 ,	cytoplasm
YPR041W	TIF5	390	T	RIM11	PFITWLETAESDDDEEDDE	0.481	N/A	0.481	N/A	26	124.1	25.14 KPFIpTWLETAESDDDEEDDE b5/y16 ,88.83 KPFITWLEpTAESDDDEEDDE b9/y12 ,124.10 KPFITWLETAEpSDDDEEDDE b12/y9 ,	cytoplasm
YKL146W	AVT3	119	S	TPK1	NPSNSLQLQGGDIT	N/A	-0.475	0.475	N/A	79	76.39	76.39 NPpSNSLQLQGGDITR b3/y13 ,55.41 NPSNpSLQLQGGDITR b5/y11 ,6.23 NPSNSLQLQGGDIpTR b14/y2 ,	cytoplasm
YMR169C	ALD3	234	T	CKA2	ALGTHMDID	0.469	N/A	0.469	N/A	46	75.51	75.51 ALGpTH(ox)MDIDK b4/y7 b6/y5 ,	cytoplasm
YHR105W	YPT35	64	S	CLA4	SSSINANFSFQ	N/A	-0.468	0.468	N/A	31	44.23	41.92 pSSSINANFSFQK b1/y12 ,41.92 SpSSINANFSFQK b2/y11 ,44.23 SSpSINANFSFQK b3/y10 ,0.00 SSSINANFpSFQK b9/y4 ,	cytoplasm
YMR165C	PAH1	594	T	HRR25	TNTSMVPGSPPN	N/A	-0.468	0.468	N/A	51	62.3	6.66 pTNTS(ox)MVPGSPPNR b1/y13 b5/y9 ,7.09 TNpTS(ox)MVPGSPPNR b3/y11 b5/y9 ,11.87 TNTpS(ox)MVPGSPPNR b4/y10 b5/y9 ,62.30 TNTS(ox)MVPGpSPPNR b5/y9 b9/y5 ,	cytoplasm
YDR002W	YRB1	60	S	HOG1	KEGDDAPESPDIHFEPVVHLE	N/A	-0.462	0.462	N/A	63	106.28	106.28 KEGDDAPEpSPDIHFEPVVHLEK b9/y14 ,	cytoplasm
YKL213C	DOA1	439	T	SNF1	NTNGISLDQPNDNASSSAVSPS	N/A	-0.462	0.462	N/A	33	72.79	5.68 NpTNGISLDQPNDNASSSAVSPSK b2/y22 ,7.54 NTNGIpSLDQPNDNASSSAVSPSK b6/y18 ,48.37 NTNGISLDQPNDNApSSSAVSPSK b15/y9 ,56.79 NTNGISLDQPNDNASpSSAVSPSK b16/y8 ,55.87 NTNGISLDQPNDNASSpSAVSPSK b17/y7 ,72.79 NTNGISLDQPNDNASSSAVpSPSK b20/y4 ,63.65 NTNGISLDQPNDNASSSAVSPpSK b22/y2 ,	cytoplasm
YGR162W	TIF4631	934	T	RIM11	APPPKEEPAAPTSTATNMFSALMGESDDEE	N/A	-0.462	0.462	N/A	27	24.57	7.35 APPPKEEPAAPpTSTATN(ox)MFSAL(ox)MGESDDEE b12/y19 b18/y13 b23/y8 ,7.35 APPPKEEPAAPTpSTATN(ox)MFSAL(ox)MGESDDEE b13/y18 b18/y13 b23/y8 ,7.35 APPPKEEPAAPTSpTATN(ox)MFSAL(ox)MGESDDEE b14/y17 b18/y13 b23/y8 ,7.35 APPPKEEPAAPTSTApTN(ox)MFSAL(ox)MGESDDEE b16/y15 b18/y13 b23/y8 ,14.34 APPPKEEPAAPTSTATN(ox)MFpSAL(ox)MGESDDEE b18/y13 b20/y11 b23/y8 ,24.57 APPPKEEPAAPTSTATN(ox)MFSAL(ox)MGEpSDDEE b18/y13…	cytoplasm
YGR162W	TIF4631	934	T	RIM11	EEPAAPTSTATNMFSALMGESDDEE	N/A	-0.462	0.462	N/A	37	26.45	7.54 KEEPAAPpTSTATN(ox)MFSAL(ox)MGESDDEE b8/y19 b14/y13 b19/y8 ,7.54 KEEPAAPTpSTATN(ox)MFSAL(ox)MGESDDEE b9/y18 b14/y13 b19/y8 ,7.54 KEEPAAPTSpTATN(ox)MFSAL(ox)MGESDDEE b10/y17 b14/y13 b19/y8 ,7.64 KEEPAAPTSTApTN(ox)MFSAL(ox)MGESDDEE b12/y15 b14/y13 b19/y8 ,15.49 KEEPAAPTSTATN(ox)MFpSAL(ox)MGESDDEE b14/y13 b16/y11 b19/y8 ,26.45 KEEPAAPTSTATN(ox)MFSAL(ox)MGEpSDDEE b14/y13 b19/y8 b22/y5 ,	cytoplasm
YLR176C	RFX1	171	S	SNF1	SNSSAYPLSF	N/A	-0.458	0.458	N/A	25	36.85	26.98 pSNSSAYPLSFK b1/y11 ,36.85 SNpSSAYPLSFK b3/y9 ,27.82 SNSpSAYPLSFK b4/y8 ,7.65 SNSSAYPLpSFK b9/y3 ,	cytoplasm
YDR091C	RLI1	342	T	CKA2	IADATEDLQNDSAS	N/A	-0.455	0.455	N/A	38	53.05	14.94 IADApTEDLQNDSASR b5/y11 ,53.05 IADATEDLQNDpSASR b12/y4 ,35.34 IADATEDLQNDSApSR b14/y2 ,	cytoplasm
YLR061W	RPL22A	111	T	CKA2	LAFYQVTPEEDEEEDEE	N/A	-0.449	0.449	N/A	78	41.99	41.99 LAFYQVpTPEEDEEEDEE b7/y11 ,	cytoplasm
YDR465C	RMT2	181	S	CKA2	EESVGSDDDATAANQQVYL	N/A	-0.445	0.445	N/A	82	58.73	58.73 EEpSVGSDDDATAANQQVYLK b3/y18 ,50.96 EESVGpSDDDATAANQQVYLK b6/y15 ,28.02 EESVGSDDDApTAANQQVYLK b11/y10 ,	cytoplasm
YLR330W	CHS5	304	T	CKA2	MPEDTTDVEQVASPNDNESNPSEA	N/A	-0.433	0.433	N/A	36	16.45	5.02 K(ox)MPEDpTpTDVEQVASPNDNESNPSEA b2/y24 b6/y20 b7/y19 ,0.00 K(ox)MPEDpTTDVEQVApSPNDNESNPSEA b2/y24 b6/y20 b14/y12 ,0.00 K(ox)MPEDTpTDVEQVApSPNDNESNPSEA b2/y24 b7/y19 b14/y12 ,0.00 K(ox)MPEDpTTDVEQVASPNDNEpSNPSEA b2/y24 b6/y20 b20/y6 ,0.00 K(ox)MPEDTpTDVEQVASPNDNEpSNPSEA b2/y24 b7/y19 b20/y6 ,8.25 K(ox)MPEDTTDVEQVApSPNDNEpSNPSEA b2/y24 b14/y12 b20/y6 ,5.09 K(ox)MPEDpTTDVEQVASPNDNESNPpSEA b2/y2…	cytoplasm
YLR330W	CHS5	305	T	CKA2	MPEDTTDVEQVASPNDNESNPSEA	N/A	-0.433	0.433	N/A	36	16.45	5.02 K(ox)MPEDpTpTDVEQVASPNDNESNPSEA b2/y24 b6/y20 b7/y19 ,0.00 K(ox)MPEDpTTDVEQVApSPNDNESNPSEA b2/y24 b6/y20 b14/y12 ,0.00 K(ox)MPEDTpTDVEQVApSPNDNESNPSEA b2/y24 b7/y19 b14/y12 ,0.00 K(ox)MPEDpTTDVEQVASPNDNEpSNPSEA b2/y24 b6/y20 b20/y6 ,0.00 K(ox)MPEDTpTDVEQVASPNDNEpSNPSEA b2/y24 b7/y19 b20/y6 ,8.25 K(ox)MPEDTTDVEQVApSPNDNEpSNPSEA b2/y24 b14/y12 b20/y6 ,5.09 K(ox)MPEDpTTDVEQVASPNDNESNPpSEA b2/y2…	cytoplasm
YDL145C	COP1	5	T	CKA2	MKMLT	0.428	N/A	0.428	N/A	31	55.28	55.28 (ox)MKMLpTK b1/y6 b5/y2 ,20.11 MK(ox)MLpTK b3/y4 b5/y2 ,	cytoplasm
YJL141C	YAK1	288	T	CDC28	NDLQPVLNATP	N/A	-0.426	0.426	N/A	30	85.46	85.46 NDLQPVLNApTPK b10/y3 ,	cytoplasm
YLR310C	CDC25	965	S	SNF1	NISNTPLV	0.42	N/A	0.42	N/A	37	44.9	44.90 KNIpSNTPLV b4/y6 ,34.11 KNISNpTPLV b6/y4 ,	cytoplasm
YBL104C	0	893	T	RIM11	TSSPSSAVSTSAGNY	N/A	-0.417	0.417	N/A	44	53.05	42.90 pTSSPSSAVSTSAGNYK b1/y16 ,51.94 TpSSPSSAVSTSAGNYK b2/y15 ,53.05 TSpSPSSAVSTSAGNYK b3/y14 ,53.05 TSSPpSSAVSTSAGNYK b5/y12 ,43.85 TSSPSpSAVSTSAGNYK b6/y11 ,20.59 TSSPSSAVpSTSAGNYK b9/y8 ,20.59 TSSPSSAVSpTSAGNYK b10/y7 ,20.10 TSSPSSAVSTpSAGNYK b11/y6 ,	cytoplasm
YER047C	SAP1	460	S	SNF1	VASNPALNTT	N/A	-0.41	0.41	N/A	25	51.27	51.27 VApSNPALNTTK b3/y9 ,8.36 VASNPALNpTTK b9/y3 ,8.11 VASNPALNTpTK b10/y2 ,	cytoplasm
YOR163W	DDP1	26	S	CDC28	ENQVYSPVTGA	N/A	-0.407	0.407	N/A	31	65.55	65.55 ENQVYpSPVTGAR b6/y7 ,44.23 ENQVYSPVpTGAR b9/y4 ,	cytoplasm
YER132C	PMD1	1307	S	TPK1	SVSLFSPAT	N/A	-0.404	0.404	N/A	29	62.96	39.19 pSVSLFSPATK b1/y10 ,62.96 SVpSLFSPATK b3/y8 ,21.16 SVSLFpSPATK b6/y5 ,8.11 SVSLFSPApTK b9/y2 ,	cytoplasm
YGR250C	0	585	S	TPK1	QQSNDSSSDNDLPVGSS	N/A	-0.398	0.398	N/A	27	27.55	26.91 QQpSNDSSSDNDLPVGSSR b3/y16 ,27.55 QQSNDpSSSDNDLPVGSSR b6/y13 ,27.55 QQSNDSpSSDNDLPVGSSR b7/y12 ,27.55 QQSNDSSpSDNDLPVGSSR b8/y11 ,4.62 QQSNDSSSDNDLPVGpSSR b16/y3 ,4.68 QQSNDSSSDNDLPVGSpSR b17/y2 ,	cytoplasm
YGR196C	FYV8	280	S	CKA2	EENLQQEDDGEVESSGALE	N/A	-0.382	0.382	N/A	54	50.86	50.86 KEENLQQEDDGEVEpSSGALE b15/y6 ,50.86 KEENLQQEDDGEVESpSGALE b16/y5 ,	cytoplasm
YPL226W	NEW1	441	T	CDC28	VVDTASLPEV	N/A	-0.376	0.376	N/A	44	69.17	37.98 VVDpTASLPEVR b4/y8 ,69.17 VVDTApSLPEVR b6/y6 ,	cytoplasm
YMR311C	GLC8	176	T	CKA2	QPDFETNDENDEDSPEA	N/A	-0.37	0.37	N/A	29	47.87	13.26 QPDFEpTNDENDEDSPEAR b6/y13 ,47.87 QPDFETNDENDEDpSPEAR b14/y5 ,	cytoplasm
YDR479C	PEX29	56	S	TPK1	GSLPSSSGQPTSGGGFPSTSNIQ	N/A	-0.37	0.37	N/A	36	59.74	5.63 GpSLPSSSGQPTSGGGFPSTSNIQK b2/y23 ,11.45 GSLPpSSSGQPTSGGGFPSTSNIQK b5/y20 ,16.12 GSLPSpSSGQPTSGGGFPSTSNIQK b6/y19 ,21.68 GSLPSSpSGQPTSGGGFPSTSNIQK b7/y18 ,35.73 GSLPSSSGQPpTSGGGFPSTSNIQK b11/y14 ,35.73 GSLPSSSGQPTpSGGGFPSTSNIQK b12/y13 ,59.74 GSLPSSSGQPTSGGGFPpSTSNIQK b18/y7 ,58.73 GSLPSSSGQPTSGGGFPSpTSNIQK b19/y6 ,58.73 GSLPSSSGQPTSGGGFPSTpSNIQK b20/y5 ,	cytoplasm
YDL122W	UBP1	530	S	CKA2	EKAAQQDSSEDENIGGEYYT	0.368	N/A	0.368	N/A	26	55.83	55.83 EKAAQQDpSpSEDENIGGEYYTK b8/y14 b9/y13 ,5.73 EKAAQQDpSSEDENIGGEYYpTK b8/y14 b20/y2 ,5.73 EKAAQQDSpSEDENIGGEYYpTK b9/y13 b20/y2 ,	cytoplasm
YDL122W	UBP1	531	S	CKA2	EKAAQQDSSEDENIGGEYYT	0.368	N/A	0.368	N/A	26	55.83	55.83 EKAAQQDpSpSEDENIGGEYYTK b8/y14 b9/y13 ,5.73 EKAAQQDpSSEDENIGGEYYpTK b8/y14 b20/y2 ,5.73 EKAAQQDSpSEDENIGGEYYpTK b9/y13 b20/y2 ,	cytoplasm
YOR362C	PRE10	2	T	RIM11	TSIGTGYDLSNSVFSPDG	N/A	-0.367	0.367	N/A	36	22.59	22.13 pTSIGTGYDLSNSVFSPDGR b1/y19 ,22.13 TpSIGTGYDLSNSVFSPDGR b2/y18 ,22.59 TSIGpTGYDLSNSVFSPDGR b5/y15 ,8.12 TSIGTGYDLpSNSVFSPDGR b10/y10 ,8.12 TSIGTGYDLSNpSVFSPDGR b12/y8 ,5.17 TSIGTGYDLSNSVFpSPDGR b15/y5 ,	cytoplasm
YIL108W	0	355	T	HRR25	TNSTGASPPIFP	N/A	-0.367	0.367	N/A	37	71.8	23.41 pTNSTGASPPIFPK b1/y13 ,40.85 TNpSTGASPPIFPK b3/y11 ,40.85 TNSpTGASPPIFPK b4/y10 ,71.80 TNSTGApSPPIFPK b7/y7 ,	cytoplasm
YNL115C	0	251	S	SNF1	SQLVQN	N/A	-0.361	0.361	N/A	37	97.98	97.98 pSQLVQNK b1/y7 ,	cytoplasm
YHR005C-A	TIM10	2	S	PKC1	SFLGFGGGQPQLSSQQ	N/A	-0.358	0.358	N/A	29	58.01	58.01 pSFLGFGGGQPQLSSQQ b1/y16 ,19.18 SFLGFGGGQPQLpSSQQ b13/y4 ,9.06 SFLGFGGGQPQLSpSQQ b14/y3 ,	cytoplasm
YMR031C	0	130	S	SCH9	VVRNNSITSATS	0.349	N/A	0.349	N/A	32	56.01	56.01 KVVRNNpSITSATS b7/y7 ,26.98 KVVRNNSIpTSATS b9/y5 ,19.20 KVVRNNSITpSATS b10/y4 ,12.60 KVVRNNSITSApTS b12/y2 ,12.60 KVVRNNSITSATpS b13/y1 ,	cytoplasm
YPL195W	APL5	754	S	CKA2	DLLDLNEEESSD	N/A	-0.349	0.349	N/A	34	133.28	122.16 KDLLDLNEEEpSSD b11/y3 ,133.28 KDLLDLNEEESpSD b12/y2 ,	cytoplasm
YLR182W	SWI6	169	T	CKA2	IDTSVIDAESDSTPNTA	N/A	-0.343	0.343	N/A	51	76.39	14.94 IDpTSVIDAESDSTPNTAR b3/y16 ,15.32 IDTpSVIDAESDSTPNTAR b4/y15 ,65.60 IDTSVIDAEpSDSTPNTAR b10/y9 ,76.39 IDTSVIDAESDpSTPNTAR b12/y7 ,64.21 IDTSVIDAESDSpTPNTAR b13/y6 ,43.85 IDTSVIDAESDSTPNpTAR b16/y3 ,	cytoplasm
YGR240C	PFK1	895	S	HOG1	NEASPNTDA	N/A	-0.34	0.34	N/A	34	65	65.00 KNEApSPNTDA b5/y6 ,41.85 KNEASPNpTDA b8/y3 ,	cytoplasm
YKR028W	SAP190	594	S	CKA2	VVEGLENDASGVELYDETLSDTESV	0.322	N/A	0.322	N/A	40	106.28	24.59 VVEGLENDApSGVELYDETLSDTESVR b10/y17 ,96.66 VVEGLENDASGVELYDEpTLSDTESVR b18/y9 ,106.28 VVEGLENDASGVELYDETLpSDTESVR b20/y7 ,93.44 VVEGLENDASGVELYDETLSDpTESVR b22/y5 ,93.44 VVEGLENDASGVELYDETLSDTEpSVR b24/y3 ,	cytoplasm
YBR011C	IPP1	244	T	#N/A	GIDLTNVTLPDTPTYS	0.313	N/A	0.313	N/A	41	79.51	13.57 GIDLpTNVTLPDTPTYSK b5/y13 ,49.83 GIDLTNVpTLPDTPTYSK b8/y10 ,79.51 GIDLTNVTLPDpTPTYSK b12/y6 ,59.16 GIDLTNVTLPDTPpTYSK b14/y4 ,49.83 GIDLTNVTLPDTPTYpSK b16/y2 ,	cytoplasm
YDR050C	TPI1	211	S	RIM11	ILYGGSANGSNAVTF	0.309	N/A	0.309	N/A	68	93.94	71.82 ILYGGpSANGSNAVTFK b6/y11 ,93.94 ILYGGSANGpSNAVTFK b10/y7 ,81.03 ILYGGSANGSNAVpTFK b14/y3 ,	cytoplasm
YMR012W	CLU1	490	T	CDC28	ILAQTPVPGLLATMGN	0.308	N/A	0.308	N/A	32	56.9	5.87 ILAQpTPVPGLLAT(ox)MGNK b5/y13 b14/y4 ,56.90 ILAQTPVPGLLApT(ox)MGNK b13/y5 b14/y4 ,	cytoplasm
YLR150W	STM1	2	S	TPK1	SNPFDLLGNDVEDADVVVLPPKEIV	0.303	N/A	0.303	N/A	43	83.62	83.62 pSNPFDLLGNDVEDADVVVLPPKEIVK b1/y26 ,	cytoplasm
YLR436C	ECM30	1053	S	CLA4	GQSSVSLE	N/A	-0.301	0.301	N/A	27	65	23.54 GQpSSVSLER b3/y7 ,41.85 GQSpSVSLER b4/y6 ,65.00 GQSSVpSLER b6/y4 ,	cytoplasm
YLR061W	RPL22A	14	T	SNF1	TFTVDVSSPTENGVFDPASYA	0.294	N/A	0.294	N/A	43	99.63	58.73 KpTFTVDVSSPTENGVFDPASYA b2/y21 ,59.74 KTFpTVDVSSPTENGVFDPASYA b4/y19 ,88.98 KTFTVDVpSSPTENGVFDPASYA b8/y15 ,99.63 KTFTVDVSpSPTENGVFDPASYA b9/y14 ,88.98 KTFTVDVSSPpTENGVFDPASYA b11/y12 ,14.89 KTFTVDVSSPTENGVFDPApSYA b20/y3 ,	cytoplasm
YNL085W	MKT1	358	S	RIM11	SNLSSPSSASSSASPATTVT	N/A	-0.29	0.29	N/A	37	43.51	27.48 pSNLSSPSSASSSASPATTVTK b1/y21 ,28.58 SNLpSSPSSASSSASPATTVTK b4/y18 ,35.73 SNLSpSPSSASSSASPATTVTK b5/y17 ,28.58 SNLSSPpSSASSSASPATTVTK b7/y15 ,28.58 SNLSSPSpSASSSASPATTVTK b8/y14 ,43.51 SNLSSPSSApSSSASPATTVTK b10/y12 ,35.73 SNLSSPSSASpSSASPATTVTK b11/y11 ,28.58 SNLSSPSSASSpSASPATTVTK b12/y10 ,22.13 SNLSSPSSASSSApSPATTVTK b14/y8 ,11.68 SNLSSPSSASSSASPApTTVTK b17/y5 ,11.68 SNLSSPSSASSSASPATpTV…	cytoplasm
YLR220W	CCC1	49	S	CKA2	HDNLSSSSSDIIYG	0.28	N/A	0.28	N/A	25	36.16	28.22 HDNLpSpSSSSDIIYGR b5/y11 b6/y10 ,28.22 HDNLpSSpSSSDIIYGR b5/y11 b7/y9 ,36.16 HDNLSpSpSSSDIIYGR b6/y10 b7/y9 ,28.22 HDNLpSSSpSSDIIYGR b5/y11 b8/y8 ,36.16 HDNLSpSSpSSDIIYGR b6/y10 b8/y8 ,36.16 HDNLSSpSpSSDIIYGR b7/y9 b8/y8 ,28.22 HDNLpSSSSpSDIIYGR b5/y11 b9/y7 ,36.16 HDNLSpSSSpSDIIYGR b6/y10 b9/y7 ,36.16 HDNLSSpSSpSDIIYGR b7/y9 b9/y7 ,36.16 HDNLSSSpSpSDIIYGR b8/y8 b9/y7 ,	cytoplasm
YLR220W	CCC1	50	S	YPK2	HDNLSSSSSDIIYG	0.28	N/A	0.28	N/A	25	36.16	28.22 HDNLpSpSSSSDIIYGR b5/y11 b6/y10 ,28.22 HDNLpSSpSSSDIIYGR b5/y11 b7/y9 ,36.16 HDNLSpSpSSSDIIYGR b6/y10 b7/y9 ,28.22 HDNLpSSSpSSDIIYGR b5/y11 b8/y8 ,36.16 HDNLSpSSpSSDIIYGR b6/y10 b8/y8 ,36.16 HDNLSSpSpSSDIIYGR b7/y9 b8/y8 ,28.22 HDNLpSSSSpSDIIYGR b5/y11 b9/y7 ,36.16 HDNLSpSSSpSDIIYGR b6/y10 b9/y7 ,36.16 HDNLSSpSSpSDIIYGR b7/y9 b9/y7 ,36.16 HDNLSSSpSpSDIIYGR b8/y8 b9/y7 ,	cytoplasm
YER132C	PMD1	1656	S	RIM11	FSQAPSTQISP	N/A	-0.275	0.275	N/A	42	98.01	6.94 FpSQAPSTQISPR b2/y11 ,51.74 FSQAPpSTQISPR b6/y7 ,62.30 FSQAPSpTQISPR b7/y6 ,98.01 FSQAPSTQIpSPR b10/y3 ,	cytoplasm
YOR220W	RCN2	102	S	FUS3	SRSTDDAVSLQDNNLALLEDH	N/A	-0.273	0.273	N/A	39	101.93	88.83 pSRSTDDAVSLQDNNLALLEDHR b1/y22 ,101.93 SRpSTDDAVSLQDNNLALLEDHR b3/y20 ,101.93 SRSpTDDAVSLQDNNLALLEDHR b4/y19 ,59.16 SRSTDDAVpSLQDNNLALLEDHR b9/y14 ,	cytoplasm
YEL007W	0	170	T	KIC1	KTISV	N/A	-0.264	0.264	N/A	27	73.38	73.38 KpTISVK b2/y5 ,58.12 KTIpSVK b4/y3 ,	cytoplasm
YNL274C	GOR1	31	T	CKA2	IADVITIPESTT	0.263	N/A	0.263	N/A	39	103.12	103.12 IADVIpTIPESTTR b6/y8 ,39.19 IADVITIPEpSTTR b10/y4 ,28.71 IADVITIPESpTTR b11/y3 ,27.82 IADVITIPESTpTR b12/y2 ,	cytoplasm
YCR031C	RPS14A	11	S	CLA4	DNSQVFGVA	0.261	N/A	0.261	N/A	47	130.07	130.07 DNpSQVFGVAR b3/y8 ,	cytoplasm
YKR043C	0	3	S	RIM11	PSLTP	N/A	-0.261	0.261	N/A	29	46.77	33.76 PpSLTPR b2/y5 ,46.77 PSLpTPR b4/y3 ,	cytoplasm
YLL048C	YBT1	936	S	RIM11	SSILS	N/A	-0.261	0.261	N/A	27	95.66	12.15 pSSILSR b1/y6 ,22.39 SpSILSR b2/y5 ,95.66 SSILpSR b5/y2 ,	cytoplasm
YHL029C	OCA5	532	T	KIC1	DNTVPSPGSDSND	0.259	N/A	0.259	N/A	37	95.76	32.02 KDNpTVPSPGSDSND b4/y11 ,95.76 KDNTVPpSPGSDSND b7/y8 ,93.62 KDNTVPSPGpSDSND b10/y5 ,81.57 KDNTVPSPGSDpSND b12/y3 ,	cytoplasm
YDR116C	MRPL1	38	S	PKC1	PAAMSSNAPSLT	N/A	-0.258	0.258	N/A	25	4.32	4.29 KPAAMpSpSNAPSLT b6/y8 b7/y7 ,4.29 KPAAMpSSNAPpSLT b6/y8 b11/y3 ,4.29 KPAAMSpSNAPpSLT b7/y7 b11/y3 ,4.29 KPAAMpSSNAPSLpT b6/y8 b13/y1 ,4.29 KPAAMSpSNAPSLpT b7/y7 b13/y1 ,4.32 KPAAMSSNAPpSLpT b11/y3 b13/y1 ,	cytoplasm
YDR116C	MRPL1	39	S	RIM11	PAAMSSNAPSLT	N/A	-0.258	0.258	N/A	25	4.32	4.29 KPAAMpSpSNAPSLT b6/y8 b7/y7 ,4.29 KPAAMpSSNAPpSLT b6/y8 b11/y3 ,4.29 KPAAMSpSNAPpSLT b7/y7 b11/y3 ,4.29 KPAAMpSSNAPSLpT b6/y8 b13/y1 ,4.29 KPAAMSpSNAPSLpT b7/y7 b13/y1 ,4.32 KPAAMSSNAPpSLpT b11/y3 b13/y1 ,	cytoplasm
YPL237W	SUI3	91	S	CKA2	DSSVDAFE	N/A	-0.253	0.253	N/A	29	56.74	56.74 KDpSSVDAFE b3/y7 ,54.78 KDSpSVDAFE b4/y6 ,	cytoplasm
YNL118C	DCP2	682	S	CKA2	SINETVGLSSTTNTV	N/A	-0.247	0.247	N/A	42	59.35	4.29 pSINETVGLSSTTNTVK b1/y16 ,6.94 SINEpTVGLSSTTNTVK b5/y12 ,39.82 SINETVGLpSSTTNTVK b9/y8 ,59.35 SINETVGLSpSTTNTVK b10/y7 ,59.35 SINETVGLSSpTTNTVK b11/y6 ,59.35 SINETVGLSSTpTNTVK b12/y5 ,48.06 SINETVGLSSTTNpTVK b14/y3 ,	cytoplasm
YML086C	ALO1	522	S	CKA2	QWAIINGIIDPSELSD	0.239	N/A	0.239	N/A	49	136.01	112.17 KQWAIINGIIDPpSELSD b13/y5 ,136.01 KQWAIINGIIDPSELpSD b16/y2 ,	cytoplasm
YLL007C	0	361	S	PKC1	FWIESLAKSQSDLVSLLNLAIITL	0.23	N/A	0.23	N/A	26	26.3	26.30 FWIEpSLAKSQSDLVSLLNLAIITLK b5/y21 ,26.30 FWIESLAKpSQSDLVSLLNLAIITLK b9/y17 ,26.30 FWIESLAKSQpSDLVSLLNLAIITLK b11/y15 ,25.71 FWIESLAKSQSDLVpSLLNLAIITLK b15/y11 ,8.71 FWIESLAKSQSDLVSLLNLAIIpTLK b23/y3 ,	cytoplasm
YPL120W	VPS30	540	S	RIM11	SITLSPTVNYND	N/A	-0.228	0.228	N/A	56	60.79	22.79 pSITLSPTVNYNDK b1/y13 ,40.85 SIpTLSPTVNYNDK b3/y11 ,60.79 SITLpSPTVNYNDK b5/y9 ,40.85 SITLSPpTVNYNDK b7/y7 ,	cytoplasm
YLR257W	0	155	S	RIM11	YSSSGTPENITGEADDEDEDII	N/A	-0.225	0.225	N/A	99	87.58	86.23 YpSSSGTPENITGEADDEDEDIIR b2/y22 ,86.23 YSpSSGTPENITGEADDEDEDIIR b3/y21 ,87.58 YSSpSGTPENITGEADDEDEDIIR b4/y20 ,87.58 YSSSGpTPENITGEADDEDEDIIR b6/y18 ,50.96 YSSSGTPENIpTGEADDEDEDIIR b11/y13 ,	cytoplasm
YEL030W	ECM10	478	T	SNF1	DNKLIGNFTLAGIPPAP	0.22	N/A	0.22	N/A	27	39.44	39.44 KDNKLIGNFpTLAGIPPAP b10/y9 ,	cytoplasm
YOL078W	AVO1	431	S	HRR25	SNSNEFNAQN	N/A	-0.219	0.219	N/A	41	71.15	56.01 pSNSNEFNAQNR b1/y11 ,71.15 SNpSNEFNAQNR b3/y9 ,	cytoplasm
YBR127C	VMA2	501	T	CKA2	DDADEDEEDPDTRSSG	0.208	N/A	0.208	N/A	35	101.78	101.78 DDADEDEEDPDpTRSSGK b12/y6 ,101.78 DDADEDEEDPDTRpSSGK b14/y4 ,101.78 DDADEDEEDPDTRSpSGK b15/y3 ,	cytoplasm
YLR189C	ATG26	474	S	SCH9	SNSWF	N/A	-0.208	0.208	N/A	29	44.31	30.39 pSNSWFR b1/y6 ,44.31 SNpSWFR b3/y4 ,	cytoplasm
YDR293C	SSD1	822	S	SNF1	LSTGSPTSYLSTVQEIA	0.207	N/A	0.207	N/A	66	100.11	75.25 LpSTGSPTSYLSTVQEIAR b2/y17 ,76.62 LSpTGSPTSYLSTVQEIAR b3/y16 ,100.11 LSTGpSPTSYLSTVQEIAR b5/y14 ,78.04 LSTGSPpTSYLSTVQEIAR b7/y12 ,67.76 LSTGSPTpSYLSTVQEIAR b8/y11 ,40.26 LSTGSPTSYLpSTVQEIAR b11/y8 ,40.26 LSTGSPTSYLSpTVQEIAR b12/y7 ,	cytoplasm
YDR135C	YCF1	908	S	TPK2	RASDATLGSIDFGDDENIA	0.204	N/A	0.204	N/A	52	85.72	55.83 RApSDApTLGSIDFGDDENIAK b3/y18 b6/y15 ,85.72 RApSDATLGpSIDFGDDENIAK b3/y18 b9/y12 ,56.90 RASDApTLGpSIDFGDDENIAK b6/y15 b9/y12 ,	cytoplasm
YDR135C	YCF1	911	T	KIC1	RASDATLGSIDFGDDENIA	0.204	N/A	0.204	N/A	52	85.72	55.83 RApSDApTLGSIDFGDDENIAK b3/y18 b6/y15 ,85.72 RApSDATLGpSIDFGDDENIAK b3/y18 b9/y12 ,56.90 RASDApTLGpSIDFGDDENIAK b6/y15 b9/y12 ,	cytoplasm
YIL135C	VHS2	51	T	KIC1	TVSNNAANSLS	N/A	-0.192	0.192	N/A	44	44.23	25.44 pTVSNNAANSLSR b1/y12 ,44.23 TVpSNNAANSLSR b3/y10 ,18.07 TVSNNAANpSLSR b9/y4 ,7.09 TVSNNAANSLpSR b11/y2 ,	cytoplasm
YDR100W	TVP15	127	S	SNF1	APGSSLSIGDDDIDDDDDMI	N/A	-0.173	0.173	N/A	36	81.42	60.78 APGpSSLSIGDDDIDDDDD(ox)MI b4/y17 b19/y2 ,61.85 APGSpSLSIGDDDIDDDDD(ox)MI b5/y16 b19/y2 ,81.42 APGSSLpSIGDDDIDDDDD(ox)MI b7/y14 b19/y2 ,	cytoplasm
YHR027C	RPN1	184	S	CKA2	SDGSAATSGFEFS	N/A	-0.171	0.171	N/A	28	37.91	36.16 pSDGSAATSGFEFSK b1/y14 ,37.91 SDGpSAATSGFEFSK b4/y11 ,15.73 SDGSAApTSGFEFSK b7/y8 ,10.37 SDGSAATpSGFEFSK b8/y7 ,4.42 SDGSAATSGFEFpSK b13/y2 ,	cytoplasm
YDR017C	KCS1	144	T	SNF1	NNITETGQGSGEDIA	N/A	-0.171	0.171	N/A	52	44.84	14.94 NNIpTETGQGSGEDIAK b4/y13 ,21.11 NNITEpTGQGSGEDIAK b6/y11 ,44.84 NNITETGQGpSGEDIAK b10/y7 ,	cytoplasm
YLR044C	PDC1	238	T	TOR2	LIDLTQFPAFVTPMG	0.161	N/A	0.161	N/A	47	115.96	20.10 KLIDLpTQFPAFVTP(ox)MG b6/y11 b15/y2 ,115.96 KLIDLTQFPAFVpTP(ox)MG b13/y4 b15/y2 ,	cytoplasm
YGR180C	RNR4	332	S	RIM11	SATPSKEINFDDDF	N/A	-0.16	0.16	N/A	56	70.15	67.05 pSATPSKEINFDDDF b1/y14 ,70.15 SApTPSKEINFDDDF b3/y12 ,59.35 SATPpSKEINFDDDF b5/y10 ,	cytoplasm
YNL275W	BOR1	303	T	PHO85	LPITKAFFPTS	0.153	N/A	0.153	N/A	27	0	0.00 KLPIpTKAFFPpTS b5/y8 b11/y2 ,0.00 KLPIpTKAFFPTpS b5/y8 b12/y1 ,0.00 KLPITKAFFPpTpS b11/y2 b12/y1 ,	cytoplasm
YNL275W	BOR1	309	T	PKC1	LPITKAFFPTS	0.153	N/A	0.153	N/A	27	0	0.00 KLPIpTKAFFPpTS b5/y8 b11/y2 ,0.00 KLPIpTKAFFPTpS b5/y8 b12/y1 ,0.00 KLPITKAFFPpTpS b11/y2 b12/y1 ,	cytoplasm
YDR186C	0	692	S	SNF1	NNSNSNLLFE	N/A	-0.142	0.142	N/A	35	57.59	57.59 NNpSNSNLLFEK b3/y9 ,36.85 NNSNpSNLLFEK b5/y7 ,	cytoplasm
YPL070W	MUK1	157	T	SNF1	ETLSSGLSGIFG	N/A	-0.139	0.139	N/A	35	79.77	16.59 EpTLSSGLSGIFGR b2/y12 ,49.23 ETLpSSGLSGIFGR b4/y10 ,59.35 ETLSpSGLSGIFGR b5/y9 ,79.77 ETLSSGLpSGIFGR b8/y6 ,	cytoplasm
YPR072W	NOT5	377	S	CDC28	YLMQPLQEMSP	N/A	-0.136	0.136	N/A	27	73.55	73.55 YL(ox)MQPLQE(ox)MpSPK b3/y10 b9/y4 b10/y3 ,	cytoplasm
YPR141C	KAR3	118	T	TPK1	ATLDLL	N/A	-0.123	0.123	N/A	26	66.57	66.57 ApTLDLLK b2/y6 ,	cytoplasm
YIL041W	GVP36	316	T	CDC28	PQTAISMNDEDDA	N/A	-0.121	0.121	N/A	39	51.74	17.55 KPQpTAIS(ox)MNDEDDA b4/y11 b8/y7 ,51.74 KPQTAIpS(ox)MNDEDDA b7/y8 b8/y7 ,	cytoplasm
YMR315W	0	314	S	CLA4	SLYLGTP	N/A	-0.118	0.118	N/A	26	72.16	4.51 pSLYLGTPR b1/y8 ,72.16 SLYLGpTPR b6/y3 ,	cytoplasm
YMR184W	ADD37	67	T	CDC28	TATTPPPVL	N/A	-0.118	0.118	N/A	33	103.12	28.71 pTATTPPPVLR b1/y10 ,75.51 TApTTPPPVLR b3/y8 ,103.12 TATpTPPPVLR b4/y7 ,	cytoplasm
YDR170C	SEC7	1226	S	RIM11	SNNTSFFDVWG	N/A	-0.111	0.111	N/A	28	35.78	35.78 pSNNTSFFDVWGK b1/y12 ,28.71 SNNpTSFFDVWGK b4/y9 ,13.43 SNNTpSFFDVWGK b5/y8 ,	cytoplasm
YDR284C	DPP1	285	S	CKA2	IPDEELHPLSDEGM	N/A	-0.111	0.111	N/A	47	18.62	18.62 IPDEELHPLpSDEG(ox)M b10/y5 b14/y1 ,	cytoplasm
YOR220W	RCN2	156	S	CKA2	SSLESPTML	N/A	-0.108	0.108	N/A	28	88.9	30.65 pSSLESPT(ox)MLK b1/y10 b8/y3 ,30.65 SpSLESPT(ox)MLK b2/y9 b8/y3 ,88.90 SSLEpSPT(ox)MLK b5/y6 b8/y3 ,62.96 SSLESPpT(ox)MLK b7/y4 b8/y3 ,	cytoplasm
YDR005C	MAF1	189	S	SNF1	SSNNNYSSGTATNNVN	0.106	N/A	0.106	N/A	92	158.19	154.47 KpSSNNNYSSGTATNNVN b2/y16 ,158.19 KSpSNNNYSSGTATNNVN b3/y15 ,73.55 KSSNNNYpSSGTATNNVN b8/y10 ,62.30 KSSNNNYSpSGTATNNVN b9/y9 ,41.92 KSSNNNYSSGpTATNNVN b11/y7 ,11.53 KSSNNNYSSGTApTNNVN b13/y5 ,	cytoplasm
YNR013C	PHO91	295	S	TPK1	RPSNTFNLDAD	N/A	-0.103	0.103	N/A	40	41.92	41.92 RPpSNTFNLDADR b3/y10 ,32.89 RPSNpTFNLDADR b5/y8 ,	cytoplasm
YBR072W	HSP26	163	T	SCH9	VITLPDYPGVDADNI	0.098	N/A	0.098	N/A	32	26.3	26.30 VIpTLPDYPGVDADNIK b3/y14 ,	cytoplasm
YGR158C	MTR3	148	T	CKA2	DLTNNPQDDDSQS	0.094	N/A	0.094	N/A	45	69.17	8.11 KDLpTNNPQDDDSQS b4/y11 ,69.17 KDLTNNPQDDDpSQS b12/y3 ,69.17 KDLTNNPQDDDSQpS b14/y1 ,	cytoplasm
YDR135C	YCF1	251	S	CKA2	NFSSEELSQ	0.091	N/A	0.091	N/A	29	114.67	114.67 NFpSSEELSQK b3/y8 ,86.27 NFSpSEELSQK b4/y7 ,29.65 NFSSEELpSQK b8/y3 ,	cytoplasm
YMR186W	HSC82	291	S	CKA2	SISNDWEDPLYV	N/A	-0.078	0.078	N/A	54	81.51	67.31 pSISNDWEDPLYVK b1/y13 ,81.51 SIpSNDWEDPLYVK b3/y11 ,	cytoplasm
YGL030W	RPL30	6	S	SNF1	APVKSQESINQ	0.076	N/A	0.076	N/A	48	71.15	59.27 APVKpSQESINQ b5/y7 ,71.15 APVKSQEpSINQ b8/y4 ,	cytoplasm
YKL060C	FBA1	313	S	CDC28	DYIMSPVGNPEGPEKPNK	N/A	-0.075	0.075	N/A	44	49.83	49.83 DYI(ox)MpSPVGNPEGPEKPNKK b4/y16 b5/y15 ,	cytoplasm
YDL099W	BUG1	41	S	TPK1	NSSATGSIGSETPDLEGTPGEESTQEETV	N/A	-0.065	0.065	N/A	105	132.63	18.27 NpSSATGSIGSETPDLEGTPGEESTQEETVK b2/y29 ,18.27 NSpSATGSIGSETPDLEGTPGEESTQEETVK b3/y28 ,24.13 NSSApTGSIGSETPDLEGTPGEESTQEETVK b5/y26 ,37.15 NSSATGpSIGSETPDLEGTPGEESTQEETVK b7/y24 ,60.76 NSSATGSIGpSETPDLEGTPGEESTQEETVK b10/y21 ,78.82 NSSATGSIGSEpTPDLEGTPGEESTQEETVK b12/y19 ,110.44 NSSATGSIGSETPDLEGpTPGEESTQEETVK b18/y13 ,132.63 NSSATGSIGSETPDLEGTPGEEpSTQEETVK b23/y8 ,121.36 NSSATGSIGSETPDLEGTP…	cytoplasm
YDR170C	SEC7	769	T	CDC28	VLLNTTSSA	N/A	-0.058	0.058	N/A	29	86.27	61.05 VLLNpTTSSAR b5/y6 ,73.26 VLLNTpTSSAR b6/y5 ,73.26 VLLNTTpSSAR b7/y4 ,86.27 VLLNTTSpSAR b8/y3 ,	cytoplasm
YPR041W	TIF5	179	S	SNF1	SQNAPSDGTGSSTPQHHDEDEDELS	N/A	-0.058	0.058	N/A	56	63.65	14.34 pSQNAPSDGTGSSTPQHHDEDEDELSR b1/y26 ,46.00 SQNAPpSDGTGSSTPQHHDEDEDELSR b6/y21 ,62.66 SQNAPSDGpTGSSTPQHHDEDEDELSR b9/y18 ,63.65 SQNAPSDGTGpSSTPQHHDEDEDELSR b11/y16 ,63.65 SQNAPSDGTGSpSTPQHHDEDEDELSR b12/y15 ,63.65 SQNAPSDGTGSSpTPQHHDEDEDELSR b13/y14 ,24.57 SQNAPSDGTGSSTPQHHDEDEDELpSR b25/y2 ,	cytoplasm
YHR159W	0	244	S	CDC28	AFSPVYQNIPLES	0.054	N/A	0.054	N/A	29	30.4	30.40 AFpSPVYQNIPLESR b3/y12 ,6.54 AFSPVYQNIPLEpSR b13/y2 ,	cytoplasm
YML097C	VPS9	437	S	PKC1	KSRIGPCVDALLSLSE	0.052	N/A	0.052	N/A	25	31	4.74 KKpSRIGPCVDALLpSLSE b3/y15 b14/y4 ,4.81 KKpSRIGPCVDALLSLpSE b3/y15 b16/y2 ,31.00 KKSRIGPCVDALLpSLpSE b14/y4 b16/y2 ,	cytoplasm
YML097C	VPS9	448	S	CKA2	KSRIGPCVDALLSLSE	0.052	N/A	0.052	N/A	25	31	4.74 KKpSRIGPCVDALLpSLSE b3/y15 b14/y4 ,4.81 KKpSRIGPCVDALLSLpSE b3/y15 b16/y2 ,31.00 KKSRIGPCVDALLpSLpSE b14/y4 b16/y2 ,	cytoplasm
YJR134C	SGM1	518	S	CKA2	LGELESDPSL	N/A	-0.036	0.036	N/A	34	37.98	37.98 KLGELEpSDPSL b7/y5 ,28.71 KLGELESDPpSL b10/y2 ,	cytoplasm
YIL125W	KGD1	79	S	PKC1	NMSNPKIPAT	0.034	N/A	0.034	N/A	26	19.81	19.81 N(ox)MpSNPKIPApTK b2/y10 b3/y9 b10/y2 ,	cytoplasm
YIL125W	KGD1	86	T	RIM11	NMSNPKIPAT	0.034	N/A	0.034	N/A	26	19.81	19.81 N(ox)MpSNPKIPApTK b2/y10 b3/y9 b10/y2 ,	cytoplasm
YOR077W	RTS2	116	Y	#N/A	YLGRAG	0.033	N/A	0.033	N/A	25	52.77	52.77 pYLGRAGK b1/y7 ,	cytoplasm
YLR330W	CHS5	304	T	CKA2	MPEDTTDVEQVASPNDNESNPSEAKEQGE	N/A	-0.029	0.029	N/A	49	52.4	13.58 (ox)MPEDpTpTDVEQVASPNDNESNPSEAKEQGEK b1/y30 b5/y26 b6/y25 ,9.94 (ox)MPEDpTTDVEQVApSPNDNESNPSEAKEQGEK b1/y30 b5/y26 b13/y18 ,13.83 (ox)MPEDTpTDVEQVApSPNDNESNPSEAKEQGEK b1/y30 b6/y25 b13/y18 ,13.58 (ox)MPEDpTTDVEQVASPNDNEpSNPSEAKEQGEK b1/y30 b5/y26 b19/y12 ,18.27 (ox)MPEDTpTDVEQVASPNDNEpSNPSEAKEQGEK b1/y30 b6/y25 b19/y12 ,29.82 (ox)MPEDTTDVEQVApSPNDNEpSNPSEAKEQGEK b1/y30 b13/y18 b19/y12 ,23.7…	cytoplasm
YLR330W	CHS5	305	T	CKA2	MPEDTTDVEQVASPNDNESNPSEAKEQGE	N/A	-0.029	0.029	N/A	49	52.4	13.58 (ox)MPEDpTpTDVEQVASPNDNESNPSEAKEQGEK b1/y30 b5/y26 b6/y25 ,9.94 (ox)MPEDpTTDVEQVApSPNDNESNPSEAKEQGEK b1/y30 b5/y26 b13/y18 ,13.83 (ox)MPEDTpTDVEQVApSPNDNESNPSEAKEQGEK b1/y30 b6/y25 b13/y18 ,13.58 (ox)MPEDpTTDVEQVASPNDNEpSNPSEAKEQGEK b1/y30 b5/y26 b19/y12 ,18.27 (ox)MPEDTpTDVEQVASPNDNEpSNPSEAKEQGEK b1/y30 b6/y25 b19/y12 ,29.82 (ox)MPEDTTDVEQVApSPNDNEpSNPSEAKEQGEK b1/y30 b13/y18 b19/y12 ,23.7…	cytoplasm
YJL154C	VPS35	3	Y	#N/A	AYADSPENAIAVI	N/A	-0.026	0.026	N/A	26	37.91	37.91 ApYADSPENAIAVIK b2/y13 ,	cytoplasm
YPL225W	0	2	S	PKC1	STFNAETADNLEDIE	N/A	-0.024	0.024	N/A	45	113.88	113.88 pSTFNAETADNLEDIEK b1/y16 ,113.88 SpTFNAETADNLEDIEK b2/y15 ,79.51 STFNAEpTADNLEDIEK b7/y10 ,	cytoplasm
YNL323W	LEM3	23	S	CKA2	GAIVSGDNPEEEEDVDASEFEEDEVKPVRT	N/A	-0.024	0.024	N/A	74	98.51	51.59 KGAIVpSGDNPEEEEDVDASEFEEDEVKPVRT b6/y26 ,98.51 KGAIVSGDNPEEEEDVDApSEFEEDEVKPVRT b19/y13 ,22.89 KGAIVSGDNPEEEEDVDASEFEEDEVKPVRpT b31/y1 ,	cytoplasm
YOR027W	STI1	227	S	CKA2	DAEPQSDSTTS	N/A	-0.021	0.021	N/A	25	45.48	45.48 KDAEPQpSDSTTS b7/y6 ,45.48 KDAEPQSDpSTTS b9/y4 ,35.78 KDAEPQSDSpTTS b10/y3 ,19.20 KDAEPQSDSTpTS b11/y2 ,19.20 KDAEPQSDSTTpS b12/y1 ,	cytoplasm
YDR141C	DOP1	244	S	CKA2	MEAEENPSETETNDSHLD	N/A	-0.021	0.021	N/A	25	46.04	46.04 MEAEENPpSETETNDSHLDR b8/y12 ,46.04 MEAEENPSEpTETNDSHLDR b10/y10 ,37.88 MEAEENPSETEpTNDSHLDR b12/y8 ,37.14 MEAEENPSETETNDpSHLDR b15/y5 ,	cytoplasm
YIR035C	0	196	S	CKA2	ENVGPSSMSAEQL	N/A	-0.019	0.019	N/A	54	67.05	48.06 ENVGPpSS(ox)MSAEQLK b6/y9 b8/y7 ,57.98 ENVGPSpS(ox)MSAEQLK b7/y8 b8/y7 ,67.05 ENVGPSS(ox)MpSAEQLK b8/y7 b9/y6 ,	cytoplasm
YFL033C	RIM15	1073	S	SNF1	SSTPPLANPTNSNANNIM	N/A	-0.019	0.019	N/A	36	64.21	64.21 pSSTPPLANPTNSNANNI(ox)MR b1/y19 b18/y2 ,64.21 SpSTPPLANPTNSNANNI(ox)MR b2/y18 b18/y2 ,64.21 SSpTPPLANPTNSNANNI(ox)MR b3/y17 b18/y2 ,28.91 SSTPPLANPpTNSNANNI(ox)MR b10/y10 b18/y2 ,10.12 SSTPPLANPTNpSNANNI(ox)MR b12/y8 b18/y2 ,	cytoplasm
YHR005C	GPA1	429	S	PKC1	IFLSLN	0.016	N/A	0.016	N/A	28	40.22	40.22 IFLpSLNK b4/y4 ,	cytoplasm
YBR079C	RPG1	524	T	CKA2	EETDEALGPQETEDGEE	N/A	-0.012	0.012	N/A	38	46.94	46.94 KEEpTDEALGPQETEDGEE b4/y15 ,0.00 KEETDEALGPQEpTEDGEE b13/y6 ,	cytoplasm
YNL007C	SIS1	248	T	TPK1	TLQFVIQE	0.007	N/A	0.007	N/A	30	67.2	67.20 KpTLQFVIQE b2/y8 ,	cytoplasm
YGR270W	YTA7	259	S	CDC28	ELQEDSPI	N/A	-0.005	0.005	N/A	32	65	65.00 ELQEDpSPIR b6/y4 ,	cytoplasm
YJR135W-A	TIM8	2	S	PKC1	SSLSTSDLASLDDTSK	N/A	-0.002	0.002	N/A	26	51.94	51.94 pSSLSTSDLASLDDTSK b1/y16 ,51.94 SpSLSTSDLASLDDTSK b2/y15 ,51.94 SSLpSTSDLASLDDTSK b4/y13 ,42.90 SSLSpTSDLASLDDTSK b5/y12 ,42.90 SSLSTpSDLASLDDTSK b6/y11 ,26.91 SSLSTSDLApSLDDTSK b10/y7 ,9.25 SSLSTSDLASLDDpTSK b14/y3 ,9.06 SSLSTSDLASLDDTpSK b15/y2 ,	cytoplasm
YAL031C	GIP4	478	S	TPK1	QASLESI	N/A	-0.002	0.002	N/A	33	46.61	46.61 QApSLESIR b3/y6 ,16.76 QASLEpSIR b6/y3 ,	cytoplasm
YGL049C	TIF4632	913	S	CKA2	ANMFDALMNNDGDSD	N/A	0	0	N/A	33	198.81	198.81 AN(ox)MFDAL(ox)MNNDGDpSD b3/y13 b8/y8 b14/y2 ,	cytoplasm
YGR125W	0	130	T	CKA2	TIEENIDEEYSDEYS	N/A	0.005	-0.005	N/A	40	54.21	9.66 pTIEENIDEEYSDEYSR b1/y16 ,54.21 TIEENIDEEYpSDEYSR b11/y6 ,26.91 TIEENIDEEYSDEYpSR b15/y2 ,	cytoplasm
YPR127W	0	96	T	KIC1	GGADNATLTP	N/A	0.009	-0.009	N/A	26	37.98	28.71 GGADNApTLTPR b7/y5 ,37.98 GGADNATLpTPR b9/y3 ,	cytoplasm
YOL127W	RPL25	68	T	CKA2	VIEQPITSETAM	-0.009	N/A	-0.009	N/A	33	139.42	85.46 KVIEQPIpTSETA(ox)M b8/y6 b13/y1 ,111.19 KVIEQPITpSETA(ox)M b9/y5 b13/y1 ,139.42 KVIEQPITSEpTA(ox)M b11/y3 b13/y1 ,	cytoplasm
YDL185W	TFP1	588	S	PKC1	NIPSFLSTDNIGT	-0.016	N/A	-0.016	N/A	25	37.91	37.91 NIPpSFLSTDNIGTR b4/y11 ,22.20 NIPSFLpSTDNIGTR b7/y8 ,22.20 NIPSFLSpTDNIGTR b8/y7 ,10.12 NIPSFLSTDNIGpTR b13/y2 ,	cytoplasm
YJL130C	URA2	1816	T	RIM11	VVYNGETLVLSGELVSPGA	-0.022	N/A	-0.022	N/A	27	29.16	22.59 VVYNGEpTLVLSGELVSPGAK b7/y14 ,29.16 VVYNGETLVLpSGELVSPGAK b11/y10 ,16.45 VVYNGETLVLSGELVpSPGAK b16/y5 ,	cytoplasm
YNL157W	0	64	S	CKA2	YFDSGDYALQ	N/A	0.023	-0.023	N/A	56	105.56	105.56 YFDpSGDYALQK b4/y8 ,	cytoplasm
YGR083C	GCD2	21	T	CDC28	QATPTTTAAANGE	N/A	0.026	-0.026	N/A	34	60.79	60.79 QApTPTTTAAANGEK b3/y12 ,40.85 QATPpTTTAAANGEK b5/y10 ,24.05 QATPTpTTAAANGEK b6/y9 ,17.06 QATPTTpTAAANGEK b7/y8 ,	cytoplasm
YNL074C	MLF3	169	T	RIM11	TNSATLPSSESSPASPDL	N/A	0.028	-0.028	N/A	58	101.22	99.63 pTNSATLPSSESSPASPDLK b1/y19 ,101.22 TNpSATLPSSESSPASPDLK b3/y17 ,90.42 TNSApTLPSSESSPASPDLK b5/y15 ,70.19 TNSATLPpSSESSPASPDLK b8/y12 ,51.88 TNSATLPSpSESSPASPDLK b9/y11 ,43.51 TNSATLPSSEpSSPASPDLK b11/y9 ,35.73 TNSATLPSSESpSPASPDLK b12/y8 ,21.68 TNSATLPSSESSPApSPDLK b15/y5 ,	cytoplasm
YLR309C	IMH1	124	S	SNF1	QNSEIPESASSETL	N/A	0.037	-0.037	N/A	27	67.05	15.73 KQNpSEIPESASSETL b4/y12 ,56.67 KQNSEIPEpSASSETL b9/y7 ,67.05 KQNSEIPESApSSETL b11/y5 ,67.05 KQNSEIPESASpSETL b12/y4 ,65.60 KQNSEIPESASSEpTL b14/y2 ,	cytoplasm
YMR086W	0	246	T	SNF1	TSSLGNTSSTQA	N/A	0.042	-0.042	N/A	26	23.41	23.41 KpTSSLGNTSSTQA b2/y12 ,23.41 KTpSSLGNTSSTQA b3/y11 ,23.41 KTSpSLGNTSSTQA b4/y10 ,16.59 KTSSLGNpTSSTQA b8/y6 ,10.92 KTSSLGNTpSSTQA b9/y5 ,6.66 KTSSLGNTSpSTQA b10/y4 ,4.32 KTSSLGNTSSpTQA b11/y3 ,	cytoplasm
YHL030W	ECM29	1396	S	CLA4	KSVGLPS	-0.045	N/A	-0.045	N/A	28	16.76	16.76 KpSVGLPSK b2/y7 ,4.60 KSVGLPpSK b7/y2 ,	cytoplasm
YDR407C	TRS120	352	S	CKA2	LNFESSSTGISPVDSNS	N/A	0.047	-0.047	N/A	49	64.1	30.37 LNFEpSSSTGISPVDSNSK b5/y14 ,23.55 LNFESpSSTGISPVDSNSK b6/y13 ,37.88 LNFESSpSTGISPVDSNSK b7/y12 ,46.04 LNFESSSpTGISPVDSNSK b8/y11 ,64.10 LNFESSSTGIpSPVDSNSK b11/y8 ,37.14 LNFESSSTGISPVDpSNSK b15/y4 ,29.16 LNFESSSTGISPVDSNpSK b17/y2 ,	cytoplasm
YKR084C	HBS1	124	S	CKA2	LPDWLDEEESEGE	N/A	0.058	-0.058	N/A	78	60.79	60.79 LPDWLDEEEpSEGER b10/y5 ,	cytoplasm
YNL209W	SSB2	40	T	CDC28	VTPSFVAFTPQE	N/A	0.06	-0.06	N/A	40	65.55	7.09 VpTPSFVAFTPQER b2/y12 ,11.87 VTPpSFVAFTPQER b4/y10 ,65.55 VTPSFVAFpTPQER b9/y5 ,	cytoplasm
YLR436C	ECM30	1103	S	TPK1	SSSSSSSITLE	N/A	0.067	-0.067	N/A	36	69.17	34.76 pSSSSSSSITLEK b1/y12 ,35.78 SpSSSSSSITLEK b2/y11 ,46.80 SSpSSSSSITLEK b3/y10 ,57.59 SSSpSSSSITLEK b4/y9 ,69.17 SSSSpSSSITLEK b5/y8 ,69.17 SSSSSpSSITLEK b6/y7 ,67.31 SSSSSSpSITLEK b7/y6 ,56.01 SSSSSSSIpTLEK b9/y4 ,	cytoplasm
YKL060C	FBA1	290	T	CKA2	VNLDTDCQYAYLTGI	-0.069	N/A	-0.069	N/A	48	21.64	21.64 VNLDpTDCQYAYLTGIR b5/y12 ,4.42 VNLDTDCQYAYLpTGIR b13/y4 ,	cytoplasm
YOL151W	GRE2	327	T	CKA2	ETIDDTASQIL	-0.069	N/A	-0.069	N/A	32	56.01	7.65 KEpTIDDTASQIL b3/y10 ,35.78 KETIDDpTASQIL b7/y6 ,56.01 KETIDDTApSQIL b9/y4 ,	cytoplasm
YJL123C	MTC1	72	S	CKA2	SNLSLTD	N/A	0.076	-0.076	N/A	34	74.99	27.69 KpSNLSLTD b2/y7 ,74.99 KSNLpSLTD b5/y4 ,36.89 KSNLSLpTD b7/y2 ,	cytoplasm
YDR524C	AGE1	100	S	CDC28	SPQLSFTYLST	-0.076	N/A	-0.076	N/A	26	33.8	11.53 pSPQLSFTYLSTR b1/y12 ,18.62 SPQLpSFTYLSTR b5/y8 ,7.27 SPQLSFpTYLSTR b7/y6 ,33.80 SPQLSFTYLpSTR b10/y3 ,33.80 SPQLSFTYLSpTR b11/y2 ,	cytoplasm
YIL041W	GVP36	25	T	TOR2	TQELPSLAQSTQ	N/A	0.08	-0.08	N/A	28	48.06	0.00 pTQELPSLAQSTQR b1/y13 ,31.19 TQELPpSLAQSTQR b6/y8 ,48.06 TQELPSLAQpSTQR b10/y4 ,48.06 TQELPSLAQSpTQR b11/y3 ,	cytoplasm
YPR160W	GPH1	31	T	CLA4	LTGFLPQEI	N/A	0.085	-0.085	N/A	27	39.19	39.19 LpTGFLPQEIK b2/y9 ,	cytoplasm
YOR006C	TSR3	74	S	PKC1	LGLIKSL	N/A	0.085	-0.085	N/A	25	61.19	61.19 LGLIKpSLR b6/y3 ,	cytoplasm
YBL076C	ILS1	829	S	CLA4	MQSVIDLG	N/A	0.089	-0.089	N/A	33	94.8	94.80 (ox)MQpSVIDLGR b1/y9 b3/y7 ,	cytoplasm
YHR112C	0	228	Y	#N/A	DDRIYLGTNVANLESFMLL	-0.095	N/A	-0.095	N/A	26	45.17	45.17 DDRIpYLGTNVANLESFMLLR b5/y16 ,	cytoplasm
YPL231W	FAS2	1440	S	PHO85	YASPNLNM	-0.097	N/A	-0.097	N/A	39	121.97	121.97 YApSPNLN(ox)MK b3/y7 b8/y2 ,	cytoplasm
YLL048C	YBT1	952	S	SNF1	SSTSLSNLPAV	N/A	0.111	-0.111	N/A	34	45.48	33.80 pSSTSLSNLPAVK b1/y12 ,33.80 SpSTSLSNLPAVK b2/y11 ,45.48 SSpTSLSNLPAVK b3/y10 ,45.48 SSTpSLSNLPAVK b4/y9 ,35.78 SSTSLpSNLPAVK b6/y7 ,	cytoplasm
YHR104W	GRE3	2	S	RIM11	SSLVTLNNGL	N/A	0.114	-0.114	N/A	36	62.96	62.96 pSSLVTLNNGL b1/y10 ,62.96 SpSLVTLNNGL b2/y9 ,30.65 SSLVpTLNNGL b5/y6 ,	cytoplasm
YJR001W	AVT1	8	S	CDC28	PEQEPLSPNGR	N/A	0.12	-0.12	N/A	25	59.27	59.27 PEQEPLpSPNGR b7/y5 ,	cytoplasm
YFL014W	HSP12	97	S	CKA2	LNDAVEYVSG	N/A	0.122	-0.122	N/A	48	119.71	119.71 LNDAVEYVpSGR b9/y3 ,	cytoplasm
YGR027C	RPS25A	102	T	CDC28	QAIYTRATASE	-0.122	N/A	-0.122	N/A	38	45.48	36.85 KQAIYpTRATASE b6/y7 ,45.48 KQAIYTRApTASE b9/y4 ,44.23 KQAIYTRATApSE b11/y2 ,	cytoplasm
YMR237W	BCH1	513	S	CKA2	IFVMEDEYQGSTSSIDEAEV	-0.127	N/A	-0.127	N/A	62	119.94	85.72 IFV(ox)MEDEYQGpSTSSIDEAEVR b4/y18 b11/y11 ,96.66 IFV(ox)MEDEYQGSpTSSIDEAEVR b4/y18 b12/y10 ,108.08 IFV(ox)MEDEYQGSTpSSIDEAEVR b4/y18 b13/y9 ,119.94 IFV(ox)MEDEYQGSTSpSIDEAEVR b4/y18 b14/y8 ,	cytoplasm
YMR079W	SEC14	247	Y	#N/A	IFILGSSYQ	N/A	0.137	-0.137	N/A	26	61.05	61.05 IFILGSSpYQK b8/y3 ,	cytoplasm
YIL038C	NOT3	293	T	SNF1	NATGAAIPVAGPSSTPSPVIPVADAS	N/A	0.14	-0.14	N/A	27	7.86	0.00 NApTGAAIPVAGPSSTPSPVIPVADASK b3/y25 ,5.63 NATGAAIPVAGPpSSTPSPVIPVADASK b13/y15 ,7.86 NATGAAIPVAGPSpSTPSPVIPVADASK b14/y14 ,7.86 NATGAAIPVAGPSSpTPSPVIPVADASK b15/y13 ,7.86 NATGAAIPVAGPSSTPpSPVIPVADASK b17/y11 ,7.54 NATGAAIPVAGPSSTPSPVIPVADApSK b26/y2 ,	cytoplasm
YDL137W	ARF2	135	S	CKA2	QDLPEAMSAAEITE	-0.142	N/A	-0.142	N/A	30	84.26	84.26 KQDLPEA(ox)MpSAAEITE b8/y8 b9/y7 ,34.54 KQDLPEA(ox)MSAAEIpTE b8/y8 b14/y2 ,	cytoplasm
YDL143W	CCT4	164	S	STE20	IVSQYSSFLAPLAVDSVL	-0.142	N/A	-0.142	N/A	54	113.88	88.83 IVpSQYSSFLAPLAVDSVLK b3/y17 ,113.88 IVSQYpSSFLAPLAVDSVLK b6/y14 ,113.88 IVSQYSpSFLAPLAVDSVLK b7/y13 ,8.88 IVSQYSSFLAPLAVDpSVLK b16/y4 ,	cytoplasm
YKL064W	MNR2	569	S	PKC1	QESATLDHESISRR	N/A	0.144	-0.144	N/A	31	16.76	9.28 KQEpSATLDHESISRR b4/y12 ,9.65 KQESApTLDHESISRR b6/y10 ,16.76 KQESATLDHEpSISRR b11/y5 ,16.76 KQESATLDHESIpSRR b13/y3 ,	cytoplasm
YBL037W	APL3	555	S	TPK1	QASEAII	-0.155	N/A	-0.155	N/A	30	35.44	35.44 QApSEAIIK b3/y6 ,	cytoplasm
YDR229W	IVY1	119	S	CLA4	NSNAYSDSLLKTSQNGAEIAHSLENIA	N/A	0.157	-0.157	N/A	27	30.87	30.87 NpSNAYpSDSLLKTSQNGAEIAHSLENIAK b2/y27 b6/y23 ,30.87 NpSNAYSDpSLLKTSQNGAEIAHSLENIAK b2/y27 b8/y21 ,30.87 NSNAYpSDpSLLKTSQNGAEIAHSLENIAK b6/y23 b8/y21 ,14.34 NpSNAYSDSLLKpTSQNGAEIAHSLENIAK b2/y27 b12/y17 ,14.34 NSNAYpSDSLLKpTSQNGAEIAHSLENIAK b6/y23 b12/y17 ,14.34 NSNAYSDpSLLKpTSQNGAEIAHSLENIAK b8/y21 b12/y17 ,14.34 NpSNAYSDSLLKTpSQNGAEIAHSLENIAK b2/y27 b13/y16 ,14.34 NSNAYpSDSLLKTpSQNGAEIAHSL…	cytoplasm
YDR229W	IVY1	123	S	SNF1	NSNAYSDSLLKTSQNGAEIAHSLENIA	N/A	0.157	-0.157	N/A	27	30.87	30.87 NpSNAYpSDSLLKTSQNGAEIAHSLENIAK b2/y27 b6/y23 ,30.87 NpSNAYSDpSLLKTSQNGAEIAHSLENIAK b2/y27 b8/y21 ,30.87 NSNAYpSDpSLLKTSQNGAEIAHSLENIAK b6/y23 b8/y21 ,14.34 NpSNAYSDSLLKpTSQNGAEIAHSLENIAK b2/y27 b12/y17 ,14.34 NSNAYpSDSLLKpTSQNGAEIAHSLENIAK b6/y23 b12/y17 ,14.34 NSNAYSDpSLLKpTSQNGAEIAHSLENIAK b8/y21 b12/y17 ,14.34 NpSNAYSDSLLKTpSQNGAEIAHSLENIAK b2/y27 b13/y16 ,14.34 NSNAYpSDSLLKTpSQNGAEIAHSL…	cytoplasm
YPL070W	MUK1	521	S	FUS3	SSSQLSMELSN	N/A	0.157	-0.157	N/A	44	83.81	83.81 pSSSQLS(ox)MELSNR b1/y12 b7/y6 ,83.81 SpSSQLS(ox)MELSNR b2/y11 b7/y6 ,75.51 SSpSQLS(ox)MELSNR b3/y10 b7/y6 ,40.47 SSSQLpS(ox)MELSNR b6/y7 b7/y6 ,13.89 SSSQLS(ox)MELpSNR b7/y6 b10/y3 ,	cytoplasm
YLR293C	GSP1	2	S	RIM11	SAPAANGEVPTF	N/A	0.159	-0.159	N/A	32	108.66	108.66 pSAPAANGEVPTFK b1/y13 ,24.73 SAPAANGEVPpTFK b11/y3 ,	cytoplasm
YNR054C	ESF2	47	S	CKA2	VEDIESENESDIEEEQ	N/A	0.159	-0.159	N/A	45	70.42	70.42 KVEDIEpSENEpSDIEEEQ b7/y11 b11/y7 ,	cytoplasm
YNR054C	ESF2	51	S	CKA2	VEDIESENESDIEEEQ	N/A	0.159	-0.159	N/A	45	70.42	70.42 KVEDIEpSENEpSDIEEEQ b7/y11 b11/y7 ,	cytoplasm
YLR148W	PEP3	907	S	CKA2	IDQPISIDETELA	N/A	0.161	-0.161	N/A	34	31.19	31.19 IDQPIpSIDETELAK b6/y9 ,30.40 IDQPISIDEpTELAK b10/y5 ,	cytoplasm
YFL038C	YPT1	29	S	TPK1	FSDDTYTNDYISTIGVDF	-0.168	N/A	-0.168	N/A	58	64.1	12.17 FpSDDTYTNDYISTIGVDFK b2/y18 ,17.53 FSDDpTYTNDYISTIGVDFK b5/y15 ,23.55 FSDDTYpTNDYISTIGVDFK b7/y13 ,64.10 FSDDTYTNDYIpSTIGVDFK b12/y8 ,64.10 FSDDTYTNDYISpTIGVDFK b13/y7 ,	cytoplasm
YGR240C	PFK1	518	T	CDC28	AVLEFTPETPSPLIGILEN	-0.171	N/A	-0.171	N/A	79	95.03	30.37 AVLEFpTPETPSPLIGILENK b6/y15 ,73.92 AVLEFTPEpTPSPLIGILENK b9/y12 ,95.03 AVLEFTPETPpSPLIGILENK b11/y10 ,	cytoplasm
YLR150W	STM1	2	S	TPK1	SNPFDLLGNDVEDADVVVLPP	-0.173	N/A	-0.173	N/A	66	50.96	50.96 pSNPFDLLGNDVEDADVVVLPP b1/y21 ,	cytoplasm
YPR036W	VMA13	95	S	TPK1	KSVQNLIAELLSSD	-0.176	N/A	-0.176	N/A	25	30.4	0.00 KpSVQNLIAELLpSSDK b2/y14 b12/y4 ,0.00 KpSVQNLIAELLSpSDK b2/y14 b13/y3 ,30.40 KSVQNLIAELLpSpSDK b12/y4 b13/y3 ,	cytoplasm
YPR036W	VMA13	105	S	CKA2	KSVQNLIAELLSSD	-0.176	N/A	-0.176	N/A	25	30.4	0.00 KpSVQNLIAELLpSSDK b2/y14 b12/y4 ,0.00 KpSVQNLIAELLSpSDK b2/y14 b13/y3 ,30.40 KSVQNLIAELLpSpSDK b12/y4 b13/y3 ,	cytoplasm
YDR320C	SWA2	303	T	CDC28	TAPDVSHSSSPTSGILIEENS	N/A	0.176	-0.176	N/A	50	76.62	46.04 pTAPDVpSHSSSPTSGILIEENSR b1/y22 b6/y17 ,46.04 pTAPDVSHpSSSPTSGILIEENSR b1/y22 b8/y15 ,64.10 TAPDVpSHpSSSPTSGILIEENSR b6/y17 b8/y15 ,46.94 pTAPDVSHSpSSPTSGILIEENSR b1/y22 b9/y14 ,65.28 TAPDVpSHSpSSPTSGILIEENSR b6/y17 b9/y14 ,65.28 TAPDVSHpSpSSPTSGILIEENSR b8/y15 b9/y14 ,46.94 pTAPDVSHSSpSPTSGILIEENSR b1/y22 b10/y13 ,65.28 TAPDVpSHSSpSPTSGILIEENSR b6/y17 b10/y13 ,65.28 TAPDVSHpSSpSPTSGILIEENS…	cytoplasm
YDR320C	SWA2	308	S	RIM11	TAPDVSHSSSPTSGILIEENS	N/A	0.176	-0.176	N/A	50	76.62	46.04 pTAPDVpSHSSSPTSGILIEENSR b1/y22 b6/y17 ,46.04 pTAPDVSHpSSSPTSGILIEENSR b1/y22 b8/y15 ,64.10 TAPDVpSHpSSSPTSGILIEENSR b6/y17 b8/y15 ,46.94 pTAPDVSHSpSSPTSGILIEENSR b1/y22 b9/y14 ,65.28 TAPDVpSHSpSSPTSGILIEENSR b6/y17 b9/y14 ,65.28 TAPDVSHpSpSSPTSGILIEENSR b8/y15 b9/y14 ,46.94 pTAPDVSHSSpSPTSGILIEENSR b1/y22 b10/y13 ,65.28 TAPDVpSHSSpSPTSGILIEENSR b6/y17 b10/y13 ,65.28 TAPDVSHpSSpSPTSGILIEENS…	cytoplasm
YGR270W	YTA7	212	T	CDC28	HPETPPPVR	N/A	0.178	-0.178	N/A	28	44.9	44.90 HPEpTPPPVRR b4/y7 ,	cytoplasm
YDL156W	0	62	S	RIM11	SASPTLPT	N/A	0.186	-0.186	N/A	36	44.9	22.69 pSASPTLPTR b1/y9 ,44.90 SApSPTLPTR b3/y7 ,43.32 SASPpTLPTR b5/y5 ,23.54 SASPTLPpTR b8/y2 ,	cytoplasm
YNL297C	MON2	1231	S	CDC28	VLLLFNSAI	N/A	0.19	-0.19	N/A	25	26.52	26.52 KVLLLFNpSAI b8/y3 ,	cytoplasm
YDR170C	SEC7	779	S	CKA2	SSLSNDV	N/A	0.19	-0.19	N/A	39	72.16	69.57 pSSLSNDVR b1/y8 ,72.16 SpSLSNDVR b2/y7 ,46.61 SSLpSNDVR b4/y5 ,	cytoplasm
YDL173W	PAR32	246	S	CDC28	GGAGNIISP	N/A	0.199	-0.199	N/A	41	88.9	88.90 GGAGNIIpSPK b8/y3 ,	cytoplasm
YML071C	COG8	433	T	CKA2	TENEIENETVN	N/A	0.207	-0.207	N/A	31	71.15	71.15 KpTENEIENETVN b2/y11 ,13.00 KTENEIENEpTVN b10/y3 ,	cytoplasm
YIL078W	THS1	69	S	PKC1	VASMPRVPL	N/A	0.213	-0.213	N/A	32	14.91	14.91 VApSMPRVPLK b3/y8 ,	cytoplasm
YDR429C	TIF35	2	S	CKA2	SEVAPEEIIENADGS	N/A	0.213	-0.213	N/A	39	67.76	67.76 pSEVAPEEIIENADGSR b1/y16 ,0.00 SEVAPEEIIENADGpSR b15/y2 ,	cytoplasm
YPL084W	BRO1	708	T	CKA2	QTEDSTANSPAPPLPPLDS	N/A	0.215	-0.215	N/A	27	9.06	5.87 KQpTEDSTANSPAPPLPPLDS b3/y18 ,5.93 KQTEDpSTANSPAPPLPPLDS b6/y15 ,5.93 KQTEDSpTANSPAPPLPPLDS b7/y14 ,9.06 KQTEDSTANpSPAPPLPPLDS b10/y11 ,4.87 KQTEDSTANSPAPPLPPLDpS b20/y1 ,	cytoplasm
YNL062C	GCD10	151	S	STE20	QESLSSKEIID	-0.224	N/A	-0.224	N/A	31	22.69	14.38 QEpSLSSKEIIDK b3/y10 ,21.90 QESLpSSKEIIDK b5/y8 ,22.69 QESLSpSKEIIDK b6/y7 ,	cytoplasm
YJR134C	SGM1	25	S	TPK1	STSNLSSPSPVVLSNNEQESA	N/A	0.229	-0.229	N/A	25	48.83	8.88 pSTSNLSSPSPVVLSNNEQESAR b1/y22 ,8.88 SpTSNLSSPSPVVLSNNEQESAR b2/y21 ,8.88 STpSNLSSPSPVVLSNNEQESAR b3/y20 ,18.74 STSNLpSSPSPVVLSNNEQESAR b6/y17 ,32.34 STSNLSpSPSPVVLSNNEQESAR b7/y16 ,48.83 STSNLSSPpSPVVLSNNEQESAR b9/y14 ,32.34 STSNLSSPSPVVLpSNNEQESAR b14/y9 ,32.34 STSNLSSPSPVVLSNNEQEpSAR b20/y3 ,	cytoplasm
YDR422C	SIP1	299	S	CLA4	VNSSNSMYTAE	N/A	0.233	-0.233	N/A	37	53.09	53.09 VNpSSNS(ox)MYTAER b3/y10 b7/y6 ,53.09 VNSpSNS(ox)MYTAER b4/y9 b7/y6 ,33.80 VNSSNpS(ox)MYTAER b6/y7 b7/y6 ,24.73 VNSSNS(ox)MYpTAER b7/y6 b9/y4 ,	cytoplasm
YNL080C	EOS1	312	T	PKC1	KAFNFTT	-0.234	N/A	-0.234	N/A	25	4.7	4.70 KAFNFpTTK b6/y3 ,4.70 KAFNFTpTK b7/y2 ,	cytoplasm
YOR083W	WHI5	57	T	CDC28	NGFGTPSPPSPPGIT	N/A	0.235	-0.235	N/A	39	50.86	9.45 NGFGpTPSPPSPPGITK b5/y12 ,34.54 NGFGTPpSPPSPPGITK b7/y10 ,50.86 NGFGTPSPPpSPPGITK b10/y7 ,41.99 NGFGTPSPPSPPGIpTK b15/y2 ,	cytoplasm
YPL091W	GLR1	396	Y	#N/A	YGKENI	-0.238	N/A	-0.238	N/A	27	97.98	97.98 pYGKENIK b1/y7 ,	cytoplasm
YPR172W	0	97	S	FUS3	ESISGTPTPTSIPHEEQ	N/A	0.241	-0.241	N/A	26	45.87	28.22 EpSIpSGTPTPTSIPHEEQR b2/y17 b4/y15 ,36.16 EpSISGpTPTPTSIPHEEQR b2/y17 b6/y13 ,28.91 ESIpSGpTPTPTSIPHEEQR b4/y15 b6/y13 ,45.87 EpSISGTPpTPTSIPHEEQR b2/y17 b8/y11 ,37.91 ESIpSGTPpTPTSIPHEEQR b4/y15 b8/y11 ,29.64 ESISGpTPpTPTSIPHEEQR b6/y13 b8/y11 ,28.91 EpSISGTPTPpTSIPHEEQR b2/y17 b10/y9 ,22.20 ESIpSGTPTPpTSIPHEEQR b4/y15 b10/y9 ,15.73 ESISGpTPTPpTSIPHEEQR b6/y13 b10/y9 ,10.37 ESISGTPpTPpTSIP…	cytoplasm
YPR172W	0	99	S	RIM11	ESISGTPTPTSIPHEEQ	N/A	0.241	-0.241	N/A	26	45.87	28.22 EpSIpSGTPTPTSIPHEEQR b2/y17 b4/y15 ,36.16 EpSISGpTPTPTSIPHEEQR b2/y17 b6/y13 ,28.91 ESIpSGpTPTPTSIPHEEQR b4/y15 b6/y13 ,45.87 EpSISGTPpTPTSIPHEEQR b2/y17 b8/y11 ,37.91 ESIpSGTPpTPTSIPHEEQR b4/y15 b8/y11 ,29.64 ESISGpTPpTPTSIPHEEQR b6/y13 b8/y11 ,28.91 EpSISGTPTPpTSIPHEEQR b2/y17 b10/y9 ,22.20 ESIpSGTPTPpTSIPHEEQR b4/y15 b10/y9 ,15.73 ESISGpTPTPpTSIPHEEQR b6/y13 b10/y9 ,10.37 ESISGTPpTPpTSIP…	cytoplasm
YGL197W	MDS3	617	S	CLA4	LSSSGSLDNYFE	N/A	0.243	-0.243	N/A	42	53.09	24.05 LpSSSGSLDNYFEK b2/y12 ,25.44 LSpSSGSLDNYFEK b3/y11 ,33.80 LSSpSGSLDNYFEK b4/y10 ,53.09 LSSSGpSLDNYFEK b6/y8 ,	cytoplasm
YML028W	TSA1	112	Y	#N/A	DYGVLIEEEGVAL	-0.245	N/A	-0.245	N/A	52	155.9	155.90 DpYGVLIEEEGVALR b2/y13 ,	cytoplasm
YDR017C	KCS1	580	S	TPK1	LGSSPSFLTQ	N/A	0.247	-0.247	N/A	39	73.26	61.05 LGpSSPSFLTQK b3/y9 ,73.26 LGSpSPSFLTQK b4/y8 ,49.68 LGSSPpSFLTQK b6/y6 ,20.47 LGSSPSFLpTQK b9/y3 ,	cytoplasm
YDL205C	HEM3	147	Y	#N/A	KYPHL	-0.248	N/A	-0.248	N/A	28	31.97	31.97 KpYPHLK b2/y5 ,	cytoplasm
YBR025C	OLA1	67	S	CDC28	VIVPSP	N/A	0.253	-0.253	N/A	41	97.98	97.98 VIVPpSPR b5/y3 ,	cytoplasm
YPR159W	KRE6	133	S	SNF1	AIASSPSLNSNLS	N/A	0.257	-0.257	N/A	53	85.46	73.55 AIApSSPSLNSNLSK b4/y11 ,85.46 AIASpSPSLNSNLSK b5/y10 ,73.55 AIASSPpSLNSNLSK b7/y8 ,60.79 AIASSPSLNpSNLSK b10/y5 ,24.05 AIASSPSLNSNLpSK b13/y2 ,	cytoplasm
YIL041W	GVP36	18	S	RIM11	LQEISTSVSE	-0.264	N/A	-0.264	N/A	30	57.59	46.80 KLQEIpSTSVSE b6/y6 ,46.80 KLQEISpTSVSE b7/y5 ,57.59 KLQEISTpSVSE b8/y4 ,36.85 KLQEISTSVpSE b10/y2 ,	cytoplasm
YDR068W	DOS2	25	T	CKA2	ETGSTENTENNELQS	N/A	0.267	-0.267	N/A	45	61.59	61.59 EpTGSTENTENNELQSR b2/y15 ,53.05 ETGpSTENTENNELQSR b4/y13 ,53.05 ETGSpTENTENNELQSR b5/y12 ,27.55 ETGSTENpTENNELQSR b8/y9 ,0.00 ETGSTENTENNELQpSR b15/y2 ,	cytoplasm
YIR026C	YVH1	7	S	CKA2	AGNANSVDEEVT	N/A	0.267	-0.267	N/A	27	40.85	40.85 AGNANpSVDEEVTR b6/y8 ,6.66 AGNANSVDEEVpTR b12/y2 ,	cytoplasm
YML100W	TSL1	77	S	CDC28	SPSAFN	N/A	0.271	-0.271	N/A	31	81.63	52.77 pSPSAFNR b1/y7 ,81.63 SPpSAFNR b3/y5 ,	cytoplasm
YDR135C	YCF1	877	S	CLA4	ESSIPVEGELEQLQ	N/A	0.273	-0.273	N/A	33	50.86	50.86 EpSSIPVEGELEQLQK b2/y14 ,43.85 ESpSIPVEGELEQLQK b3/y13 ,	cytoplasm
YPR079W	MRL1	334	S	YPK2	SSPSASSSSLAN	N/A	0.277	-0.277	N/A	54	54.51	54.51 pSSPSASSSSLANR b1/y13 ,54.51 SpSPSASSSSLANR b2/y12 ,35.78 SSPpSASSSSLANR b4/y10 ,19.20 SSPSApSSSSLANR b6/y8 ,12.60 SSPSASpSSSLANR b7/y7 ,12.22 SSPSASSpSSLANR b8/y6 ,12.22 SSPSASSSpSLANR b9/y5 ,	cytoplasm
YGL234W	ADE5,7	23	S	CDC28	LAQSPTVG	-0.279	N/A	-0.279	N/A	25	69.57	69.57 LAQpSPTVGK b4/y6 ,56.74 LAQSPpTVGK b6/y4 ,	cytoplasm
YGR004W	PEX31	2	S	CKA2	SEINNENLEPTSSTVAESTES	N/A	0.281	-0.281	N/A	30	27.48	27.48 pSEINNENLEPTSSTVAESTESK b1/y22 ,5.65 SEINNENLEPpTSSTVAESTESK b11/y12 ,5.65 SEINNENLEPTpSSTVAESTESK b12/y11 ,5.65 SEINNENLEPTSpSTVAESTESK b13/y10 ,5.65 SEINNENLEPTSSpTVAESTESK b14/y9 ,0.00 SEINNENLEPTSSTVAEpSTESK b18/y5 ,0.00 SEINNENLEPTSSTVAESpTESK b19/y4 ,0.00 SEINNENLEPTSSTVAESTEpSK b21/y2 ,	cytoplasm
YJR069C	HAM1	2	S	CKA2	SNNEIVFVTGNAN	N/A	0.285	-0.285	N/A	35	108.66	108.66 pSNNEIVFVTGNAN b1/y13 ,11.87 SNNEIVFVpTGNAN b9/y5 ,	cytoplasm
YLR196W	PWP1	124	S	CKA2	GEDPYISLPNQEDSQEE	N/A	0.288	-0.288	N/A	27	33.05	4.68 KGEDPYIpSLPNQEDSQEE b8/y11 ,33.05 KGEDPYISLPNQEDpSQEE b15/y4 ,	cytoplasm
YKL216W	URA1	2	T	CDC28	TASLTT	N/A	0.29	-0.29	N/A	36	55.28	19.15 pTASLTTK b1/y7 ,55.28 TApSLTTK b3/y5 ,42.15 TASLpTTK b5/y3 ,30.39 TASLTpTK b6/y2 ,	cytoplasm
YLR072W	0	140	S	RIM11	SNSQDTVTNEV	N/A	0.298	-0.298	N/A	42	45.48	43.04 pSNSQDTVTNEVK b1/y12 ,45.48 SNpSQDTVTNEVK b3/y10 ,26.98 SNSQDpTVTNEVK b6/y7 ,12.22 SNSQDTVpTNEVK b8/y5 ,	cytoplasm
YGL210W	YPT32	2	S	CKA2	SNEDYGYDYDYLF	N/A	0.31	-0.31	N/A	41	76.39	76.39 pSNEDYGYDYDYLFK b1/y14 ,	cytoplasm
YDR007W	TRP1	2	S	PKC1	SVINFTGSSGPLV	N/A	0.313	-0.313	N/A	36	75.38	71.80 pSVINFTGSSGPLV b1/y13 ,75.38 SVINFpTGSSGPLV b6/y8 ,41.92 SVINFTGpSSGPLV b8/y6 ,24.73 SVINFTGSpSGPLV b9/y5 ,	cytoplasm
YDR358W	GGA1	372	S	TPK1	VSLSSP	N/A	0.315	-0.315	N/A	28	69.75	11.54 VpSLSSPK b2/y6 ,55.28 VSLpSSPK b4/y4 ,69.75 VSLSpSPK b5/y3 ,	cytoplasm
YDL099W	BUG1	75	S	CKA2	SENNDQNDVDEESEE	N/A	0.315	-0.315	N/A	54	62.87	4.42 KpSENNDQNDVDEESEE b2/y15 ,62.87 KSENNDQNDVDEEpSEE b14/y3 ,	cytoplasm
YBR291C	CTP1	198	T	PKC1	IKTLIQDYTDSP	N/A	0.317	-0.317	N/A	25	37.98	27.82 KIKpTLIQDYTDSP b4/y10 ,37.98 KIKTLIQDYpTDSP b10/y4 ,37.98 KIKTLIQDYTDpSP b12/y2 ,	cytoplasm
YKL213C	DOA1	325	S	CDC28	LSPYEILQSPG	N/A	0.319	-0.319	N/A	26	59.27	4.25 LpSPYEILQSPGR b2/y11 ,59.27 LSPYEILQpSPGR b9/y4 ,	cytoplasm
YLR362W	STE11	231	T	SNF1	TLSALSQVGPSSSNLLAQN	-0.322	N/A	-0.322	N/A	71	112.44	41.95 pTLSALSQVGPSSSNLLAQNK b1/y20 ,42.72 TLpSALSQVGPSSSNLLAQNK b3/y18 ,43.51 TLSALpSQVGPSSSNLLAQNK b6/y15 ,112.44 TLSALSQVGPpSSSNLLAQNK b11/y10 ,112.44 TLSALSQVGPSpSSNLLAQNK b12/y9 ,112.44 TLSALSQVGPSSpSNLLAQNK b13/y8 ,	cytoplasm
YAR042W	SWH1	1053	T	SNF1	IKTANSATGGP	-0.324	N/A	-0.324	N/A	32	77.31	77.31 IKpTANpSATGGPK b3/y10 b6/y7 ,65.55 IKpTANSApTGGPK b3/y10 b8/y5 ,33.80 IKTANpSApTGGPK b6/y7 b8/y5 ,	cytoplasm
YAR042W	SWH1	1056	S	SNF1	IKTANSATGGP	-0.324	N/A	-0.324	N/A	32	77.31	77.31 IKpTANpSATGGPK b3/y10 b6/y7 ,65.55 IKpTANSApTGGPK b3/y10 b8/y5 ,33.80 IKTANpSApTGGPK b6/y7 b8/y5 ,	cytoplasm
YOR257W	CDC31	128	T	CKA2	ELGETLTDEEL	N/A	0.327	-0.327	N/A	31	53.09	33.80 ELGEpTLTDEELR b5/y8 ,53.09 ELGETLpTDEELR b7/y6 ,	cytoplasm
YGL253W	HXK2	15	S	TPK1	GSMADVP	N/A	0.343	-0.343	N/A	38	36.89	36.89 KGpS(ox)MADVP b3/y6 b4/y5 ,	cytoplasm
YPL231W	FAS2	525	Y	#N/A	LSQYVQEMALGGPIT	-0.353	N/A	-0.353	N/A	36	102.9	102.90 KLSQpYVQE(ox)MALGGPIT b5/y12 b9/y8 ,	cytoplasm
YBR177C	EHT1	116	Y	#N/A	DYEFDQSTTSFD	-0.353	N/A	-0.353	N/A	50	194.36	194.36 DpYEFDQSTTSFDK b2/y12 ,	cytoplasm
YBR094W	PBY1	600	S	CKA2	PFVPLDPYAYSVTDL	-0.358	N/A	-0.358	N/A	30	109.95	109.95 KPFVPLDPYAYpSVTDL b12/y5 ,74.81 KPFVPLDPYAYSVpTDL b14/y3 ,	cytoplasm
YOL123W	HRP1	446	S	CKA2	SNDVQTIGNTSNTDSGSPPLNLPNGP	N/A	0.362	-0.362	N/A	42	76.28	7.54 pSNDVQTIGNTSNTDSGSPPLNLPNGPK b1/y27 ,15.18 SNDVQpTIGNTSNTDSGSPPLNLPNGPK b6/y22 ,33.16 SNDVQTIGNpTSNTDSGSPPLNLPNGPK b10/y18 ,41.21 SNDVQTIGNTpSNTDSGSPPLNLPNGPK b11/y17 ,57.75 SNDVQTIGNTSNpTDSGSPPLNLPNGPK b13/y15 ,66.78 SNDVQTIGNTSNTDpSGSPPLNLPNGPK b15/y13 ,76.28 SNDVQTIGNTSNTDSGpSPPLNLPNGPK b17/y11 ,	cytoplasm
YPR041W	TIF5	179	S	SNF1	SQNAPSDGTGSSTPQHHDEDEDELSRQI	N/A	0.371	-0.371	N/A	65	91.91	51.88 KpSQNAPSDGTGSSTPQHHDEDEDELSRQI b2/y28 ,71.39 KSQNAPpSDGTGSSTPQHHDEDEDELSRQI b7/y23 ,91.91 KSQNAPSDGpTGSSTPQHHDEDEDELSRQI b10/y20 ,91.91 KSQNAPSDGTGpSSTPQHHDEDEDELSRQI b12/y18 ,91.91 KSQNAPSDGTGSpSTPQHHDEDEDELSRQI b13/y17 ,91.91 KSQNAPSDGTGSSpTPQHHDEDEDELSRQI b14/y16 ,11.24 KSQNAPSDGTGSSTPQHHDEDEDELpSRQI b26/y4 ,	cytoplasm
YGR240C	PFK1	156	T	SNF1	DPMGNNITFSGLANATDSAPTS	-0.375	N/A	-0.375	N/A	30	17.53	5.82 KDP(ox)MGNNIpTFSGLANATDSAPTS b4/y20 b9/y15 ,8.71 KDP(ox)MGNNITFpSGLANATDSAPTS b4/y20 b11/y13 ,17.53 KDP(ox)MGNNITFSGLANApTDSAPTS b4/y20 b17/y7 ,17.53 KDP(ox)MGNNITFSGLANATDpSAPTS b4/y20 b19/y5 ,17.16 KDP(ox)MGNNITFSGLANATDSAPpTS b4/y20 b22/y2 ,17.16 KDP(ox)MGNNITFSGLANATDSAPTpS b4/y20 b23/y1 ,	cytoplasm
YKL179C	COY1	364	S	CKA2	IEFGVNEDDSDNDI	N/A	0.382	-0.382	N/A	39	74.81	74.81 IEFGVNEDDpSDNDIR b10/y6 ,	cytoplasm
YBR127C	VMA2	4	S	CKA2	VLSDKELFAIN	-0.383	N/A	-0.383	N/A	27	57.59	57.59 VLpSDKELFAIN b3/y9 ,	cytoplasm
YOR317W	FAA1	621	S	CKA2	DSSINIENYLEDA	-0.383	N/A	-0.383	N/A	29	48.06	48.06 KDpSSINIENYLEDA b3/y12 ,48.06 KDSpSINIENYLEDA b4/y11 ,	cytoplasm
YBR121C	GRS1	654	T	PHO85	DLTPFIAQAEAEAETD	-0.385	N/A	-0.385	N/A	55	183.79	4.52 KDLpTPFIAQAEAEAETD b4/y14 ,183.79 KDLTPFIAQAEAEAEpTD b16/y2 ,	cytoplasm
YPR079W	MRL1	334	S	YPK2	LRSSPSASSSSLAN	N/A	0.395	-0.395	N/A	26	26.91	26.91 LRpSSPSASSSSLANR b3/y13 ,26.91 LRSpSPSASSSSLANR b4/y12 ,20.10 LRSSPpSASSSSLANR b6/y10 ,9.45 LRSSPSApSSSSLANR b8/y8 ,9.45 LRSSPSASpSSSLANR b9/y7 ,9.25 LRSSPSASSpSSLANR b10/y6 ,9.25 LRSSPSASSSpSLANR b11/y5 ,	cytoplasm
YGR253C	PUP2	251	S	CKA2	EKEAAESPEEADVEMS	N/A	0.397	-0.397	N/A	43	194.31	194.31 EKEAAEpSPEEADVE(ox)MS b7/y10 b15/y2 ,33.78 EKEAAESPEEADVE(ox)MpS b15/y2 b16/y1 ,	cytoplasm
YBL076C	ILS1	1050	T	CKA2	TDPIGDEEQSINDTIF	-0.398	N/A	-0.398	N/A	34	96.66	37.88 pTDPIGDEEQSINDTIFK b1/y17 ,96.66 TDPIGDEEQpSINDTIFK b10/y8 ,54.79 TDPIGDEEQSINDpTIFK b14/y4 ,	cytoplasm
YGL202W	ARO8	11	Y	#N/A	DFSYLFSDETNA	-0.4	N/A	-0.4	N/A	32	60.79	60.79 DFSpYLFSDETNAR b4/y10 ,	cytoplasm
YCR004C	YCP4	177	T	CDC28	TASPLEL	N/A	0.404	-0.404	N/A	25	35.44	9.28 pTASPLELR b1/y8 ,35.44 TApSPLELR b3/y6 ,	cytoplasm
YOL039W	RPP2A	96	S	CKA2	EEEAAEESDDDMGFGLFD	-0.404	N/A	-0.404	N/A	94	197.03	197.03 KEEEAAEEpSDDD(ox)MGFGLFD b9/y11 b13/y7 ,	cytoplasm
YPL009C	0	760	S	CKA2	EEEQQQDEDDSNEVNGLE	N/A	0.414	-0.414	N/A	30	47.87	47.87 KEEEQQQDEDDpSNEVNGLE b12/y8 ,	cytoplasm
YLL018C	DPS1	196	T	CKA2	IYTISETPEALPILLEDAS	-0.415	N/A	-0.415	N/A	49	82.8	62.95 IYpTISETPEALPILLEDASR b3/y18 ,72.63 IYTIpSETPEALPILLEDASR b5/y16 ,82.80 IYTISEpTPEALPILLEDASR b7/y14 ,11.45 IYTISETPEALPILLEDApSR b19/y2 ,	cytoplasm
YHR064C	SSZ1	477	S	CKA2	EENAEEDDESEWSDDEPEVVRE	N/A	0.42	-0.42	N/A	33	88.83	88.83 KEENAEEDDEpSEWpSDDEPEVVRE b11/y13 b14/y10 ,	cytoplasm
YHR064C	SSZ1	480	S	CKA2	EENAEEDDESEWSDDEPEVVRE	N/A	0.42	-0.42	N/A	33	88.83	88.83 KEENAEEDDEpSEWpSDDEPEVVRE b11/y13 b14/y10 ,	cytoplasm
YFL004W	VTC2	192	S	RIM11	FSSIVSNDIDMNF	N/A	0.425	-0.425	N/A	51	56.67	36.16 FpSSIVSNDID(ox)MNFR b2/y13 b11/y4 ,37.91 FSpSIVSNDID(ox)MNFR b3/y12 b11/y4 ,56.67 FSSIVpSNDID(ox)MNFR b6/y9 b11/y4 ,	cytoplasm
YPL106C	SSE1	594	S	CKA2	LEEEYAPFASDAE	N/A	0.443	-0.443	N/A	27	81.57	81.57 KLEEEYAPFApSDAE b11/y4 ,	cytoplasm
YML100W	TSL1	229	S	CLA4	QGSASSGSSGSSAPPSI	N/A	0.449	-0.449	N/A	33	19.18	13.57 QGpSASSGSSGSSAPPSIK b3/y16 ,19.18 QGSApSSGSSGSSAPPSIK b5/y14 ,19.18 QGSASpSGSSGSSAPPSIK b6/y13 ,19.18 QGSASSGpSSGSSAPPSIK b8/y11 ,13.57 QGSASSGSpSGSSAPPSIK b9/y10 ,13.57 QGSASSGSSGpSSAPPSIK b11/y8 ,8.88 QGSASSGSSGSpSAPPSIK b12/y7 ,4.74 QGSASSGSSGSSAPPpSIK b16/y3 ,	cytoplasm
YFR052W	RPN12	269	S	CKA2	AMDYAISIENIV	-0.454	N/A	-0.454	N/A	29	30.65	30.65 KA(ox)MDYAIpSIENIV b3/y11 b8/y6 ,	cytoplasm
YAL017W	PSK1	1048	T	CKA2	LIDENATENGLAGSP	N/A	0.456	-0.456	N/A	58	43.85	21.11 LIDENApTENGLAGSPK b7/y10 ,43.85 LIDENATENGLAGpSPK b14/y3 ,	cytoplasm
YHL029C	OCA5	532	T	KIC1	DNTVPSPGSDSNDKSEL	N/A	0.463	-0.463	N/A	25	54.21	20.59 DNpTVPpSPGSDSNDKSELK b3/y16 b6/y13 ,21.11 DNpTVPSPGpSDSNDKSELK b3/y16 b9/y10 ,54.21 DNTVPpSPGpSDSNDKSELK b6/y13 b9/y10 ,6.23 DNpTVPSPGSDpSNDKSELK b3/y16 b11/y8 ,28.22 DNTVPpSPGSDpSNDKSELK b6/y13 b11/y8 ,28.91 DNTVPSPGpSDpSNDKSELK b9/y10 b11/y8 ,6.14 DNpTVPSPGSDSNDKpSELK b3/y16 b15/y4 ,27.55 DNTVPpSPGSDSNDKpSELK b6/y13 b15/y4 ,28.22 DNTVPSPGpSDSNDKpSELK b9/y10 b15/y4 ,28.22 DNTVPSPGSDpSNDKpS…	cytoplasm
YHL029C	OCA5	535	S	CDC28	DNTVPSPGSDSNDKSEL	N/A	0.463	-0.463	N/A	25	54.21	20.59 DNpTVPpSPGSDSNDKSELK b3/y16 b6/y13 ,21.11 DNpTVPSPGpSDSNDKSELK b3/y16 b9/y10 ,54.21 DNTVPpSPGpSDSNDKSELK b6/y13 b9/y10 ,6.23 DNpTVPSPGSDpSNDKSELK b3/y16 b11/y8 ,28.22 DNTVPpSPGSDpSNDKSELK b6/y13 b11/y8 ,28.91 DNTVPSPGpSDpSNDKSELK b9/y10 b11/y8 ,6.14 DNpTVPSPGSDSNDKpSELK b3/y16 b15/y4 ,27.55 DNTVPpSPGSDSNDKpSELK b6/y13 b15/y4 ,28.22 DNTVPSPGpSDSNDKpSELK b9/y10 b15/y4 ,28.22 DNTVPSPGSDpSNDKpS…	cytoplasm
YJL130C	URA2	3	T	RIM11	ATIAPTAPITPPMESTGDRLVTLEL	-0.474	N/A	-0.474	N/A	34	28.58	28.02 ApTIAPTAPITPP(ox)MESTGDRLVTLEL b2/y24 b13/y13 ,28.58 ATIAPpTAPITPP(ox)MESTGDRLVTLEL b6/y20 b13/y13 ,16.80 ATIAPTAPIpTPP(ox)MESTGDRLVTLEL b10/y16 b13/y13 ,5.67 ATIAPTAPITPP(ox)MEpSTGDRLVTLEL b13/y13 b15/y11 ,5.67 ATIAPTAPITPP(ox)MESpTGDRLVTLEL b13/y13 b16/y10 ,0.00 ATIAPTAPITPP(ox)MESTGDRLVpTLEL b13/y13 b22/y4 ,	cytoplasm
YHR193C	EGD2	2	S	RIM11	SAIPENANVTVLN	N/A	0.474	-0.474	N/A	31	39.82	39.82 pSAIPENANVTVLN b1/y13 ,24.05 SAIPENANVpTVLN b10/y4 ,	cytoplasm
YMR261C	TPS3	204	S	CKA2	SVPDVDPAVVDVAKV	-0.48	N/A	-0.48	N/A	26	20.1	20.10 pSVPDVDPAVVDVAKVR b1/y16 ,	cytoplasm
YDR382W	RPP2B	100	S	CKA2	EEEAKEESDDDMGFGLFD	N/A	0.487	-0.487	N/A	31	48.83	48.83 EEEAKEEpSDDD(ox)MGFGLFD b8/y11 b12/y7 ,	cytoplasm
YNL101W	AVT4	165	S	TPK1	SMENVTP	N/A	0.487	-0.487	N/A	33	61.19	61.19 pS(ox)MENVTPK b1/y8 b2/y7 ,10.50 S(ox)MENVpTPK b2/y7 b6/y3 ,	cytoplasm
YLR450W	HMG2	650	S	CLA4	ALSTLAESPILVSE	N/A	0.489	-0.489	N/A	32	28.91	15.32 ALpSTLAESPILVSEK b3/y13 ,15.32 ALSpTLAESPILVSEK b4/y12 ,28.91 ALSTLAEpSPILVSEK b8/y8 ,6.23 ALSTLAESPILVpSEK b13/y3 ,	cytoplasm
YBR149W	ARA1	2	S	CKA2	SSSVASTENIVENMLHP	N/A	0.494	-0.494	N/A	32	13.26	13.26 pSSSVASTENIVEN(ox)MLHP b1/y17 b14/y4 ,13.26 SpSSVASTENIVEN(ox)MLHP b2/y16 b14/y4 ,13.26 SSpSVASTENIVEN(ox)MLHP b3/y15 b14/y4 ,13.26 SSSVApSTENIVEN(ox)MLHP b6/y12 b14/y4 ,13.26 SSSVASpTENIVEN(ox)MLHP b7/y11 b14/y4 ,	cytoplasm
YCR057C	PWP2	907	S	CKA2	LPLSNENDSSDEEENE	-0.502	N/A	-0.502	N/A	29	78.04	40.26 KLPLpSNENDSSDEEENE b5/y13 ,67.76 KLPLSNENDpSSDEEENE b10/y8 ,78.04 KLPLSNENDSpSDEEENE b11/y7 ,	cytoplasm
YOL109W	ZEO1	40	S	CKA2	GQEVKEQAEASIDNL	-0.506	N/A	-0.506	N/A	37	54.51	54.51 KGQEVKEQAEApSIDNL b12/y5 ,	cytoplasm
YML079W	0	2	S	#N/A	SANVQEAANAAIEPASFV	N/A	0.506	-0.506	N/A	40	54.79	54.79 pSANVQEAANAAIEPASFV b1/y18 ,5.02 SANVQEAANAAIEPApSFV b16/y3 ,	cytoplasm
YGL234W	ADE5,7	165	S	CKA2	GVIIPSSIDESVQAI	-0.506	N/A	-0.506	N/A	26	93.94	93.94 KGVIIPpSSIDESVQAI b7/y10 ,93.94 KGVIIPSpSIDESVQAI b8/y9 ,60.35 KGVIIPSSIDEpSVQAI b12/y5 ,	cytoplasm
YMR086W	0	654	S	RIM11	SNSPSPPE	N/A	0.509	-0.509	N/A	42	113.91	109.99 pSNSPSPPEK b1/y9 ,113.91 SNpSPSPPEK b3/y7 ,67.20 SNSPpSPPEK b5/y5 ,	cytoplasm
YKL060C	FBA1	56	S	HOG1	SPIILQTSNGGAAYFAG	-0.521	N/A	-0.521	N/A	36	87.24	18.32 KpSPIILQTSNGGAAYFAG b2/y17 ,87.24 KSPIILQpTSNGGAAYFAG b8/y11 ,87.24 KSPIILQTpSNGGAAYFAG b9/y10 ,	cytoplasm
YMR205C	PFK2	148	S	RIM11	NAVSTKPTPPPAPEASAESGLSSKVHSYTDLAY	N/A	0.524	-0.524	N/A	45	50.96	11.03 NAVpSTKPTPPPAPEASAESGLSSKVHSpYTDLAYR b4/y31 b28/y7 ,5.59 NAVpSTKPTPPPAPEASAESGLSSKVHSYTDLApYR b4/y31 b33/y2 ,11.03 NAVSpTKPTPPPAPEASAESGLSSKVHSpYTDLAYR b5/y30 b28/y7 ,5.59 NAVSpTKPTPPPAPEASAESGLSSKVHSYTDLApYR b5/y30 b33/y2 ,15.80 NAVSTKPpTPPPAPEASAESGLSSKVHSpYTDLAYR b8/y27 b28/y7 ,7.64 NAVSTKPpTPPPAPEASAESGLSSKVHSYTDLApYR b8/y27 b33/y2 ,50.07 NAVSTKPTPPPAPEApSAESGLSSKVHSpYTDLAYR b16/y19 b28…	cytoplasm
YMR205C	PFK2	172	Y	#N/A	NAVSTKPTPPPAPEASAESGLSSKVHSYTDLAY	N/A	0.524	-0.524	N/A	45	50.96	11.03 NAVpSTKPTPPPAPEASAESGLSSKVHSpYTDLAYR b4/y31 b28/y7 ,5.59 NAVpSTKPTPPPAPEASAESGLSSKVHSYTDLApYR b4/y31 b33/y2 ,11.03 NAVSpTKPTPPPAPEASAESGLSSKVHSpYTDLAYR b5/y30 b28/y7 ,5.59 NAVSpTKPTPPPAPEASAESGLSSKVHSYTDLApYR b5/y30 b33/y2 ,15.80 NAVSTKPpTPPPAPEASAESGLSSKVHSpYTDLAYR b8/y27 b28/y7 ,7.64 NAVSTKPpTPPPAPEASAESGLSSKVHSYTDLApYR b8/y27 b33/y2 ,50.07 NAVSTKPTPPPAPEApSAESGLSSKVHSpYTDLAYR b16/y19 b28…	cytoplasm
YGL253W	HXK2	15	S	TPK1	KGSMADVP	N/A	0.524	-0.524	N/A	34	98.15	98.15 KGpSMADVPK b3/y7 ,	cytoplasm
YGR124W	ASN2	24	S	PKC1	ALQLSK	-0.529	N/A	-0.529	N/A	28	97.98	97.98 KALQLpSK b6/y2 ,	cytoplasm
YDR086C	SSS1	66	Y	#N/A	AVGIGFIAVGIIGYAI	N/A	0.53	-0.53	N/A	26	56.9	56.90 AVGIGFIAVGIIGpYAIK b14/y4 ,	cytoplasm
YJR072C	NPA3	370	T	PHO85	TASSETAENIA	N/A	0.532	-0.532	N/A	44	67.31	53.09 pTASSETAENIAK b1/y12 ,67.31 TApSSETAENIAK b3/y10 ,45.48 TASpSETAENIAK b4/y9 ,35.78 TASSEpTAENIAK b6/y7 ,	cytoplasm
YER040W	GLN3	285	S	CLA4	AASVSSSISNMEPSGQN	N/A	0.532	-0.532	N/A	27	25.71	18.74 AApSVSSSISN(ox)MEPSGQNK b3/y16 b11/y8 ,25.71 AASVpSSSISN(ox)MEPSGQNK b5/y14 b11/y8 ,19.18 AASVSpSSISN(ox)MEPSGQNK b6/y13 b11/y8 ,13.57 AASVSSpSISN(ox)MEPSGQNK b7/y12 b11/y8 ,9.06 AASVSSSIpSN(ox)MEPSGQNK b9/y10 b11/y8 ,4.74 AASVSSSISN(ox)MEPpSGQNK b11/y8 b14/y5 ,	cytoplasm
YKL152C	GPM1	116	S	CLA4	SFDVPPPPIDASSPFSQ	-0.542	N/A	-0.542	N/A	42	104.54	16.80 pSFDVPPPPIDASSPFSQK b1/y18 ,104.54 SFDVPPPPIDApSSPFSQK b12/y7 ,104.54 SFDVPPPPIDASpSPFSQK b13/y6 ,72.63 SFDVPPPPIDASSPFpSQK b16/y3 ,	cytoplasm
YER031C	YPT31	2	S	CKA2	SSEDYGYDYDLLF	N/A	0.548	-0.548	N/A	43	67.05	67.05 pSSEDYGYDYDLLFK b1/y14 ,67.05 SpSEDYGYDYDLLFK b2/y13 ,	cytoplasm
YIL107C	PFK26	42	S	CKA2	SSDDKIDAE	-0.55	N/A	-0.55	N/A	25	49.68	49.68 pSpSDDKIDAEK b1/y10 b2/y9 ,	cytoplasm
YIL107C	PFK26	43	S	CKA2	SSDDKIDAE	-0.55	N/A	-0.55	N/A	25	49.68	49.68 pSpSDDKIDAEK b1/y10 b2/y9 ,	cytoplasm
YCL001W	RER1	5	S	CKA2	MDYDSSDTMNGGSSNPLIT	N/A	0.551	-0.551	N/A	62	12.97	8.88 (ox)MDYDpSSDTMNGGSSNPLIT b1/y19 b5/y15 ,8.88 (ox)MDYDSpSDTMNGGSSNPLIT b1/y19 b6/y14 ,8.88 (ox)MDYDSSDpTMNGGSSNPLIT b1/y19 b8/y12 ,12.97 (ox)MDYDSSDTMNGGpSSNPLIT b1/y19 b13/y7 ,12.97 (ox)MDYDSSDTMNGGSpSNPLIT b1/y19 b14/y6 ,4.87 (ox)MDYDSSDTMNGGSSNPLIpT b1/y19 b19/y1 ,8.88 MDYDpSSDT(ox)MNGGSSNPLIT b5/y15 b9/y11 ,8.88 MDYDSpSDT(ox)MNGGSSNPLIT b6/y14 b9/y11 ,8.88 MDYDSSDpT(ox)MNGGSSNPLIT b8/y12 …	cytoplasm
YNR051C	BRE5	252	S	CKA2	QDEVSTEELGNVT	-0.554	N/A	-0.554	N/A	25	44.23	44.23 KQDEVpSTEELGNVT b6/y9 ,44.23 KQDEVSpTEELGNVT b7/y8 ,11.53 KQDEVSTEELGNVpT b14/y1 ,	cytoplasm
YGL049C	TIF4632	196	T	CDC28	EATPVLPANEAV	N/A	0.555	-0.555	N/A	49	41.92	41.92 EApTPVLPANEAVK b3/y11 ,	cytoplasm
YOL059W	GPD2	70	S	TPK1	SDSAVSIVHLK	-0.567	N/A	-0.567	N/A	38	77.31	32.89 pSDSAVSIVHLKR b1/y12 ,77.31 SDpSAVSIVHLKR b3/y10 ,34.76 SDSAVpSIVHLKR b6/y7 ,	cytoplasm
YJL026W	RNR2	15	S	CKA2	AAADALSDLEIKDS	N/A	0.571	-0.571	N/A	58	44.84	44.84 AAADALpSDLEIKDSK b7/y9 ,6.23 AAADALSDLEIKDpSK b14/y2 ,	cytoplasm
YNL234W	0	96	S	CDC28	GDSPNTEGFDF	N/A	0.574	-0.574	N/A	28	77.31	77.31 GDpSPNTEGFDFK b3/y10 ,54.51 GDSPNpTEGFDFK b6/y7 ,	cytoplasm
YKR019C	IRS4	613	S	TPK1	VVLVDHNSSS	N/A	0.575	-0.575	N/A	45	100.07	73.26 VVLVDHNpSSS b8/y3 ,100.07 VVLVDHNSpSS b9/y2 ,97.24 VVLVDHNSSpS b10/y1 ,	cytoplasm
YNR050C	LYS9	196	T	CKA2	IETVSSEDLMATA	-0.576	N/A	-0.576	N/A	35	73.55	41.92 KIEpTVSSEDL(ox)MATA b4/y11 b11/y4 ,73.55 KIETVpSSEDL(ox)MATA b6/y9 b11/y4 ,73.55 KIETVSpSEDL(ox)MATA b7/y8 b11/y4 ,23.41 KIETVSSEDL(ox)MApTA b11/y4 b13/y2 ,	cytoplasm
YGL056C	SDS23	176	S	PKC1	SVPVAEIV	-0.578	N/A	-0.578	N/A	29	0	0.00 pSVPVAEIVK b1/y9 ,	cytoplasm
YDR032C	PST2	32	S	HRR25	GIEAAGGSADIYQVEETLSPEVV	-0.586	N/A	-0.586	N/A	64	75.08	15.49 GIEAAGGpSADIYQVEETLSPEVVK b8/y17 ,66.78 GIEAAGGSADIYQVEEpTLSPEVVK b17/y8 ,75.08 GIEAAGGSADIYQVEETLpSPEVVK b19/y6 ,	cytoplasm
YIL107C	PFK26	644	S	TPK1	YSVIPTAPPSA	N/A	0.588	-0.588	N/A	35	92.11	4.25 YpSVIPTAPPSAR b2/y11 ,45.48 YSVIPpTAPPSAR b6/y7 ,92.11 YSVIPTAPPpSAR b10/y3 ,	cytoplasm
YDR064W	RPS13	29	S	CKA2	LSSESVIEQIV	-0.591	N/A	-0.591	N/A	36	54.51	41.92 LpSSESVIEQIVK b2/y11 ,44.23 LSpSESVIEQIVK b3/y10 ,54.51 LSSEpSVIEQIVK b5/y8 ,	cytoplasm
YBL022C	PIM1	787	S	PKC1	VKIAEQYLVPSA	N/A	0.591	-0.591	N/A	26	41.92	41.92 KVKIAEQYLVPpSA b12/y2 ,	cytoplasm
YGL027C	CWH41	99	Y	#N/A	YGWEVYDPRIGG	-0.599	N/A	-0.599	N/A	28	50.46	17.06 KpYGWEVYDPRIGG b2/y12 ,50.46 KYGWEVpYDPRIGG b7/y7 ,	cytoplasm
YKR072C	SIS2	54	S	STE20	QSISPTLSNATTTTT	N/A	0.611	-0.611	N/A	52	44.84	43.85 QpSISPTLSNATTTTTK b2/y15 ,44.84 QSIpSPTLSNATTTTTK b4/y13 ,36.16 QSISPpTLSNATTTTTK b6/y11 ,21.11 QSISPTLpSNATTTTTK b8/y9 ,9.66 QSISPTLSNApTTTTTK b11/y6 ,6.14 QSISPTLSNATpTTTTK b12/y5 ,4.52 QSISPTLSNATTpTTTK b13/y4 ,0.00 QSISPTLSNATTTpTTK b14/y3 ,0.00 QSISPTLSNATTTTpTK b15/y2 ,	cytoplasm
YLR079W	SIC1	198	S	CKA2	SQESEDEEDIIINPV	N/A	0.611	-0.611	N/A	66	81.03	69.06 pSQESEDEEDIIINPVR b1/y16 ,81.03 SQEpSEDEEDIIINPVR b4/y13 ,	cytoplasm
YER052C	HOM3	332	S	RIM11	KGESTPPHPPENLSSSFYE	N/A	0.613	-0.613	N/A	28	17.16	17.16 KGEpSTPPHPPENLSSSFYEK b4/y17 ,17.16 KGESpTPPHPPENLSSSFYEK b5/y16 ,17.16 KGESTPPHPPENLpSSSFYEK b14/y7 ,17.16 KGESTPPHPPENLSpSSFYEK b15/y6 ,16.80 KGESTPPHPPENLSSpSFYEK b16/y5 ,	cytoplasm
YPL145C	KES1	2	S	RIM11	SQYASSSSWTSFL	N/A	0.616	-0.616	N/A	25	48.06	48.06 pSQYASSSSWTSFL b1/y13 ,32.02 SQYApSSSSWTSFL b5/y9 ,32.02 SQYASpSSSWTSFL b6/y8 ,32.02 SQYASSpSSWTSFL b7/y7 ,32.02 SQYASSSpSWTSFL b8/y6 ,16.59 SQYASSSSWpTSFL b10/y4 ,6.66 SQYASSSSWTpSFL b11/y3 ,	cytoplasm
YDR168W	CDC37	14	S	CKA2	IELSDDSDVEVHPNVD	N/A	0.616	-0.616	N/A	28	37.02	37.02 KIELpSDDpSDVEVHPNVD b5/y13 b8/y10 ,	cytoplasm
YDR168W	CDC37	17	S	CKA2	IELSDDSDVEVHPNVD	N/A	0.616	-0.616	N/A	28	37.02	37.02 KIELpSDDpSDVEVHPNVD b5/y13 b8/y10 ,	cytoplasm
YCR012W	PGK1	110	S	RIM11	ASAPGSVILLENL	-0.619	N/A	-0.619	N/A	29	54.51	25.44 ApSAPGSVILLENLR b2/y13 ,54.51 ASAPGpSVILLENLR b6/y9 ,	cytoplasm
YGL197W	MDS3	918	S	CLA4	SSTPETENAFSATP	N/A	0.636	-0.636	N/A	30	45.87	44.84 pSSTPETENAFSATPR b1/y15 ,44.84 SpSTPETENAFSATPR b2/y14 ,45.87 SSpTPETENAFSATPR b3/y13 ,45.87 SSTPEpTENAFSATPR b6/y10 ,14.94 SSTPETENAFpSATPR b11/y5 ,9.89 SSTPETENAFSApTPR b13/y3 ,	cytoplasm
YDR219C	MFB1	228	S	RIM11	SSTNSVFSSSSP	N/A	0.639	-0.639	N/A	32	52.96	8.36 pSSTNSVFSSSSPK b1/y13 ,8.64 SpSTNSVFSSSSPK b2/y12 ,14.91 SSpTNSVFSSSSPK b3/y11 ,32.87 SSTNpSVFSSSSPK b5/y9 ,52.96 SSTNSVFpSSSSPK b8/y6 ,52.96 SSTNSVFSpSSSPK b9/y5 ,40.47 SSTNSVFSSpSSPK b10/y4 ,40.47 SSTNSVFSSSpSPK b11/y3 ,	cytoplasm
YDL110C	TMA17	68	S	CKA2	LEGADDRLEADDSDDLENIDSGDLALY	-0.642	N/A	-0.642	N/A	44	71.82	71.82 LEGADDRLEADDpSDDLENIDSGDLALYK b13/y16 ,26.30 LEGADDRLEADDSDDLENIDpSGDLALYK b21/y8 ,	cytoplasm
YNL287W	SEC21	631	S	CKA2	SETTLDTTPEAESVPEK	N/A	0.642	-0.642	N/A	50	61.59	33.78 pSETTLDTTPEAESVPEKR b1/y18 ,34.54 SEpTTLDTTPEAESVPEKR b3/y16 ,34.54 SETpTLDTTPEAESVPEKR b4/y15 ,51.94 SETTLDpTTPEAESVPEKR b7/y12 ,61.59 SETTLDTpTPEAESVPEKR b8/y11 ,42.90 SETTLDTTPEAEpSVPEKR b13/y6 ,	cytoplasm
YMR173W	DDR48	336	S	CLA4	SSYGSSNNDSYGSNNDDSYGSSN	N/A	0.645	-0.645	N/A	53	120.37	42.90 pSSYGSSNNDSYGSNNDDSYGSSNK b1/y24 ,42.90 SpSYGSSNNDSYGSNNDDSYGSSNK b2/y23 ,54.21 SSYGpSSNNDSYGSNNDDSYGSSNK b5/y20 ,64.21 SSYGSpSNNDSYGSNNDDSYGSSNK b6/y19 ,74.81 SSYGSSNNDpSYGSNNDDSYGSSNK b10/y15 ,120.37 SSYGSSNNDSYGpSNNDDSYGSSNK b13/y12 ,97.70 SSYGSSNNDSYGSNNDDpSYGSSNK b18/y7 ,62.87 SSYGSSNNDSYGSNNDDSYGpSSNK b21/y4 ,62.87 SSYGSSNNDSYGSNNDDSYGSpSNK b22/y3 ,	cytoplasm
YNL118C	DCP2	723	S	SNF1	AFDSSSNVSSS	N/A	0.647	-0.647	N/A	31	33.8	33.80 AFDpSSSNVSSSK b4/y9 ,33.80 AFDSpSSNVSSSK b5/y8 ,33.80 AFDSSpSNVSSSK b6/y7 ,17.55 AFDSSSNVpSSSK b9/y4 ,6.94 AFDSSSNVSpSSK b10/y3 ,6.94 AFDSSSNVSSpSK b11/y2 ,	cytoplasm
YPL231W	FAS2	1744	Y	#N/A	DSYINANTIETA	-0.657	N/A	-0.657	N/A	28	41.92	41.92 DSpYINANTIETAK b3/y11 ,	cytoplasm
YLR270W	DCS1	2	S	RIM11	SQLPTDFASLI	N/A	0.672	-0.672	N/A	32	69.17	69.17 pSQLPTDFASLI b1/y11 ,59.27 SQLPpTDFASLI b5/y7 ,13.00 SQLPTDFApSLI b9/y3 ,	cytoplasm
YJR053W	BFA1	265	S	CLA4	KSSSSLPL	N/A	0.672	-0.672	N/A	27	54.78	34.11 KpSpSSSLPLK b2/y8 b3/y7 ,32.87 KpSSpSSLPLK b2/y8 b4/y6 ,32.87 KSpSpSSLPLK b3/y7 b4/y6 ,54.78 KpSSSpSLPLK b2/y8 b5/y5 ,54.78 KSpSSpSLPLK b3/y7 b5/y5 ,54.78 KSSpSpSLPLK b4/y6 b5/y5 ,	cytoplasm
YJR053W	BFA1	266	S	SNF1	KSSSSLPL	N/A	0.672	-0.672	N/A	27	54.78	34.11 KpSpSSSLPLK b2/y8 b3/y7 ,32.87 KpSSpSSLPLK b2/y8 b4/y6 ,32.87 KSpSpSSLPLK b3/y7 b4/y6 ,54.78 KpSSSpSLPLK b2/y8 b5/y5 ,54.78 KSpSSpSLPLK b3/y7 b5/y5 ,54.78 KSSpSpSLPLK b4/y6 b5/y5 ,	cytoplasm
YOR042W	CUE5	407	S	CKA2	NPDEDEFLINSDDEM	N/A	0.68	-0.68	N/A	47	103.82	103.82 KNPDEDEFLINpSDDE(ox)M b12/y5 b16/y1 ,	cytoplasm
YKR007W	MEH1	138	T	PHO85	TNTFTLLTSPDSA	N/A	0.713	-0.713	N/A	48	50.46	10.37 pTNTFTLLTSPDSAK b1/y14 ,17.06 TNpTFTLLTSPDSAK b3/y12 ,24.05 TNTFpTLLTSPDSAK b5/y10 ,40.85 TNTFTLLpTSPDSAK b8/y7 ,50.46 TNTFTLLTpSPDSAK b9/y6 ,24.05 TNTFTLLTSPDpSAK b12/y3 ,	cytoplasm
YGL197W	MDS3	918	S	CLA4	RSSTPETENAFSATP	N/A	0.716	-0.716	N/A	28	31.19	31.19 RpSpSTPETENAFSATPR b2/y15 b3/y14 ,31.19 RpSSpTPETENAFSATPR b2/y15 b4/y13 ,31.19 RSpSpTPETENAFSATPR b3/y14 b4/y13 ,24.05 RpSSTPEpTENAFSATPR b2/y15 b7/y10 ,24.05 RSpSTPEpTENAFSATPR b3/y14 b7/y10 ,24.05 RSSpTPEpTENAFSATPR b4/y13 b7/y10 ,10.92 RpSSTPETENAFpSATPR b2/y15 b12/y5 ,10.92 RSpSTPETENAFpSATPR b3/y14 b12/y5 ,10.92 RSSpTPETENAFpSATPR b4/y13 b12/y5 ,11.22 RSSTPEpTENAFpSATPR b7/y10 b12/y5 …	cytoplasm
YGL197W	MDS3	919	S	TPK1	RSSTPETENAFSATP	N/A	0.716	-0.716	N/A	28	31.19	31.19 RpSpSTPETENAFSATPR b2/y15 b3/y14 ,31.19 RpSSpTPETENAFSATPR b2/y15 b4/y13 ,31.19 RSpSpTPETENAFSATPR b3/y14 b4/y13 ,24.05 RpSSTPEpTENAFSATPR b2/y15 b7/y10 ,24.05 RSpSTPEpTENAFSATPR b3/y14 b7/y10 ,24.05 RSSpTPEpTENAFSATPR b4/y13 b7/y10 ,10.92 RpSSTPETENAFpSATPR b2/y15 b12/y5 ,10.92 RSpSTPETENAFpSATPR b3/y14 b12/y5 ,10.92 RSSpTPETENAFpSATPR b4/y13 b12/y5 ,11.22 RSSTPEpTENAFpSATPR b7/y10 b12/y5 …	cytoplasm
YOR027W	STI1	248	S	CKA2	ESEPMEVDEDDS	N/A	0.722	-0.722	N/A	25	77.31	77.31 KEpSEP(ox)MEVDEDDS b3/y11 b6/y8 ,4.28 KESEP(ox)MEVDEDDpS b6/y8 b13/y1 ,	cytoplasm
YKR020W	VPS51	88	S	CKA2	EGSEDAEEEI	N/A	0.73	-0.73	N/A	25	56.01	56.01 KEGpSEDAEEEI b4/y8 ,	cytoplasm
YOR371C	GPB1	91	S	CLA4	QGSVISSSDSSTGFTE	N/A	0.74	-0.74	N/A	41	48.83	8.71 QGpSVISSSDSSTGFTER b3/y15 ,25.14 QGSVIpSSSDSSTGFTER b6/y12 ,32.34 QGSVISpSSDSSTGFTER b7/y11 ,40.26 QGSVISSpSDSSTGFTER b8/y10 ,48.83 QGSVISSSDpSSTGFTER b10/y8 ,48.83 QGSVISSSDSpSTGFTER b11/y7 ,48.83 QGSVISSSDSSpTGFTER b12/y6 ,25.14 QGSVISSSDSSTGFpTER b15/y3 ,	cytoplasm
YGL110C	CUE3	288	S	SNF1	LPDLKS	-0.744	N/A	-0.744	N/A	30	40.22	40.22 LPDLKpSK b6/y2 ,	cytoplasm
YPR185W	ATG13	379	S	TPK1	VGSIGSQSAS	N/A	0.744	-0.744	N/A	30	40.47	40.47 VGpSIGSQSASR b3/y9 ,13.43 VGSIGpSQSASR b6/y6 ,7.87 VGSIGSQpSASR b8/y4 ,7.87 VGSIGSQSApSR b10/y2 ,	cytoplasm
YOR291W	YPK9	1117	S	PKC1	LGNNSVESL	N/A	0.746	-0.746	N/A	40	61.05	61.05 LGNNpSVESLR b5/y6 ,21.16 LGNNSVEpSLR b8/y3 ,	cytoplasm
YKR028W	SAP190	850	T	CKA2	NYYNNVETNDDDYDSDDG	N/A	0.747	-0.747	N/A	63	100.11	49.83 NYYNNVEpTNDDDYDSDDGK b8/y12 ,100.11 NYYNNVETNDDDYDpSDDGK b15/y5 ,	cytoplasm
YLR330W	CHS5	383	S	CKA2	ADSSAEAVVEEPNEAVAESSPNEEATGQ	N/A	0.756	-0.756	N/A	38	76.28	15.49 KADpSSAEAVVEEPNEAVAESSPNEEATGQ b4/y26 ,15.49 KADSpSAEAVVEEPNEAVAESSPNEEATGQ b5/y25 ,76.28 KADSSAEAVVEEPNEAVAEpSSPNEEATGQ b20/y10 ,76.28 KADSSAEAVVEEPNEAVAESpSPNEEATGQ b21/y9 ,48.37 KADSSAEAVVEEPNEAVAESSPNEEApTGQ b27/y3 ,	cytoplasm
YJL130C	URA2	2142	S	CDC28	FNSPEEYA	-0.759	N/A	-0.759	N/A	33	106.41	106.41 FNpSPEEYAR b3/y7 ,	cytoplasm
YOL121C	RPS19A	18	Y	#N/A	DVAAQDFINAYASFLQ	-0.759	N/A	-0.759	N/A	29	69.06	69.06 DVAAQDFINApYASFLQR b11/y7 ,	cytoplasm
YOL093W	TRM10	2	S	CKA2	SNDEINQNEE	N/A	0.761	-0.761	N/A	28	26.98	26.98 pSNDEINQNEEK b1/y11 ,	cytoplasm
YOL109W	ZEO1	110	S	PKC1	IASIFN	N/A	0.765	-0.765	N/A	33	66.57	66.57 KIApSIFN b4/y4 ,	cytoplasm
YBR196C	PGI1	533	S	CKA2	ELDNSSTISTHDASTNGLINQF	-0.769	N/A	-0.769	N/A	34	12.17	11.92 KELDNpSpSTISTHDASTNGLINQF b6/y18 b7/y17 ,11.92 KELDNpSSpTISTHDASTNGLINQF b6/y18 b8/y16 ,11.92 KELDNSpSpTISTHDASTNGLINQF b7/y17 b8/y16 ,11.92 KELDNpSSTIpSTHDASTNGLINQF b6/y18 b10/y14 ,11.92 KELDNSpSTIpSTHDASTNGLINQF b7/y17 b10/y14 ,12.17 KELDNSSpTIpSTHDASTNGLINQF b8/y16 b10/y14 ,8.12 KELDNpSSTISpTHDASTNGLINQF b6/y18 b11/y13 ,8.12 KELDNSpSTISpTHDASTNGLINQF b7/y17 b11/y13 ,8.25 KELDNSSpTISpTHD…	cytoplasm
YBR196C	PGI1	534	S	PKC1	ELDNSSTISTHDASTNGLINQF	-0.769	N/A	-0.769	N/A	34	12.17	11.92 KELDNpSpSTISTHDASTNGLINQF b6/y18 b7/y17 ,11.92 KELDNpSSpTISTHDASTNGLINQF b6/y18 b8/y16 ,11.92 KELDNSpSpTISTHDASTNGLINQF b7/y17 b8/y16 ,11.92 KELDNpSSTIpSTHDASTNGLINQF b6/y18 b10/y14 ,11.92 KELDNSpSTIpSTHDASTNGLINQF b7/y17 b10/y14 ,12.17 KELDNSSpTIpSTHDASTNGLINQF b8/y16 b10/y14 ,8.12 KELDNpSSTISpTHDASTNGLINQF b6/y18 b11/y13 ,8.12 KELDNSpSTISpTHDASTNGLINQF b7/y17 b11/y13 ,8.25 KELDNSSpTISpTHD…	cytoplasm
YER132C	PMD1	1354	S	CLA4	SSSFTETVPTEPT	N/A	0.77	-0.77	N/A	31	62.3	59.35 pSSSFTETVPTEPTR b1/y14 ,59.35 SpSSFTETVPTEPTR b2/y13 ,62.30 SSpSFTETVPTEPTR b3/y12 ,41.92 SSSFpTETVPTEPTR b5/y10 ,32.89 SSSFTEpTVPTEPTR b7/y8 ,11.22 SSSFTETVPpTEPTR b10/y5 ,4.29 SSSFTETVPTEPpTR b13/y2 ,	cytoplasm
YDR037W	KRS1	136	S	TPK1	ESGSKL	-0.773	N/A	-0.773	N/A	30	78.12	78.12 EpSGSKLK b2/y6 ,63.74 ESGpSKLK b4/y4 ,	cytoplasm
YIL107C	PFK26	655	S	RIM11	SSFASDFLS	N/A	0.778	-0.778	N/A	37	100.07	100.07 pSSFASDFLSR b1/y10 ,100.07 SpSFASDFLSR b2/y9 ,22.69 SSFApSDFLSR b5/y6 ,0.00 SSFASDFLpSR b9/y2 ,	cytoplasm
YDL195W	SEC31	349	S	CKA2	QQESETDFWNNVS	N/A	0.779	-0.779	N/A	56	83.47	83.47 QQEpSETDFWNNVSR b4/y11 ,71.80 QQESEpTDFWNNVSR b6/y9 ,4.32 QQESETDFWNNVpSR b13/y2 ,	cytoplasm
YJL130C	URA2	575	S	RIM11	SQAANSVDEALAAV	-0.791	N/A	-0.791	N/A	72	64.21	34.54 pSQAANSVDEALAAVK b1/y15 ,64.21 SQAANpSVDEALAAVK b6/y10 ,	cytoplasm
YPR160W	GPH1	31	T	CLA4	RLTGFLPQEI	-0.791	N/A	-0.791	N/A	37	56.01	56.01 RLpTGFLPQEIK b3/y9 ,	cytoplasm
YHR027C	RPN1	39	S	CKA2	EEEEQLSEEDA	N/A	0.807	-0.807	N/A	40	44.23	44.23 KEEEEQLpSEEDA b8/y5 ,	cytoplasm
YPR072W	NOT5	256	S	CKA2	DVSISD	-0.808	N/A	-0.808	N/A	28	66.57	66.57 DVpSISDR b3/y5 ,40.22 DVSIpSDR b5/y3 ,	cytoplasm
YGR167W	CLC1	41	T	CKA2	TEQDDILETEASPA	N/A	0.811	-0.811	N/A	66	116.7	12.60 pTEQDDILETEASPAK b1/y15 ,94.59 TEQDDILEpTEASPAK b9/y7 ,116.70 TEQDDILETEApSPAK b12/y4 ,	cytoplasm
YJR059W	PTK2	781	S	SNF1	SLGSPSVSSS	N/A	0.813	-0.813	N/A	33	57.59	57.59 pSLGSPSVSSSK b1/y11 ,13.43 SLGpSPSVSSSK b4/y8 ,4.26 SLGSPpSVSSSK b6/y6 ,4.26 SLGSPSVpSSSK b8/y4 ,0.00 SLGSPSVSpSSK b9/y3 ,0.00 SLGSPSVSSpSK b10/y2 ,	cytoplasm
YOR042W	CUE5	60	S	CKA2	SSGIDEDEVVTPAEDAKEEEEEHPPLPA	N/A	0.815	-0.815	N/A	64	101.93	49.83 pSSGIDEDEVVTPAEDAKEEEEEHPPLPAR b1/y29 ,49.83 SpSGIDEDEVVTPAEDAKEEEEEHPPLPAR b2/y28 ,101.93 SSGIDEDEVVpTPAEDAKEEEEEHPPLPAR b11/y19 ,	cytoplasm
YDR170C	SEC7	334	T	CDC28	QDAADGITPPP	N/A	0.82	-0.82	N/A	67	111.19	111.19 QDAADGIpTPPPK b8/y5 ,	cytoplasm
YKL204W	EAP1	281	S	TPK1	GPSSITDFLNL	N/A	0.823	-0.823	N/A	46	46.8	36.85 GPpSSITDFLNLK b3/y10 ,46.80 GPSpSITDFLNLK b4/y9 ,46.80 GPSSIpTDFLNLK b6/y7 ,	cytoplasm
YLR419W	0	1316	S	CLA4	QSKIPTVV	-0.829	N/A	-0.829	N/A	26	43.32	9.28 QpSKIPTVVK b2/y8 ,43.32 QSKIPpTVVK b6/y4 ,	cytoplasm
YJL004C	SYS1	24	S	RIM11	QDSLSPS	-0.829	N/A	-0.829	N/A	27	48.48	36.89 QDpSLSPSK b3/y6 ,48.48 QDSLpSPSK b5/y4 ,36.89 QDSLSPpSK b7/y2 ,	cytoplasm
YDR283C	GCN2	567	T	RIM11	TLSQSSI	N/A	0.829	-0.829	N/A	30	86.47	46.61 pTLSQSSIR b1/y8 ,86.47 TLpSQSSIR b3/y6 ,58.87 TLSQpSSIR b5/y4 ,46.61 TLSQSpSIR b6/y3 ,	cytoplasm
YFR040W	SAP155	52	T	CKA2	GTSDSLDSIPEEYSHGDEV	N/A	0.848	-0.848	N/A	31	39.44	23.06 GpTpSDSLDSIPEEYSHGDEVK b2/y19 b3/y18 ,23.55 GpTSDpSLDSIPEEYSHGDEVK b2/y19 b5/y16 ,23.55 GTpSDpSLDSIPEEYSHGDEVK b3/y18 b5/y16 ,23.55 GpTSDSLDpSIPEEYSHGDEVK b2/y19 b8/y13 ,23.55 GTpSDSLDpSIPEEYSHGDEVK b3/y18 b8/y13 ,39.44 GTSDpSLDpSIPEEYSHGDEVK b5/y16 b8/y13 ,4.94 GpTSDSLDSIPEEYpSHGDEVK b2/y19 b14/y7 ,4.94 GTpSDSLDSIPEEYpSHGDEVK b3/y18 b14/y7 ,8.71 GTSDpSLDSIPEEYpSHGDEVK b5/y16 b14/y7 ,8.71 G…	cytoplasm
YFR040W	SAP155	53	S	CKA2	GTSDSLDSIPEEYSHGDEV	N/A	0.848	-0.848	N/A	31	39.44	23.06 GpTpSDSLDSIPEEYSHGDEVK b2/y19 b3/y18 ,23.55 GpTSDpSLDSIPEEYSHGDEVK b2/y19 b5/y16 ,23.55 GTpSDpSLDSIPEEYSHGDEVK b3/y18 b5/y16 ,23.55 GpTSDSLDpSIPEEYSHGDEVK b2/y19 b8/y13 ,23.55 GTpSDSLDpSIPEEYSHGDEVK b3/y18 b8/y13 ,39.44 GTSDpSLDpSIPEEYSHGDEVK b5/y16 b8/y13 ,4.94 GpTSDSLDSIPEEYpSHGDEVK b2/y19 b14/y7 ,4.94 GTpSDSLDSIPEEYpSHGDEVK b3/y18 b14/y7 ,8.71 GTSDpSLDSIPEEYpSHGDEVK b5/y16 b14/y7 ,8.71 G…	cytoplasm
YJR059W	PTK2	623	S	CKA2	SMLEIAESPSL	N/A	0.849	-0.849	N/A	35	85.46	0.00 pS(ox)MLEIAESPSLK b1/y12 b2/y11 ,62.30 S(ox)MLEIAEpSPSLK b2/y11 b8/y5 ,85.46 S(ox)MLEIAESPpSLK b2/y11 b10/y3 ,	cytoplasm
YOR317W	FAA1	698	S	CKA2	DKVDAVYSSS	N/A	0.849	-0.849	N/A	35	114.67	88.90 DKVDAVYpSSS b8/y3 ,103.12 DKVDAVYSpSS b9/y2 ,114.67 DKVDAVYSSpS b10/y1 ,	cytoplasm
YNL157W	0	2	S	TPK1	SNENLSPNSSNPDLT	N/A	0.862	-0.862	N/A	28	84.26	84.26 pSNENLSPNSSNPDLT b1/y15 ,76.39 SNENLpSPNSSNPDLT b6/y10 ,45.87 SNENLSPNpSSNPDLT b9/y7 ,54.21 SNENLSPNSpSNPDLT b10/y6 ,35.34 SNENLSPNSSNPDLpT b15/y1 ,	cytoplasm
YMR165C	PAH1	161	S	CKA2	NSETTGSLSPTESSTTTPPDSVEE	N/A	0.862	-0.862	N/A	44	56.79	7.35 NpSETTGSLSPTESSTTTPPDSVEER b2/y24 ,7.44 NSEpTTGSLSPTESSTTTPPDSVEER b4/y22 ,7.44 NSETpTGSLSPTESSTTTPPDSVEER b5/y21 ,10.63 NSETTGpSLSPTESSTTTPPDSVEER b7/y19 ,20.04 NSETTGSLpSPTESSTTTPPDSVEER b9/y17 ,26.45 NSETTGSLSPpTESSTTTPPDSVEER b11/y15 ,33.16 NSETTGSLSPTEpSSTTTPPDSVEER b13/y13 ,33.16 NSETTGSLSPTESpSTTTPPDSVEER b14/y12 ,33.16 NSETTGSLSPTESSpTTTPPDSVEER b15/y11 ,48.37 NSETTGSLSPTESSTpTTPPDSV…	cytoplasm
YGR162W	TIF4631	160	S	SNF1	STVSPQPES	N/A	0.866	-0.866	N/A	42	69.57	21.90 pSTVSPQPESK b1/y10 ,23.54 SpTVSPQPESK b2/y9 ,69.57 STVpSPQPESK b4/y7 ,23.54 STVSPQPEpSK b9/y2 ,	cytoplasm
YBL101C	ECM21	804	T	RIM11	FHQTII	N/A	0.869	-0.869	N/A	28	78.12	78.12 FHQpTIIK b4/y4 ,	cytoplasm
YHR174W	ENO2	96	S	RIM11	AVDDFLLSLDGTAN	-0.881	N/A	-0.881	N/A	42	46.94	46.94 KAVDDFLLpSLDGTAN b9/y7 ,29.64 KAVDDFLLSLDGpTAN b13/y3 ,	cytoplasm
YDR171W	HSP42	213	S	TPK1	KSSSFAHLQAPSPIPDPLQVSKPET	N/A	0.896	-0.896	N/A	47	72.79	71.69 KpSSSFAHLQAPSPIPDPLQVSKPETR b2/y25 ,72.79 KSpSSFAHLQAPSPIPDPLQVSKPETR b3/y24 ,63.65 KSSpSFAHLQAPSPIPDPLQVSKPETR b4/y23 ,47.56 KSSSFAHLQAPpSPIPDPLQVSKPETR b12/y15 ,19.67 KSSSFAHLQAPSPIPDPLQVpSKPETR b21/y6 ,10.10 KSSSFAHLQAPSPIPDPLQVSKPEpTR b25/y2 ,	cytoplasm
YPL183C	RTT10	392	S	CKA2	SDILLIKFS	N/A	0.898	-0.898	N/A	26	34.11	4.51 KpSDILLIKFS b2/y9 ,34.11 KSDILLIKFpS b10/y1 ,	cytoplasm
YDR171W	HSP42	213	S	TPK1	SSSFAHLQAPSPIPDPLQVSKPET	N/A	0.918	-0.918	N/A	32	102.78	102.78 pSSSFAHLQAPSPIPDPLQVSKPETR b1/y25 ,102.78 SpSSFAHLQAPSPIPDPLQVSKPETR b2/y24 ,102.78 SSpSFAHLQAPSPIPDPLQVSKPETR b3/y23 ,32.56 SSSFAHLQAPpSPIPDPLQVSKPETR b11/y15 ,5.59 SSSFAHLQAPSPIPDPLQVpSKPETR b20/y6 ,0.00 SSSFAHLQAPSPIPDPLQVSKPEpTR b24/y2 ,	cytoplasm
YIL149C	MLP2	1035	T	SNF1	TKSSLYSAQDLLD	N/A	0.92	-0.92	N/A	27	15.73	14.94 pTKSSLYSAQDLLDK b1/y14 ,15.73 TKpSSLYSAQDLLDK b3/y12 ,15.73 TKSpSLYSAQDLLDK b4/y11 ,10.37 TKSSLYpSAQDLLDK b7/y8 ,	cytoplasm
YMR173W	DDR48	247	S	CLA4	SSYGSNNDDSYGSSNNNDSYGSNNDDSYGSSN	N/A	0.935	-0.935	N/A	69	72.79	46.00 pSSYGSNNDDSYGSSNNNDSYGSNNDDSYGSSNK b1/y33 ,46.00 SpSYGSNNDDSYGSSNNNDSYGSNNDDSYGSSNK b2/y32 ,46.77 SSYGpSNNDDSYGSSNNNDSYGSNNDDSYGSSNK b5/y29 ,63.65 SSYGSNNDDpSYGSSNNNDSYGSNNDDSYGSSNK b10/y24 ,72.79 SSYGSNNDDSYGpSSNNNDSYGSNNDDSYGSSNK b13/y21 ,72.79 SSYGSNNDDSYGSpSNNNDSYGSNNDDSYGSSNK b14/y20 ,54.96 SSYGSNNDDSYGSSNNNDpSYGSNNDDSYGSSNK b19/y15 ,31.98 SSYGSNNDDSYGSSNNNDSYGpSNNDDSYGSSNK b22/y12 ,14…	cytoplasm
YAL031C	GIP4	594	S	SNF1	SASTPNPSASSSLAPSP	N/A	0.935	-0.935	N/A	70	90.47	4.81 pSASTPNPSASSSLAPSPK b1/y18 ,4.74 SApSTPNPSASSSLAPSPK b3/y16 ,5.93 SASpTPNPSASSSLAPSPK b4/y15 ,25.71 SASTPNPpSASSSLAPSPK b8/y11 ,41.11 SASTPNPSApSSSLAPSPK b10/y9 ,41.11 SASTPNPSASpSSLAPSPK b11/y8 ,49.83 SASTPNPSASSpSLAPSPK b12/y7 ,90.47 SASTPNPSASSSLAPpSPK b16/y3 ,	cytoplasm
YML073C	RPL6A	160	S	RIM11	QYLSASFSL	-0.941	N/A	-0.941	N/A	31	75.51	62.96 KQYLpSASFSL b5/y6 ,75.51 KQYLSApSFSL b7/y4 ,51.27 KQYLSASFpSL b9/y2 ,	cytoplasm
YMR031C	0	775	S	HRR25	ISIGN	N/A	0.942	-0.942	N/A	31	58.12	58.12 KIpSIGN b3/y4 ,	cytoplasm
YKL176C	LST4	545	T	SNF1	TSSSSSLQQATS	N/A	0.948	-0.948	N/A	27	28.71	26.19 pTSSSSSLQQATSR b1/y13 ,26.19 TpSSSSSLQQATSR b2/y12 ,27.82 TSpSSSSLQQATSR b3/y11 ,20.47 TSSpSSSLQQATSR b4/y10 ,28.71 TSSSpSSLQQATSR b5/y9 ,20.47 TSSSSpSLQQATSR b6/y8 ,7.65 TSSSSSLQQApTSR b11/y3 ,7.45 TSSSSSLQQATpSR b12/y2 ,	cytoplasm
YLR220W	CCC1	61	S	CKA2	NSAQDLENSPMSVG	N/A	0.973	-0.973	N/A	31	79.77	23.41 NpSAQDLENSP(ox)MSVGK b2/y14 b11/y5 ,79.77 NSAQDLENpSP(ox)MSVGK b9/y7 b11/y5 ,48.06 NSAQDLENSP(ox)MpSVGK b11/y5 b12/y4 ,	cytoplasm
YBR227C	MCX1	134	S	SNF1	SNVLVVGPSGSGKTLLATTLA	-0.98	N/A	-0.98	N/A	28	8.88	4.87 pSNVLVVGPSGSGKTLLATTLAK b1/y22 ,8.88 SNVLVVGPpSGSGKTLLATTLAK b9/y14 ,8.88 SNVLVVGPSGpSGKTLLATTLAK b11/y12 ,5.87 SNVLVVGPSGSGKpTLLATTLAK b14/y9 ,5.82 SNVLVVGPSGSGKTLLApTTLAK b18/y5 ,5.82 SNVLVVGPSGSGKTLLATpTLAK b19/y4 ,	cytoplasm
YIL041W	GVP36	316	T	CDC28	PEVAEEEKPQTAISMNDEDDA	N/A	0.999	-0.999	N/A	30	17.53	12.42 KPEVAEEEKPQpTAIS(ox)MNDEDDA b12/y11 b16/y7 ,17.53 KPEVAEEEKPQTAIpS(ox)MNDEDDA b15/y8 b16/y7 ,	cytoplasm
YGR196C	FYV8	416	S	CKA2	NEDNESIEDENEDTDSY	N/A	1.006	-1.006	N/A	29	28.22	28.22 KNEDNEpSIEDENEDTDSY b7/y12 ,4.57 KNEDNESIEDENEDpTDSY b15/y4 ,4.57 KNEDNESIEDENEDTDpSY b17/y2 ,	cytoplasm
YKL151C	0	6	S	PKC1	MLAELSHRELI	-1.006	N/A	-1.006	N/A	26	69.17	69.17 MLAELpSHRELI b6/y6 ,	cytoplasm
YDR321W	ASP1	61	T	SNF1	IKILGTGGTIAS	N/A	1.019	-1.019	N/A	26	7.45	7.45 IKILGpTGGTIASK b6/y8 ,7.27 IKILGTGGpTIASK b9/y5 ,4.26 IKILGTGGTIApSK b12/y2 ,	cytoplasm
YDR153C	ENT5	322	S	CKA2	NNNINSNSDDDDDEFGDFQSETSPDTTAP	N/A	1.022	-1.022	N/A	25	20.84	20.43 KNNNINpSNSDDDDDEFGDFQSETSPDTTAP b7/y24 ,20.43 KNNNINSNpSDDDDDEFGDFQSETSPDTTAP b9/y22 ,20.84 KNNNINSNSDDDDDEFGDFQpSETSPDTTAP b21/y10 ,20.43 KNNNINSNSDDDDDEFGDFQSEpTSPDTTAP b23/y8 ,15.18 KNNNINSNSDDDDDEFGDFQSETpSPDTTAP b24/y7 ,14.89 KNNNINSNSDDDDDEFGDFQSETSPDpTTAP b27/y4 ,14.89 KNNNINSNSDDDDDEFGDFQSETSPDTpTAP b28/y3 ,	cytoplasm
YER132C	PMD1	774	S	CKA2	LGLSEQSG	N/A	1.022	-1.022	N/A	40	43.32	23.54 LGLpSEQSGR b4/y6 ,43.32 LGLSEQpSGR b7/y3 ,	cytoplasm
YAL038W	CDC19	21	T	CLA4	TSIIGTIGPKTNNPETLVAL	-1.026	N/A	-1.026	N/A	62	95.78	95.78 pTSIIGTIGPKTNNPETLVALR b1/y21 ,95.78 TpSIIGTIGPKTNNPETLVALR b2/y20 ,62.87 TSIIGpTIGPKTNNPETLVALR b6/y16 ,43.85 TSIIGTIGPKpTNNPETLVALR b11/y11 ,26.30 TSIIGTIGPKTNNPEpTLVALR b16/y6 ,	cytoplasm
YOR184W	SER1	226	T	PKC1	NIGLAGLTLYII	N/A	1.029	-1.029	N/A	27	23.41	23.41 NIGLAGLpTLpYIIK b8/y6 b10/y4 ,	cytoplasm
YOR184W	SER1	228	Y	#N/A	NIGLAGLTLYII	N/A	1.029	-1.029	N/A	27	23.41	23.41 NIGLAGLpTLpYIIK b8/y6 b10/y4 ,	cytoplasm
YIL041W	GVP36	107	T	SNF1	LTELTHATSASEAQNILVAPGPIKEP	N/A	1.032	-1.032	N/A	31	20.84	14.89 KLpTELTHATSASEAQNILVAPGPIKEP b3/y25 ,20.43 KLTELpTHATSASEAQNILVAPGPIKEP b6/y22 ,20.43 KLTELTHApTSASEAQNILVAPGPIKEP b9/y19 ,20.84 KLTELTHATpSASEAQNILVAPGPIKEP b10/y18 ,20.84 KLTELTHATSApSEAQNILVAPGPIKEP b12/y16 ,	cytoplasm
YMR054W	STV1	551	S	SNF1	GESIEA	-1.035	N/A	-1.035	N/A	26	52.77	52.77 GEpSIEAK b3/y5 ,	cytoplasm
YML100W	TSL1	135	S	CDC28	FFSPSSNIPTD	N/A	1.051	-1.051	N/A	31	62.3	62.30 FFpSPSSNIPTDR b3/y10 ,41.92 FFSPpSSNIPTDR b5/y8 ,32.89 FFSPSpSNIPTDR b6/y7 ,11.53 FFSPSSNIPpTDR b10/y3 ,	cytoplasm
YBR196C	PGI1	2	S	TPK1	SNNSFTNF	N/A	1.053	-1.053	N/A	31	69.57	56.74 pSNNSFTNF b1/y8 ,69.57 SNNpSFTNF b4/y5 ,44.90 SNNSFpTNF b6/y3 ,	cytoplasm
YDL195W	SEC31	396	T	CDC28	LVQITPDG	-1.062	N/A	-1.062	N/A	27	86.47	86.47 KLVQIpTPDG b6/y4 ,	cytoplasm
YIL136W	OM45	273	S	CKA2	GEQSEQQIAE	N/A	1.073	-1.073	N/A	34	29.65	29.65 GEQpSEQQIAER b4/y8 ,	cytoplasm
YPL231W	FAS2	180	S	SNF1	STVQNEILGDLG	-1.08	N/A	-1.08	N/A	25	65.55	62.30 KpSTVQNEILGDLG b2/y12 ,65.55 KSpTVQNEILGDLG b3/y11 ,	cytoplasm
YPL237W	SUI3	2	S	CKA2	SSDLAAELGFDPAL	N/A	1.094	-1.094	N/A	29	62.87	62.87 pSSDLAAELGFDPALK b1/y15 ,62.87 SpSDLAAELGFDPALK b2/y14 ,	cytoplasm
YNR013C	PHO91	311	S	CKA2	INNDENSSGNEEDEDGNRQEVLDFQDAE	N/A	1.16	-1.16	N/A	44	75.08	75.08 INNDENpSpSGNEEDEDGNRQEVLDFQDAER b7/y23 b8/y22 ,	cytoplasm
YNR013C	PHO91	312	S	CKA2	INNDENSSGNEEDEDGNRQEVLDFQDAE	N/A	1.16	-1.16	N/A	44	75.08	75.08 INNDENpSpSGNEEDEDGNRQEVLDFQDAER b7/y23 b8/y22 ,	cytoplasm
YDR525W-A	SNA2	66	S	STE20	YSHLSSSDDNYGSLA	N/A	1.167	-1.167	N/A	39	46.94	46.94 YpSHLSSSDDNYGSLA b2/y14 ,39.82 YSHLpSSSDDNYGSLA b5/y11 ,39.82 YSHLSpSSDDNYGSLA b6/y10 ,39.82 YSHLSSpSDDNYGSLA b7/y9 ,0.00 YSHLSSSDDNYGpSLA b13/y3 ,	cytoplasm
YDL130W	RPP1B	96	S	CKA2	EEEAAEESDDDMGFGLFD	N/A	1.17	-1.17	N/A	94	197.03	197.03 KEEEAAEEpSDDD(ox)MGFGLFD b9/y11 b13/y7 ,	cytoplasm
YGR135W	PRE9	53	T	TPK1	VTSTLLEQDTSTE	N/A	1.171	-1.171	N/A	33	81.51	0.00 KVpTSTLLEQDTSTE b3/y12 ,4.30 KVTpSTLLEQDTSTE b4/y11 ,8.11 KVTSpTLLEQDTSTE b5/y10 ,69.17 KVTSTLLEQDpTSTE b11/y4 ,81.51 KVTSTLLEQDTpSTE b12/y3 ,81.51 KVTSTLLEQDTSpTE b13/y2 ,	cytoplasm
YLR079W	SIC1	2	T	CDC28	TPSTPP	N/A	1.18	-1.18	N/A	36	115.76	40.22 pTPSTPPR b1/y7 ,97.98 TPpSTPPR b3/y5 ,115.76 TPSpTPPR b4/y4 ,	cytoplasm
YDR427W	RPN9	111	S	PKC1	AQFQELDSK	-1.184	N/A	-1.184	N/A	25	8.64	8.64 AQFQELDpSKK b8/y3 ,	cytoplasm
YHR132W-A	0	63	S	CKA2	QYFDSGDYAL	N/A	1.195	-1.195	N/A	30	69.17	69.17 QYFDpSGDYALK b5/y7 ,	cytoplasm
YJL123C	MTC1	273	S	CKA2	KPSVADGELGNS	-1.204	N/A	-1.204	N/A	26	71.8	71.80 KKPpSVADGELGNS b4/y10 ,10.92 KKPSVADGELGNpS b13/y1 ,	cytoplasm
YMR031C	0	584	S	TPK1	ISGYGNDLDAQ	N/A	1.21	-1.21	N/A	31	75.38	75.38 KIpSGYGNDLDAQ b3/y10 ,	cytoplasm
YBL091C	MAP2	2	T	CKA2	TDAEIENSPASDL	N/A	1.214	-1.214	N/A	27	87.76	87.76 pTDAEIENpSPASDLK b1/y14 b8/y7 ,64.21 pTDAEIENSPApSDLK b1/y14 b11/y4 ,29.64 TDAEIENpSPApSDLK b8/y7 b11/y4 ,	cytoplasm
YBL091C	MAP2	9	S	CDC28	TDAEIENSPASDL	N/A	1.214	-1.214	N/A	27	87.76	87.76 pTDAEIENpSPASDLK b1/y14 b8/y7 ,64.21 pTDAEIENSPApSDLK b1/y14 b11/y4 ,29.64 TDAEIENpSPApSDLK b8/y7 b11/y4 ,	cytoplasm
YIL107C	PFK26	667	S	TPK1	SNPTSASSSQSELSEQP	N/A	1.219	-1.219	N/A	48	76.62	23.55 pSNPTSASSSQSELSEQPK b1/y18 ,39.44 SNPpTSASSSQSELSEQPK b4/y15 ,39.44 SNPTpSASSSQSELSEQPK b5/y14 ,56.90 SNPTSApSSSQSELSEQPK b7/y12 ,76.62 SNPTSASpSSQSELSEQPK b8/y11 ,76.62 SNPTSASSpSQSELSEQPK b9/y10 ,56.90 SNPTSASSSQpSELSEQPK b11/y8 ,31.66 SNPTSASSSQSELpSEQPK b14/y5 ,	cytoplasm
YER110C	KAP123	702	S	CKA2	VLNEQVDESYGL	N/A	1.261	-1.261	N/A	36	89.76	89.76 VLNEQVDEpSYGLR b9/y5 ,	cytoplasm
YML100W	TSL1	147	S	CDC28	IASPIQHEHDSGS	N/A	1.271	-1.271	N/A	29	62.96	62.96 IApSPIQHEHDSGSR b3/y12 ,21.16 IASPIQHEHDpSGSR b11/y4 ,21.16 IASPIQHEHDSGpSR b13/y2 ,	cytoplasm
YGR209C	TRX2	71	S	RIM11	AEVSSMPTLIFY	N/A	1.272	-1.272	N/A	40	51.74	51.74 AEVpSS(ox)MPTLIFYK b4/y10 b6/y8 ,51.74 AEVSpS(ox)MPTLIFYK b5/y9 b6/y8 ,41.92 AEVSS(ox)MPpTLIFYK b6/y8 b8/y6 ,	cytoplasm
YOL093W	TRM10	16	T	CDC28	TPPLPPVPEGMS	N/A	1.279	-1.279	N/A	33	70.15	70.15 pTPPLPPVPEG(ox)MSK b1/y13 b11/y3 ,4.29 TPPLPPVPEG(ox)MpSK b11/y3 b12/y2 ,	cytoplasm
YBL037W	APL3	592	S	SNF1	YFSAPNVA	N/A	1.28	-1.28	N/A	26	43.32	43.32 YFpSAPNVAK b3/y7 ,	cytoplasm
YDR050C	TPI1	71	S	CKA2	ASGAFTGENSVDQI	N/A	1.284	-1.284	N/A	42	37.02	35.34 ApSGAFTGENSVDQIK b2/y14 ,37.02 ASGAFpTGENSVDQIK b6/y10 ,21.11 ASGAFTGENpSVDQIK b10/y6 ,	cytoplasm
YOR042W	CUE5	407	S	CKA2	KNPDEDEFLINSDDEM	N/A	1.285	-1.285	N/A	46	71.82	71.82 KNPDEDEFLINpSDDE(ox)M b12/y5 b16/y1 ,	cytoplasm
YIL135C	VHS2	409	S	CDC28	NSPAFTNSNPSS	N/A	1.285	-1.285	N/A	31	45.48	7.09 NpSPAFTNSNPSSK b2/y12 ,35.78 NSPAFpTNSNPSSK b6/y8 ,45.48 NSPAFTNpSNPSSK b8/y6 ,35.78 NSPAFTNSNPpSSK b11/y3 ,34.76 NSPAFTNSNPSpSK b12/y2 ,	cytoplasm
YHR159W	0	435	S	CKA2	GQAEDSGDDSSLNM	N/A	1.285	-1.285	N/A	45	101.78	101.78 GQAEDpSGDDSSLN(ox)MR b6/y10 b14/y2 ,29.64 GQAEDSGDDpSSLN(ox)MR b10/y6 b14/y2 ,21.64 GQAEDSGDDSpSLN(ox)MR b11/y5 b14/y2 ,	cytoplasm
YCL057W	PRD1	189	S	SNF1	ISVNSINFSKNLGEQ	N/A	1.295	-1.295	N/A	26	31.19	4.35 IpSVNSINFSKNLGEQK b2/y15 ,30.40 ISVNpSINFSKNLGEQK b5/y12 ,31.19 ISVNSINFpSKNLGEQK b9/y8 ,	cytoplasm
YPR160W	GPH1	580	Y	#N/A	YVEDKEFL	N/A	1.357	-1.357	N/A	27	32.87	32.87 KpYVEDKEFL b2/y8 ,	cytoplasm
YMR099C	0	38	S	CKA2	SEEQLWLSTAAKLDGSKPV	-1.366	N/A	-1.366	N/A	25	20.1	13.26 pSEEQLWLpSTAAKLDGSKPVR b1/y20 b8/y13 ,13.26 pSEEQLWLSpTAAKLDGSKPVR b1/y20 b9/y12 ,20.10 SEEQLWLpSpTAAKLDGSKPVR b8/y13 b9/y12 ,5.77 pSEEQLWLSTAAKLDGpSKPVR b1/y20 b16/y5 ,9.06 SEEQLWLpSTAAKLDGpSKPVR b8/y13 b16/y5 ,9.06 SEEQLWLSpTAAKLDGpSKPVR b9/y12 b16/y5 ,	cytoplasm
YMR099C	0	45	S	PKC1	SEEQLWLSTAAKLDGSKPV	-1.366	N/A	-1.366	N/A	25	20.1	13.26 pSEEQLWLpSTAAKLDGSKPVR b1/y20 b8/y13 ,13.26 pSEEQLWLSpTAAKLDGSKPVR b1/y20 b9/y12 ,20.10 SEEQLWLpSpTAAKLDGSKPVR b8/y13 b9/y12 ,5.77 pSEEQLWLSTAAKLDGpSKPVR b1/y20 b16/y5 ,9.06 SEEQLWLpSTAAKLDGpSKPVR b8/y13 b16/y5 ,9.06 SEEQLWLSpTAAKLDGpSKPVR b9/y12 b16/y5 ,	cytoplasm
YGR048W	UFD1	354	S	CDC28	APKSPEVIEID	N/A	1.368	-1.368	N/A	32	83.81	83.81 APKpSPEVIEID b4/y8 ,	cytoplasm
YMR261C	TPS3	181	S	PKC1	NPNLSFDSHPP	N/A	1.392	-1.392	N/A	32	77.31	77.31 NPNLpSFDSHPPR b5/y8 ,65.55 NPNLSFDpSHPPR b8/y5 ,	cytoplasm
YNL121C	TOM70	520	T	PKC1	NPTVENFIEATNLLE	-1.392	N/A	-1.392	N/A	40	128.58	128.58 NPpTVENFIEATNLLEK b3/y14 ,26.30 NPTVENFIEApTNLLEK b11/y6 ,	cytoplasm
YLR058C	SHM2	152	S	TPK1	ISAVSTYFESFPY	-1.392	N/A	-1.392	N/A	32	68.56	29.64 IpSAVSTYFESFPYR b2/y13 ,68.56 ISAVpSTYFESFPYR b5/y10 ,68.56 ISAVSpTYFESFPYR b6/y9 ,29.64 ISAVSTYFEpSFPYR b10/y5 ,	cytoplasm
YDR069C	DOA4	646	S	PKC1	FKLACGSVNSLF	-1.396	N/A	-1.396	N/A	26	0	0.00 FKLACGpSVNSLFK b7/y7 ,0.00 FKLACGSVNpSLFK b10/y4 ,	cytoplasm
YHR132W-A	0	106	S	TPK1	MSSSSGGDSIS	N/A	1.426	-1.426	N/A	27	56.01	26.98 (ox)MpSSSSGGDSISR b1/y12 b2/y11 ,35.78 (ox)MSpSSSGGDSISR b1/y12 b3/y10 ,45.48 (ox)MSSpSSGGDSISR b1/y12 b4/y9 ,56.01 (ox)MSSSpSGGDSISR b1/y12 b5/y8 ,26.19 (ox)MSSSSGGDpSISR b1/y12 b9/y4 ,12.22 (ox)MSSSSGGDSIpSR b1/y12 b11/y2 ,	cytoplasm
YNL115C	0	576	T	RIM11	TSIVSSKEMV	N/A	1.462	-1.462	N/A	28	45.48	12.60 pTpSIVSSKE(ox)MVK b1/y11 b2/y10 b9/y3 ,35.78 pTSIVpSSKE(ox)MVK b1/y11 b5/y7 b9/y3 ,35.78 TpSIVpSSKE(ox)MVK b2/y10 b5/y7 b9/y3 ,45.48 pTSIVSpSKE(ox)MVK b1/y11 b6/y6 b9/y3 ,45.48 TpSIVSpSKE(ox)MVK b2/y10 b6/y6 b9/y3 ,20.47 TSIVpSpSKE(ox)MVK b5/y7 b6/y6 b9/y3 ,	cytoplasm
YNL115C	0	577	S	SNF1	TSIVSSKEMV	N/A	1.462	-1.462	N/A	28	45.48	12.60 pTpSIVSSKE(ox)MVK b1/y11 b2/y10 b9/y3 ,35.78 pTSIVpSSKE(ox)MVK b1/y11 b5/y7 b9/y3 ,35.78 TpSIVpSSKE(ox)MVK b2/y10 b5/y7 b9/y3 ,45.48 pTSIVSpSKE(ox)MVK b1/y11 b6/y6 b9/y3 ,45.48 TpSIVSpSKE(ox)MVK b2/y10 b6/y6 b9/y3 ,20.47 TSIVpSpSKE(ox)MVK b5/y7 b6/y6 b9/y3 ,	cytoplasm
YDR422C	SIP1	193	S	CKA2	NLLESSATASPSPT	N/A	1.463	-1.463	N/A	43	65.55	65.55 NLLEpSSATASPSPTR b5/y11 ,65.55 NLLESpSATASPSPTR b6/y10 ,54.51 NLLESSApTASPSPTR b8/y8 ,63.88 NLLESSATApSPSPTR b10/y6 ,62.30 NLLESSATASPpSPTR b12/y4 ,51.74 NLLESSATASPSPpTR b14/y2 ,	cytoplasm
YMR304W	UBP15	2	S	CKA2	SSEDELGSIGTVFPGSPID	N/A	1.468	-1.468	N/A	39	50.07	49.21 pSSEDELGSIGTVFPGSPIDK b1/y20 ,50.07 SpSEDELGSIGTVFPGSPIDK b2/y19 ,35.06 SSEDELGpSIGTVFPGSPIDK b8/y13 ,21.68 SSEDELGSIGpTVFPGSPIDK b11/y10 ,5.63 SSEDELGSIGTVFPGpSPIDK b16/y5 ,	cytoplasm
YDR130C	FIN1	235	S	TPK1	ASFQKSV	-1.474	N/A	-1.474	N/A	28	36.89	25.44 ApSFQKSVK b2/y7 ,36.89 ASFQKpSVK b6/y3 ,	cytoplasm
YOL087C	0	771	S	CLA4	ANSTSTLEGNE	N/A	1.59	-1.59	N/A	46	35.78	35.78 ANpSTSTLEGNEK b3/y10 ,26.98 ANSpTSTLEGNEK b4/y9 ,19.20 ANSTpSTLEGNEK b5/y8 ,12.60 ANSTSpTLEGNEK b6/y7 ,	cytoplasm
YDR511W	ACN9	9	S	PKC1	LIYRSV	N/A	1.635	-1.635	N/A	32	50.52	50.52 LIYRpSVR b5/y3 ,	cytoplasm
YER079W	0	39	S	RIM11	SMSPSNIASGED	N/A	1.643	-1.643	N/A	66	136.26	106.25 pS(ox)MSPSNIASGEDR b1/y13 b2/y12 ,136.26 S(ox)MpSPSNIASGEDR b2/y12 b3/y11 ,136.26 S(ox)MSPpSNIASGEDR b2/y12 b5/y9 ,70.15 S(ox)MSPSNIApSGEDR b2/y12 b9/y5 ,	cytoplasm
YMR205C	PFK2	171	S	CKA2	VHSYTDLAYRM	N/A	1.665	-1.665	N/A	37	65.55	65.55 KVHpSYTDLAYRM b4/y9 ,54.51 KVHSYpTDLAYRM b6/y7 ,	cytoplasm
[truncated: 338 more rows]
