# Supplementary material for: Perturbation of the yeast N-acetyltransferase NatB induces elevation of protein phosphorylation levels
Source: BMC Genomics. 2010 Dec 2;11:685. doi: 10.1186/1471-2164-11-685 (PMC3091791; doi:10.1186/1471-2164-11-685)
Supplement: Additional file 4 — Table S4. NatB substrates. displays an inventory of detected NatB substrates. [file 1471-2164-11-685-S4.XLS]

## Sheet: Sheet1
Supplementary table 4, Inventory of determined NatB substrates
15N / 14N Ratios were determined using Msquant. In experiment 1 the wildtype was labeled with 15N while nat3Δ was labeled with 14N. In experiment 2 the labels were swapped.
Ratio outliers between biological replicates were determined using PCA analysis. A 95% confidence interval was calculated for ratio data from both biological replicates to assess consistency between replicates
The position of the N-acetylated residue is idicated in the "start" column
Average ratios were calculated using the individual 2log ratios of the two biological replicates
accession	name	sequence	start	ratio exp1 (2log)	ratio exp2 (2log)	average ratio (2log)	95% confidence	score	localization	identified previously as NatB substrate
YGR078C	PAC10	MDTLFNSTE	1	-5.381	6.583	-5.982	yes	47	cytoplasm	yes
YJL136C	RPS21B	MENDKGQLVELYVP	1	-4.54	6.586	-5.563	yes	88	cytoplasm	yes
YGR180C	RNR4	MEAHNQFL	1	-4.083	4.828	-4.4555	yes	44	cytoplasm	yes
YKR057W	RPS21A	MENDKGQLVELYVPR	1	-1.747	7.055	-4.401	no	96	cytoplasm	yes
YDR394W	RPT3	MEELGIVTPVE	1	-6.644	1.034	-3.839	no	43	N/A	yes
YLR264W	RPS28B	MDSKTPVTLA	1	-7.966	N/A	-7.966	N/A	32	cytoplasm	yes
YLR178C	TFS1	MNQAIDFAQASIDSY	1	-4.293	N/A	-4.293	N/A	54	cytoplasm	yes
YER012W	PRE1	MDIILGI	1	N/A	1.551	-1.551	N/A	44	nucleus	yes
YLL026W	HSP104	MNDQTQFTERAL	1	-7.381	9.966	-8.6735	yes	65	cytoplasm	no
YPL111W	CAR1	METGPHYNYY	1	-6.506	8.177	-7.3415	yes	66	cytoplasm	no
YDL029W	ARP2	MDPHNPIVLDQGTGFV	1	-5.211	7.823	-6.517	yes	54	cytoskeleton	no
YER133W	GLC7	MDSQPVDVDNIID	1	-4.442	4.957	-4.6995	yes	74	cellular bud	no
YPR181C	SEC23	MDFETNEDINGV	1	-4.322	4.22	-4.271	yes	51	cytoplasm	no
YLR078C	BOS1	MNALYNHAV	1	-3.442	2.651	-3.0465	yes	51	cytoplasm	no
YOR045W	TOM6	MDGMFAMPGAAAGAASPQQP	1	-3.54	1.26	-2.4	yes	117	cytoplasm	no
YOR027W	STI1	MDDINQSNSMP	198	0.439	1.86	-0.7105	yes	42	cytoplasm	no
YER055C	HIS1	MDLVNHLTD	1	-9.966	3.87	-6.918	no	55	N/A	no
YCL001W	RER1	MDYDSSDTMNGGSSNPLIT	1	-1.092	9.966	-5.529	no	97	cytoplasm	no
YDL100C	GET3	MDLTVEPNLH	1	-1.083	8.53	-4.8065	no	39	cytoplasm	no
YBL082C	ALG3	MEGEQSPQGE	1	-0.429	5.854	-3.1415	no	67	endoplasmic reticulum	no
YDR470C	UGO1	MNNNNVTEATS	1	-4.381	1.036	-2.69	no	89	cytoplasm	no
YBR143C	SUP45	MDNEVE	1	N/A	9.604	-9.604	N/A	40	cytoplasm	no
YNL189W	SRP1	MDNGTDSSTS	1	N/A	8.035	-8.035	N/A	67	cytoplasm	no
YLR438C-A	LSM3	METPLDLL	1	N/A	7.537	-7.537	N/A	40	nucleolus	no
YHR028C	DAP2	MEGGEEEVE	1	N/A	7.419	-7.419	N/A	69	cytoplasm	no
YLR118C		MNGLRVAA	1	N/A	7.119	-7.119	N/A	48	cytoplasm	no
YMR074C		MDPELQAI	1	N/A	6.928	-6.928	N/A	60	cytoplasm	no
YGR275W	RTT102	MDPQTLIT	1	N/A	6.25	-6.25	N/A	30	nucleus	no
YFL038C	YPT1	MNSEYDYLF	1	N/A	6.179	-6.179	N/A	40	cytoplasm	no
YIL076W	SEC28	MDYFNI	1	N/A	5.911	-5.911	N/A	33	cytoplasm	no
YNL313C		METLLHA	1	N/A	5.753	-5.753	N/A	45	cytoplasm	no
YOL129W	VPS68	MEADDHVSLFRFPF	1	-5.322	N/A	-5.322	N/A	58	cytoplasm	no
YJL041W	NSP1	MNFNTPQQN	1	N/A	5.281	-5.281	N/A	42	endomembrane system	no
YOL086W-A		MNDDEDRAQL	1	N/A	5.128	-5.128	N/A	34	N/A	no
YIL088C	AVT7	MEATSSALSSTANLV	1	-4.608	N/A	-4.608	N/A	46	cytoplasm	no
YPL262W	FUM1	MNSSFRTETDAFGEIHVPAD	24	-4.54	N/A	-4.54	N/A	41	cytoplasm	no
YFL023W	BUD27	MDLLAASVESTL	1	N/A	3.96	-3.96	N/A	67	cytoplasm	no
YHR060W	VMA22	MDTTDEQYL	10	N/A	3.687	-3.687	N/A	53	cytoplasm	no
YLR423C	ATG17	MNEADVT	1	N/A	3.684	-3.684	N/A	30	cytoplasm	no
YGR231C	PHB2	MNRSPGEFQRYA	1	N/A	3.623	-3.623	N/A	34	cytoplasm	no
YLR430W	SEN1	MNSNNPDNNNSNNINNNN	1	-3.523	N/A	-3.523	N/A	54	nucleus	no
YLR119W	SRN2	MDVVPSPGLPEKVNE	31	-3.523	N/A	-3.523	N/A	36	cytoplasm	no
YNL044W	YIP3	MNQLGALAQVS	1	N/A	3.474	-3.474	N/A	51	cytoplasm	no
YPR021C	AGC1	MEQINSNSR	1	-3.366	N/A	-3.366	N/A	43	cytoplasm	no
YDL116W	NUP84	MELSPTYQTERFT	1	-2.989	N/A	-2.989	N/A	48	endomembrane system	no
YDR017C	KCS1	MDTSHEIHD	1	-2.943	N/A	-2.943	N/A	39	cytoplasm	no
YJR089W	BIR1	MDGQIDKME	1	-2.878	N/A	-2.878	N/A	35	chromosome	no
YDL188C	PPH22	MDMEIDDPMHGSDEDQLSPTLDEDMNSDDGKNNT	1	-2.847	N/A	-2.847	N/A	34	chromosome	no
YCR002C	CDC10	MDPLSSVQPASYVGFDTITNQIEH	1	-2.591	N/A	-2.591	N/A	70	cell cortex	no
YDR129C	SAC6	MNIVKLQR	1	-2.466	N/A	-2.466	N/A	32	cell cortex	no
YDL128W	VCX1	MDATTPLLTVANSHPARNP	1	-2.466	N/A	-2.466	N/A	79	cytoplasm	no
YNL092W		MDENEFDNQREN	1	-2.059	N/A	-2.059	N/A	50	N/A	no
YGL242C		MNTEGASLSEQLLDAA	1	-1.894	N/A	-1.894	N/A	61	N/A	no
YLR056W	ERG3	MDLVLEVADHYVLDDLYA	1	-1.771	N/A	-1.771	N/A	66	endoplasmic reticulum	no
YEL056W	HAT2	MENQEKPLSVDEEYDLW	1	-1.45	N/A	-1.45	N/A	47	cytoplasm	no
YDR320C-A	DAD4	MENPHEQVQANILSR	1	-1.245	N/A	-1.245	N/A	50	chromosome	no
YDL141W	BPL1	MNVLVYNGPGTTPGSV	1	-1.05	N/A	-1.05	N/A	39	cytoplasm	no
YBR154C	RPB5	MDQENE	1	N/A	0.265	-0.265	N/A	32	nucleolus	no
YDL122W	UBP1	MDLFIES	1	N/A	0.196	-0.196	N/A	31	cytoplasm	no
