# Supplementary material for: Perturbation of the yeast N-acetyltransferase NatB induces elevation of protein phosphorylation levels
Source: BMC Genomics. 2010 Dec 2;11:685. doi: 10.1186/1471-2164-11-685 (PMC3091791; doi:10.1186/1471-2164-11-685)
Supplement: Additional file 5 — Table S5. Protein variants. displays an inventory of detected protein variants. [file 1471-2164-11-685-S5.XLS]

## Sheet: Sheet1
Supplementary table 5, Inventory of identified protein variants
15N / 14N Ratios were determined using Msquant. In experiment 1 the wildtype was labeled with 15N while nat3Δ was labeled with 14N. In experiment 2 the labels were swapped.
Ratio outliers between biological replicates were determined using PCA analysis. A 95% confidence interval was calculated for ratio data from both biological replicates to assess consistency between replicates
The position of the N-acetylated residue is idicated in the "start" column
Average ratios were calculated using the individual 2log ratios of the two biological replicates
accession	name	sequence	start	preceeding amino acid	ratio exp1 (2log)	ratio exp2 (2log)	average ratio (2log)	95% confidence	score	localization
YJL109C	UTP10	ADILVSAIRNS	922	R	N/A	N/A	N/A	N/A	32.34	chromosome
YJL181W		ADKLLR	536	D	N/A	N/A	N/A	N/A	54.68	N/A
YLR347C	KAP95	ADMLMGLFFRLLEK	595	V	0.198	N/A	0.198	N/A	38	cytoplasm
YPL017C	IRC15	AEEQAIRA	343	K	N/A	N/A	N/A	N/A	34.22	cytoplasm
YMR173W	DDR48	AENMIGED	32	K	N/A	1.737	-1.737	N/A	46	cytoplasm
YOL109W	ZEO1	AETAAQDVQQ	8	K	N/A	1.382	-1.382	N/A	39	cytoplasm
YML027W	YOX1	AFAFIT	152	R	N/A	N/A	N/A	N/A	33.19	chromosome
YLR205C	HMX1	AGGKLIR	164	F	N/A	N/A	N/A	N/A	57.73	endoplasmic reticulum
YFR004W	RPN11	AGVNSVAIK	298	T	N/A	-5.931	5.931	N/A	41	cytoplasm
YDR011W	SNQ2	AGVTIEDVSAK	128	K	N/A	N/A	N/A	N/A	45.24	membrane fraction
YGR132C	PHB1	AIIYDVRTK	66	K	N/A	N/A	N/A	N/A	31.38	cytoplasm
YDR416W	SYF1	ALASSLMK	131	H	N/A	N/A	N/A	N/A	32.56	nucleus
YJL130C	URA2	ALGGLGSGFANNE	602	Y	-0.732	N/A	-0.732	N/A	40	cytoplasm
YIL075C	RPN2	ALIETV	915	V	N/A	-0.038	0.038	N/A	33	cytoplasm
YGL090W	LIF1	AMMVTLLNE	210	R	0.952	N/A	0.952	N/A	43	chromosome
YAL021C	CCR4	AMNKDNVALFLK	638	R	N/A	N/A	N/A	N/A	49.37	cytoplasm
YKL209C	STE6	ANAGILR	259	A	N/A	N/A	N/A	N/A	47.54	membrane
YPR072W	NOT5	ANLENIL	162	I	N/A	N/A	N/A	N/A	40.46	cytoplasm
YAR010C		ANLQYNGSTPADAFETK	273	L	N/A	N/A	N/A	N/A	78.71	N/A
YNL049C	SFB2	ANSFTQLAQNQQ	49	R	N/A	N/A	N/A	N/A	30.86	cytoplasm
YJR046W	TAH11	ANSKENFMY	464	L	3.808	N/A	3.808	N/A	47	cytoplasm
YGL008C	PMA1	ANTAVVI	177	L	-0.108	N/A	-0.108	N/A	41	membrane
YOR335C	ALA1	APEKLR	626	V	N/A	N/A	N/A	N/A	41.75	cytoplasm
YHR060W	VMA22	AQNMDTTDEQYL	7	M	0.702	-0.219	0.4605	yes	55	cytoplasm
YML059C	NTE1	ARGCQTIFAVDVGSA	1538	R	N/A	N/A	N/A	N/A	31.06	endoplasmic reticulum
YDR212W	TCP1	ASELLKR	105	I	N/A	N/A	N/A	N/A	42.53	cytoplasm
YEL065W	SIT1	ASIQASAK	470	Q	N/A	N/A	N/A	N/A	32.57	cytoplasm
YDR074W	TPS2	ASKAYVMK	879	L	N/A	N/A	N/A	N/A	33.84	cytoplasm
YOR275C	RIM20	ASLNKLL	365	L	-0.072	N/A	-0.072	N/A	41	cytoplasm
YML059C	NTE1	ASMSLAGLL	1504	R	0.89	N/A	0.89	N/A	32	endoplasmic reticulum
YGL008C	PMA1	ASSVSAHQPTQE	13	S	N/A	1.533	-1.533	N/A	45	membrane
YDR099W	BMH2	ASWRIVSSIEQ	59	R	N/A	N/A	N/A	N/A	40.04	membrane fraction
YDL109C		ATGGVEPNK	601	M	N/A	N/A	N/A	N/A	31.73	N/A
YOR035C	SHE4	ATTIPLIA	693	I	N/A	N/A	N/A	N/A	34.22	cytoplasm
YFL036W	RPO41	AVISVGKAIEMEFR	534	R	N/A	N/A	N/A	N/A	32.07	cytoplasm
YHR052W	CIC1	AVNELIKFTS	40	K	N/A	N/A	N/A	N/A	31.46	nucleolus
YPR112C	MRD1	AVPQKTDEELAIE	327	R	N/A	N/A	N/A	N/A	33.7	nucleolus
YIL173W	VTH1	AYVTNDGAEFTEAKFP	927	R	N/A	N/A	N/A	N/A	34.49	cytoplasm
YJR009C	TDH2	DAAAGIQLSP	294	F	-0.68	N/A	-0.68	N/A	40	cell wall
YDR033W	MRH1	DAEAVMAPK	276	S	N/A	N/A	N/A	N/A	36.32	membrane fraction
YNL243W	SLA2	DAEGDAALQPLK	214	N	N/A	N/A	N/A	N/A	31.61	cell cortex
YDR484W	VPS52	DAENSAMLAPK	173	K	N/A	N/A	N/A	N/A	37.81	cytoplasm
YAL005C	SSA1	DAGTIAGLNVL	158	K	-0.16	N/A	-0.16	N/A	63	cell wall
YGR192C	TDH3	DASAGIQLSP	294	F	-0.889	N/A	-0.889	N/A	68	cell wall
YMR205C	PFK2	DATIGAYSALD	355	T	-0.878	N/A	-0.878	N/A	35	cytoplasm
YKR001C	VPS1	DATIPTNEFVVDIIKA	507	K	N/A	N/A	N/A	N/A	33.65	cytoplasm
YDR477W	SNF1	DAYMLIKEN	381	R	N/A	N/A	N/A	N/A	38.41	cytoplasm
YAL038W	CDC19	DDKIMYVDY	122	C	-1.133	N/A	-1.133	N/A	34	cytoplasm
YEL006W	YEA6	DEGAAGLYKGLQ	94	K	N/A	N/A	N/A	N/A	33.01	cytoplasm
YOL095C	HMI1	DEKHNREFNTGD	404	S	N/A	N/A	N/A	N/A	30.45	cytoplasm
YKL029C	MAE1	DEQLERSY	137	L	-0.15	N/A	-0.15	N/A	41	mitochondrion
YJR009C	TDH2	DFLGDSNSSIFDAAAGIQLSPK	283	S	N/A	N/A	N/A	N/A	61.15	cell wall
YJL158C	CIS3	DGVLTDAKGR	142	K	N/A	N/A	N/A	N/A	38.82	cell wall
YGR086C	PIL1	DIEGSVQPS	134	R	0.135	N/A	0.135	N/A	46	cell cortex
YGR124W	ASN2	DKITRYFTPDWLDE	186	T	N/A	N/A	N/A	N/A	33.5	cytoplasm
YPL259C	APM1	DKKPSITSSSATNK	252	T	N/A	N/A	N/A	N/A	40.14	cytoplasm
YBR272C	HSM3	DKLITAIE	150	N	N/A	N/A	N/A	N/A	41.49	cytoplasm
YPL029W	SUV3	DMPMVTKAFT	618	K	N/A	N/A	N/A	N/A	33.82	cytoplasm
YPR035W	GLN1	DMYDDVYGWP	138	F	-1.08	N/A	-1.08	N/A	53	cytoplasm
YOL098C		DNKLSHIPQSRD	251	L	N/A	N/A	N/A	N/A	41.07	cytoplasm
YMR192W	GYL1	DRIALR	28	S	N/A	N/A	N/A	N/A	36.5	cellular bud
YBL041W	PRE7	DSFTSATE	205	R	0.111	N/A	0.111	N/A	38	N/A
YNL045W	LAP2	DSMKDPER	399	I	N/A	N/A	N/A	N/A	33.46	cytoplasm
YGL008C	PMA1	DTGIAVEGATDAA	646	A	-0.108	N/A	-0.108	N/A	75	membrane
YKL182W	FAS1	DYEAGASHGNPVVDFL	1505	V	-0.952	N/A	-0.952	N/A	36	cytoplasm
YIL073C	SPO22	EALTCLQKI	540	E	N/A	N/A	N/A	N/A	38.32	chromosome
YER062C	HOR2	EDAPAGIAAGK	178	F	N/A	N/A	N/A	N/A	42.3	cytoplasm
YKL073W	LHS1	EDETTVTLYSK	107	L	N/A	N/A	N/A	N/A	31.77	cytoplasm
YNL160W	YGP1	EDSAYAIPVANNK	159	T	N/A	N/A	N/A	N/A	46.45	extracellular region
YDR099W	BMH2	EDSVYLAK	6	R	N/A	N/A	N/A	N/A	36.26	membrane fraction
YDL185W	TFP1	EETAGLTVGDPVLRTG	75	Y	-0.761	N/A	-0.761	N/A	52	cytoplasm
YEL060C	PRB1	EFDTQNSAPWGLAR	281	T	N/A	N/A	N/A	N/A	73.78	cytoplasm
YNL055C	POR1	EFGYDISAGSIS	152	A	0.32	N/A	0.32	N/A	90	cytoplasm
YKL060C	FBA1	EFHTGIDNGVV	274	Q	-0.73	N/A	-0.73	N/A	49	cytoplasm
YLR384C	IKI3	EGQLMEIT	603	A	3.709	N/A	3.709	N/A	35	cytoplasm
YBR011C	IPP1	EIGETIAYTGQVK	124	L	N/A	N/A	N/A	N/A	47.78	cytoplasm
YBR184W		EKIASR	176	I	N/A	N/A	N/A	N/A	31.74	N/A
YNL178W	RPS3	ELAEEGYSGVEV	28	R	0.136	N/A	0.136	N/A	95	cytoplasm
YGR087C	PDC6	ELNAAYAADGYAR	51	N	N/A	N/A	N/A	N/A	92.81	cytoplasm
YFL039C	ACT1	ELYGNIVMSGGTTMFPGIAE	292	K	-0.099	N/A	-0.099	N/A	53	cell cortex
YLR264W	RPS28B	ENDILVLMESER	50	R	N/A	N/A	N/A	N/A	46.97	cytoplasm
YAL038W	CDC19	EQAIAYLPNYDDMR	356	A	N/A	N/A	N/A	N/A	45.34	cytoplasm
YHL015W	RPS20	EQEQQQQQIIK	11	E	N/A	N/A	N/A	N/A	57.11	cytoplasm
YKL088W	CAB3	EQLQQNQQQEEQQ	152	Q	N/A	N/A	N/A	N/A	34.78	cytoplasm
YGR248W	SOL4	ESLIGGGETANR	117	N	-0.759	N/A	-0.759	N/A	37	cytoplasm
YDL229W	SSB1	ESSVEIIANEQGNR	25	Y	N/A	N/A	N/A	N/A	76.41	membrane fraction
YOL109W	ZEO1	ETAAQDVQQ	9	A	N/A	1.922	-1.922	N/A	58	cytoplasm
YLR109W	AHP1	ETNPGTDVTVSSVESVLAH	157	K	-0.063	N/A	-0.063	N/A	65	cytoplasm
YDR385W	EFT2	ETVESESSQTALSK	565	R	N/A	N/A	N/A	N/A	48.12	ribosome
YGL039W		FAEKTAWDFLEE	176	K	N/A	N/A	N/A	N/A	34.41	cytoplasm
YFL036W	RPO41	FDANDNVLKMKPTK	365	K	N/A	N/A	N/A	N/A	41.69	cytoplasm
YOR280C	FSH3	FFISFSGFKLEDQSYQ	146	K	N/A	N/A	N/A	N/A	41.09	N/A
YHR188C	GPI16	FGMLYNLMVK	564	I	N/A	N/A	N/A	N/A	36.32	cytoplasm
YPR162C	ORC4	FGSLCTAIK	351	N	N/A	N/A	N/A	N/A	30.99	chromosome
R0040C		FIEMIAPDVDIDIES	27	L	N/A	N/A	N/A	N/A	56.33	nucleus
YJL168C	SET2	FINSYMD	697	E	N/A	1.635	-1.635	N/A	41	nucleus
YLL048C	YBT1	FNMILNKVLHS	1138	I	N/A	N/A	N/A	N/A	34.04	cytoplasm
YFL050C	ALR2	FRLLHTR	278	M	N/A	N/A	N/A	N/A	43.73	plasma membrane
YBL106C	SRO77	FSLDDSKTIL	565	R	N/A	N/A	N/A	N/A	30.72	plasma membrane
YBL007C	SLA1	FSLEKF	552	G	N/A	N/A	N/A	N/A	35.17	cell cortex
YER056C	FCY2	GAELGLR	143	F	N/A	N/A	N/A	N/A	37.95	plasma membrane
YJL178C	ATG27	GFISIITVVQALSCEKHDVL	9	C	N/A	0.732	-0.732	N/A	31	cytoplasm
YIR027C	DAL1	GFKGFLLDSGVEE	155	R	N/A	N/A	N/A	N/A	35.13	N/A
YKL060C	FBA1	GGEEDGVNNENADKEDLYT	180	T	-0.73	N/A	-0.73	N/A	34	cytoplasm
YGL094C	PAN2	GHIGGNSVKDIL	68	R	N/A	N/A	N/A	N/A	30.27	cytoplasm
YHR072W	ERG7	GIDLLKNR	676	R	N/A	N/A	N/A	N/A	37.24	cytoplasm
YKL060C	FBA1	GISNEGQNASI	74	K	-0.73	N/A	-0.73	N/A	34	cytoplasm
YGR004W	PEX31	GKLSAQTYEEDQEAILSS	36	R	N/A	N/A	N/A	N/A	31.64	cytoplasm
YDL126C	CDC48	GLELTAIA	679	P	N/A	0.362	-0.362	N/A	32	cytoplasm
YKR054C	DYN1	GLLWFSTDVCSISSKIDHLLNK	2211	C	N/A	N/A	N/A	N/A	32.87	cell cortex
YNL305C		GLWIMIGMGLTALLFGWNTHSS	213	W	-0.283	0.241	-0.262	yes	31	cytoplasm
YDR502C	SAM2	GYATDETPEGLPLTILLAH	129	F	N/A	N/A	N/A	N/A	55.76	N/A
YBR125C	PTC4	HFANSSCGSTAVVACII	170	R	N/A	N/A	N/A	N/A	31.72	cytoplasm
YJL130C	URA2	HGIAVQYLEVLN	1403	E	-0.732	N/A	-0.732	N/A	41	cytoplasm
YOR239W	ABP140	HPVPEFDK	381	K	N/A	N/A	N/A	N/A	43.07	cytoskeleton
YCR012W	PGK1	IIADAFSADANT	285	F	N/A	1.515	-1.515	N/A	50	cytoplasm
YPL231W	FAS2	IMQADLALK	1387	I	N/A	N/A	N/A	N/A	44.52	cytoplasm
YBL079W	NUP170	INAMIKMVQSI	893	A	N/A	N/A	N/A	N/A	37.73	endomembrane system
YML007W	YAP1	ITLVNELK	118	L	N/A	N/A	N/A	N/A	36.8	cytoplasm
YHR191C	CTF8	ITPLGMMMLEIQGELELPK	25	V	N/A	N/A	N/A	N/A	30.21	chromosome
YGR070W	ROM1	LANMYK	1040	V	N/A	N/A	N/A	N/A	30.73	other
YCL024W	KCC4	LATEIQIILQ	1021	K	N/A	N/A	N/A	N/A	33.43	cell cortex
YJR039W		LATFEIVEEV	618	K	N/A	N/A	N/A	N/A	34.49	mitochondrion
YJR041C	URB2	LDAINDPISIK	82	L	N/A	N/A	N/A	N/A	36.46	nucleolus
YGL245W	GUS1	LDDATEDVFN	48	K	-0.214	N/A	-0.214	N/A	83	cytoplasm
YNL212W	VID27	LDSSSVPLEK	354	I	N/A	N/A	N/A	N/A	36.62	cytoplasm
YMR127C	SAS2	LIEFSY	224	L	N/A	N/A	N/A	N/A	35.27	chromosome
YKR078W		LPESLQIVVDDSTFTGD	246	D	N/A	N/A	N/A	N/A	34.7	cytoplasm
YHR078W		LWTTDAYIEE	248	L	0.308	N/A	0.308	N/A	36	N/A
YDL155W	CLB3	LYLCINIIDR	222	T	N/A	N/A	N/A	N/A	44.88	cytoplasm
YKL060C	FBA1	MAAMDQWLEMEIGIT	165	R	N/A	N/A	N/A	N/A	36.24	cytoplasm
YNL076W	MKS1	MAIATGSNTRHR	501	R	N/A	N/A	N/A	N/A	30.57	cytoplasm
YOR027W	STI1	MDDINQSNSMP	198	N	0.439	1.86	-0.7105	yes	42	cytoplasm
YHR060W	VMA22	MDTTDEQYL	10	N	N/A	3.687	-3.687	N/A	53	cytoplasm
YER021W	RPN3	MDVDSSGVNDLHHSE	8	M	N/A	N/A	N/A	N/A	65.63	other
YLR119W	SRN2	MDVVPSPGLPEKVNE	31	E	-3.523	N/A	-3.523	N/A	36	cytoplasm
YLR044C	PDC1	MIEIMLPVFDAPQNLVEQA	535	R	-0.302	N/A	-0.302	N/A	65	cytoplasm
YBR057C	MUM2	MLAYG	320	K	1.701	N/A	1.701	N/A	36	cytoplasm
YHR206W	SKN7	MLHINN	54	D	N/A	N/A	N/A	N/A	38.37	nucleus
YPL227C	ALG5	MLTDAISFLKE	91	L	N/A	N/A	N/A	N/A	34.35	cytoplasm
YER155C	BEM2	MNELLQK	2086	M	N/A	N/A	N/A	N/A	45.02	cell cortex
YPL262W	FUM1	MNSSFRTETDAFGEIHVPAD	24	R	-4.54	N/A	-4.54	N/A	41	cytoplasm
Q0120	BI4	MNSSNTHLTSNK	344	N	N/A	N/A	N/A	N/A	35.17	mitochondrion
YNL297C	MON2	MNTGGFDSMQ	3	A	0.347	N/A	0.347	N/A	57	cytoplasm
YIL064W	SEE1	MQGTADLSTSK	29	Q	0.441	N/A	0.441	N/A	62	cytoplasm
YAR010C		MQSDTQEANDIVTLANLQYNGSTPADAFETK	259	K	N/A	N/A	N/A	N/A	77.84	N/A
YLR044C	PDC1	MSANISETTAMIT	128	R	N/A	N/A	N/A	N/A	44.76	cytoplasm
YGR067C		MSISLNQDSQ	226	G	N/A	N/A	N/A	N/A	43.36	N/A
YML072C	TCB3	MSRVIK	191	K	N/A	N/A	N/A	N/A	44.2	cellular bud
YDR196C	CAB5	MTRNPELSEEDA	148	L	N/A	N/A	N/A	N/A	37.5	endomembrane system
YAL038W	CDC19	NCTPKPTSTTETVAASAVAAVFEQK	370	R	N/A	N/A	N/A	N/A	94.47	cytoplasm
YJR050W	ISY1	NDGGSINTKCIPK	149	Q	N/A	N/A	N/A	N/A	47.28	nucleus
YJL130C	URA2	NDLESYLNQAVEVS	1152	K	-0.811	N/A	-0.811	N/A	94	cytoplasm
YGR192C	TDH3	NDPFITNDYAAYMFK	32	L	N/A	N/A	N/A	N/A	72.02	cell wall
YFR031C-A	RPL2A	NEGVHTGQFIYAG	79	A	N/A	N/A	N/A	N/A	34.27	cytoplasm
YAL005C	SSA1	NFNDPEVQADM	75	R	-0.16	N/A	-0.16	N/A	66	cell wall
YLL024C	SSA2	NFNDPEVQGDM	75	R	0.006	N/A	0.006	N/A	47	cell wall
YCL043C	PDI1	NHDEIVNDP	385	K	0.387	N/A	0.387	N/A	39	cytoplasm
YAR010C		NLQYNGSTPADAFETK	274	A	N/A	N/A	N/A	N/A	40.12	N/A
YKL101W	HSL1	NMETGQLAAI	100	K	-0.662	N/A	-0.662	N/A	40	cell cortex
YJL111W	CCT7	NNADFFV	173	H	N/A	0.425	-0.425	N/A	31	cytoplasm
YBL072C	RPS8A	NNELVRTNTLT	87	S	-0.513	N/A	-0.513	N/A	40	cytoplasm
YLR223C	IFH1	NSDLAVDSNTR	956	H	N/A	N/A	N/A	N/A	33.82	chromosome
YGR185C	TYS1	NSKIDLLEEP	234	P	0.055	N/A	0.055	N/A	37	cytoplasm
YKL067W	YNK1	NVCHGSDSVDSAE	116	R	N/A	0.506	-0.506	N/A	32	cytoplasm
YPL007C	TFC8	NYSISSLKTGSL	254	K	0.636	N/A	0.636	N/A	34	nucleus
YBR151W	APD1	PLLNSSKTP	69	T	N/A	1.229	-1.229	N/A	33	cytoplasm
YFR032C-A	RPL29	PSLKGVDPK	30	Y	N/A	N/A	N/A	N/A	31.34	cytoplasm
YNL328C	MDJ2	PTAGYRDALKF	47	N	N/A	N/A	N/A	N/A	36.82	cytoplasm
YMR157C	AIM36	PTGMLVMLLGR	184	L	N/A	N/A	N/A	N/A	40.97	mitochondrion
YGL009C	LEU1	QAFEGLENAGR	46	P	N/A	N/A	N/A	N/A	34.65	other
YMR164C	MSS11	QGLMDIASKGDI	103	K	N/A	N/A	N/A	N/A	36.92	nucleus
YOR320C	GNT1	QPINLQ	246	K	-5.878	N/A	-5.878	N/A	41	cytoplasm
YHR079C	IRE1	RAANSIS	99	R	-0.723	N/A	-0.723	N/A	37	nucleus
YBR062C		RDYQEVGGTSQEEQR	15	S	N/A	N/A	N/A	N/A	34.66	N/A
YGL021W	ALK1	RFIALEVSD	40	K	-0.218	N/A	-0.218	N/A	36	N/A
YER154W	OXA1	RRQLMQDNE	365	E	1.245	N/A	1.245	N/A	37	cytoplasm
YNR045W	PET494	RSQILGTISQAE	449	D	N/A	N/A	N/A	N/A	40.75	cytoplasm
YGL181W	GTS1	SAAATTSTPPLPRR	242	V	N/A	N/A	N/A	N/A	32.81	cell cortex
YDL125C	HNT1	SAPATLDAACIFC	16	M	N/A	0.263	-0.263	N/A	58	cytoplasm
YER057C	HMF1	SCVAVAALPLGVDMEMEAIAAER	106	R	-1.191	N/A	-1.191	N/A	55	cytoplasm
YDR135C	YCF1	SDAISLR	899	N	N/A	N/A	N/A	N/A	52	cytoplasm
YJL130C	URA2	SDEDYNMLR	684	L	N/A	N/A	N/A	N/A	61.19	cytoplasm
YCL033C	MXR2	SDESNDVK	35	M	N/A	N/A	N/A	N/A	59.73	N/A
YGR094W	VAS1	SDLDNLPPVDP	48	M	N/A	0.014	-0.014	N/A	54	cytoplasm
YNL209W	SSB2	SDNQTTVQFPVYQGER	436	V	N/A	N/A	N/A	N/A	73.98	cytoplasm
YNL246W	VPS75	SDQENENEHA	3	M	-0.578	N/A	-0.578	N/A	41	chromosome
YHR057C	CPR2	SDVGELIDQDDEVITQ	21	A	N/A	-2.511	2.511	N/A	66	N/A
YLL021W	SPA2	SEEEEEEQVKE	183	S	N/A	N/A	N/A	N/A	31.69	cell cortex
YLR043C	TRX1	SEFDSAIAQDK	9	A	N/A	N/A	N/A	N/A	41.49	cytoplasm
YLR218C		SETGETSEYY	56	M	N/A	0.893	-0.893	N/A	42	cytoplasm
YMR323W	ERR3	SFAEAMR	179	Q	N/A	N/A	N/A	N/A	35.34	cytoplasm
YLR135W	SLX4	SFKAVR	477	E	N/A	N/A	N/A	N/A	44.11	chromosome
YBR136W	MEC1	SFKLVQ	569	K	N/A	N/A	N/A	N/A	36.17	mitochondrion
YLL058W		SGMSAISTA	231	S	0.708	N/A	0.708	N/A	45	N/A
YOR323C	PRO2	SGNAAILKGG	139	K	N/A	6.072	-6.072	N/A	41	cytoplasm
YJL051W	IRC8	SGNKAGF	8	R	N/A	N/A	N/A	N/A	37.06	cellular bud
YKL203C	TOR2	SIQLLKESPSACLR	1248	L	N/A	N/A	N/A	N/A	31.73	cytoplasm
YLL024C	SSA2	SKLYQAGGAPEGAAPGGFPGGAPPAPEAEGPTVEEVD	603	M	N/A	0.845	-0.845	N/A	43	cell wall
YCR093W	CDC39	SLEVQTK	514	E	N/A	N/A	N/A	N/A	31.09	cytoplasm
YPL152W	RRD2	SMMNLLSQI	54	N	N/A	N/A	N/A	N/A	47.83	cytoplasm
YPL240C	HSP82	SNDDEQYIWESNAGGSFTV	140	K	-0.257	N/A	-0.257	N/A	44	cytoplasm
YLR249W	YEF3	SNFATIADPEA	296	K	-0.664	N/A	-0.664	N/A	65	cytoplasm
YOL061W	PRS5	SNIVVFGGDSHPELVT	4	M	0.345	-0.293	0.319	yes	42	cytoplasm
YBR212W	NGR1	SNVANASQ	3	M	N/A	-1.275	1.275	N/A	57	cytoplasm
YPR167C	MET16	SQLSII	168	R	-0.725	N/A	-0.725	N/A	43	cytoplasm
YKL034W	TUL1	SQNKMPLLWS	597	R	N/A	N/A	N/A	N/A	36.46	Golgi apparatus
YAL005C	SSA1	SQVDEIVLVGGST	326	K	-0.16	N/A	-0.16	N/A	58	cell wall
YCR012W	PGK1	SSAAGNTVIIGGGDTATVA	360	K	-0.442	N/A	-0.442	N/A	78	cytoplasm
YCL014W	BUD3	SSAFISSSSVADLIT	590	L	N/A	N/A	N/A	N/A	40.92	cell cortex
YPR033C	HTS1	SSATAAATSAPTANAANAL	22	M	N/A	-0.168	0.168	N/A	97	cytoplasm
YCR012W	PGK1	SSMVGFDLPQRAAGFLLE	172	H	-1.089	N/A	-1.089	N/A	48	cytoplasm
YKL060C	FBA1	SSSTAVAALEAARDS	40	T	-0.73	N/A	-0.73	N/A	79	cytoplasm
YMR219W	ESC1	SSSVEIEVE	608	L	N/A	N/A	N/A	N/A	33.79	nucleus
YHR197W	RIX1	SSVAIIIDLMK	122	I	N/A	N/A	N/A	N/A	32.01	nucleus
YJL130C	URA2	STGEVATFGHS	1332	A	-0.732	N/A	-0.732	N/A	43	cytoplasm
YDR283C	GCN2	STLFIQ	782	K	N/A	N/A	N/A	N/A	42.44	cytoplasm
YOR212W	STE4	STSSSYLDNQ	341	K	N/A	N/A	N/A	N/A	38.16	membrane
YKR074W	AIM29	STTFHDYDLEEPLTSNARPL	10	M	0.51	0.647	-0.0685	yes	85	cytoplasm
YOR036W	PEP12	SVAKIEEIGGLI	75	R	N/A	N/A	N/A	N/A	47.55	cytoplasm
YNL139C	THO2	SWISSKLLNK	143	F	N/A	N/A	N/A	N/A	30.72	nucleus
YPL084W	BRO1	TANSPAPPLPPLDS	712	S	N/A	0.366	-0.366	N/A	45	cytoplasm
YMR116C	ASC1	TASPDGTLIASAG	203	L	-0.876	N/A	-0.876	N/A	38	cytoplasm
YJL034W	KAR2	TDDERLIGDAA	91	F	0.193	N/A	0.193	N/A	49	cytoplasm
YAL005C	SSA1	TDTERLIGDAA	43	F	-0.147	N/A	-0.147	N/A	36	cell wall
YFR031C	SMC2	TELNEVSLAI	408	K	N/A	N/A	N/A	N/A	39.85	chromosome
YBL075C	SSA3	TFDIDANGILNVSALE	475	V	-2.373	N/A	-2.373	N/A	32	cytoplasm
YBR196C	PGI1	TFTTAETITNANTA	220	K	-0.966	N/A	-0.966	N/A	39	cytoplasm
YGL173C	KEM1	TKDAMNLLDGIK	1084	S	N/A	N/A	N/A	N/A	39.26	cytoplasm
YDR002W	YRB1	TMEEDEEVLY	78	K	0.733	N/A	0.733	N/A	57	cytoplasm
YLR259C	HSP60	TNEAAGDGTTSATVLG	102	K	0.014	N/A	0.014	N/A	96	cytoplasm
YAL038W	CDC19	TNNPETLVAL	31	K	-1.105	N/A	-1.105	N/A	68	cytoplasm
YKL060C	FBA1	TSNGGAAYFAG	62	Q	0.741	N/A	0.741	N/A	54	cytoplasm
YDL051W	LHP1	TTAEKNDGWVP	54	R	N/A	N/A	N/A	N/A	47.36	nucleolus
YLR413W		TVDTIFGAL	74	T	N/A	0.561	-0.561	N/A	32	N/A
YDL229W	SSB1	TYESSVEIIANEQGNR	23	A	N/A	N/A	N/A	N/A	73.65	membrane fraction
YFR053C	HXK1	VDEQSPRPGQQAFE	289	A	-0.308	N/A	-0.308	N/A	47	cytoplasm
YKL182W	FAS1	VFTGQGSQEQGMGMDLY	1665	F	-0.952	N/A	-0.952	N/A	38	cytoplasm
YNL055C	POR1	VGSSFDAL	259	G	0.32	N/A	0.32	N/A	38	cytoplasm
YDR532C		VKNQIIR	251	E	N/A	0.913	-0.913	N/A	34	chromosome
YAL005C	SSA1	VNDAVVTVPAYFNDSQ	137	K	-0.16	N/A	-0.16	N/A	40	cell wall
YAR042W	SWH1	VSKPFNPL	872	R	-0.229	N/A	-0.229	N/A	34	cytoplasm
YIL112W	HOS4	VSRSNDSNK	300	S	N/A	N/A	N/A	N/A	31.36	chromosome
YGR192C	TDH3	VVITAPSSTAPMFVMGVNEE	117	K	N/A	N/A	N/A	N/A	36.31	cell wall
YDL185W	TFP1	VYEETAGLTVGDPVLRTG	73	Q	-0.761	N/A	-0.761	N/A	60	cytoplasm
YLL012W	YEH1	WDLREMV	283	D	N/A	N/A	N/A	N/A	39.08	cytoplasm
YDL229W	SSB1	YESSVEIIANEQGNR	24	T	N/A	N/A	N/A	N/A	65.62	membrane fraction
YKL039W	PTM1	YLLAFFVFL	230	K	N/A	N/A	N/A	N/A	32.61	N/A
YOR138C	RUP1	YSISETSIP	123	R	N/A	N/A	N/A	N/A	33.68	cytoplasm
YNL165W	0	YTDDKVSVIPK	313	R	N/A	N/A	N/A	N/A	39.9	N/A
