# Supplementary material for: Perturbation of the yeast N-acetyltransferase NatB induces elevation of protein phosphorylation levels
Source: BMC Genomics. 2010 Dec 2;11:685. doi: 10.1186/1471-2164-11-685 (PMC3091791; doi:10.1186/1471-2164-11-685)
Supplement: Additional file 6 — Table S6. In-silico digestion. shows detectable N-terminal peptides after in-silico digestion using trypsin or Lys-N. [file 1471-2164-11-685-S6.XLS]

## Sheet: Sheet1
Supplementary table 6, Detectable N-terminal peptides after in-silico digests using Lys-N and trypsin
N-terminal fragments of proteins obtained by a in-silico diget of the yeast proteome (SGD database).
Only fragments from 5 to 45 amino acid in length are displayed.
protein accession	N-terminal peptide sequence	N-terminal peptide length	potential NatB target
R0020C	MNGERLLACI.K	10	YES
R0040C	MDDIETAK.N	7	YES
YAL002W	MEQNGLDHDSR.S	10	YES
YAL009W	MEPESIGDVGNHAQDDSASIVSGPR.R	24	YES
YAL021C	MNDPSLLGYPNVGPQQQQQQQQQQHAGLLGK.G	30	YES
YAL024C	MEIFSQK.D	6	YES
YAL026C	MNDDRETPP.K	9	YES
YAL037W	MDMEIEDSSPIDDLK.L	14	YES
YAL056W	MEISSSPWNDGGYSPYER.N	17	YES
YAL065C	MNSATSETTTNTGAAETTTSTGAAETK.T	26	YES
YAR003W	MNILLQDPFAVLK.E	12	YES
YAR009C	METFTGYLK.S	8	YES
YAR010C	MESQQLSQHSPISHGSACASVTSK.E	23	YES
YAR019C	MNSMADTDR.V	8	YES
YAR042W	MEQPDLSSVAISKPLLK.L	16	YES
YBL005W-A	MESQQLSQHSPIFHGSACASVTSK.E	23	YES
YBL009W	MNFDAVADQQMTDR.R	13	YES
YBL021C	MNTNESEHVSTSPEDTQENGGNASSSGSLQQISTLR.E	35	YES
YBL025W	MDRNVYEACSNII.K	13	YES
YBL040C	MNPFRILGDLSHLTSILILIHNI.K	23	YES
YBL043W	MNSTTPSIQDQYILASK.V	16	YES
YBL051C	METSSFENAPPAAINDAQDNNINTETNDQETNQQSIETR.D	38	YES
YBL068W	MNSESR.E	5	YES
YBL071C-B	MELFHIR.Y	6	YES
YBL074C	MNTVPFTSAPIEVTIGIDQYSFNVK.E	24	YES
YBL082C	MEGEQSPQGEK.S	10	YES
YBL088C	MEDHGIVETLNFLSSTK.I	16	YES
YBL100W-A	MESQQLHQNPHSLHGSAYASVTSK.E	23	YES
YBL113C	MDLNQR.K	5	YES
YBR002C	METDSGIPGHSFVLK.W	14	YES
YBR007C	MNQNLK.N	5	YES
YBR012W-A	MESQQLSNYPHISHGSACASVTSK.E	23	YES
YBR045C	METILQPK.A	7	YES
YBR055C	MERPSFLDQEPPAGYVPGIGR.G	20	YES
YBR057C	MNYMAYDYDPQHSLETSFNNLAFHPHQQSQQQALYESGER.N	39	YES
YBR063C	MEELGLK.S	6	YES
YBR065C	MNDEINEPPPNICEQCLGDEANIR.M	23	YES
YBR069C	MDDSVSFIAK.E	9	YES
YBR106W	MNPQVSNIIIMLVMMQLSR.R	18	YES
YBR136W	MESHVK.Y	5	YES
YBR140C	MNQSDPQDK.K	8	YES
YBR143C	MDNEVEK.N	6	YES
YBR150C	MNMDSGITSSHGSMDK.T	15	YES
YBR154C	MDQENER.N	6	YES
YBR156C	MDWAIK.A	5	YES
YBR168W	MDTNSK.T	5	YES
YBR173C	MNIVPQDTFK.S	9	YES
YBR195C	MNQCAK.D	5	YES
YBR201W	MDAVILNLLGDIPLVTR.L	16	YES
YBR204C	MNMAER.A	5	YES
YBR211C	MDRDT.K	5	YES
YBR216C	MEPIDDILFEVTDAFK.T	15	YES
YBR233W-A	MEHNLSPLQQEVLDK.Y	14	YES
YBR237W	METIDSK.Q	6	YES
YBR246W	MDSIQESDVLNAVK.T	13	YES
YBR257W	MDRTQTFI.K	8	YES
YBR260C	MEETAK.K	5	YES
YBR261C	MDVPADSHIK.Y	9	YES
YBR264C	MEATIK.V	5	YES
YBR298C-A	MELFIPCPER.L	9	YES
YCL001W	MDYDSSDTMNGGSSNPLITK.M	19	YES
YCL001W-B	MDDFLEHLSK.D	9	YES
YCL010C	MDGYWDVVVSSLQDIYNANEVIPFDDELQTK.K	30	YES
YCL019W	MESQQLHQNPR.S	10	YES
YCL029C	MDRYQR.K	6	YES
YCL048W	MNRITR.K	6	YES
YCL061C	MDDALHALSSLTAK.K	13	YES
YCL069W	MNMLIVGR.V	7	YES
YCR002C	MDPLSSVQPASYVGFDTITNQIEHR.L	24	YES
YCR003W	MNSLIFGK.Q	7	YES
YCR021C	MNDTLSSFLNR.N	10	YES
YCR026C	MELQNDLESLDNELNDFSEDPFR.D	22	YES
YCR027C	MEYATMSSSNSTHNFQR.K	16	YES
YCR032W	MNSIINAASK.V	9	YES
YCR034W	MNSLVTQYAAPLFER.Y	14	YES
YCR051W	MNANIWVAASDGNLDR.V	15	YES
YCR059C	MDDDHEQLVEELEAVEAIYPDLLSK.K	24	YES
YCR066W	MDHQITTASDFTTTSIPSLYQLDTLLR.C	26	YES
YCR081W	MNNGSGR.Y	6	YES
YCR086W	MDPLTVYK.N	7	YES
YCR089W	MNSFASLGLIYSVVNLLTR.V	18	YES
YCR097W	MDDICSMAENINR.T	12	YES
YCR106W	MDSITVK.K	6	YES
YDL029W	MDPHNPIVLDQGTGFVK.I	16	YES
YDL030W	MNLLETR.R	6	YES
YDL043C	MNYLEGVGSK.K	9	YES
YDL058W	MDIIQGLIQQPK.I	11	YES
YDL065C	MNENEYDNFDDLDDLLDEDPTK.L	21	YES
YDL080C	MNSSYTQR.Y	7	YES
YDL100C	MDLTVEPNLHSLITSTTHK.W	18	YES
YDL109C	MEAGRSADEVLYHNQSSV.K	18	YES
YDL116W	MELSPTYQTER.F	10	YES
YDL121C	MNLYGYFLLLIIVIAFIALLPLFSGIGTFK.L	29	YES
YDL122W	MDLFIESK.I	7	YES
YDL125C	MEPLISAPYLTTTK.M	13	YES
YDL128W	MDATTPLLTVANSHPAR.N	16	YES
YDL129W	MELRSRRSAEAYLVTPEEPA.K	20	YES
YDL138W	MNDSQNCLR.Q	8	YES
YDL141W	MNVLVYNGPGTTPGSVK.H	16	YES
YDL149W	MERDEYQLPNSHG.K	13	YES
YDL166C	MEARRYGPNIIVTGTPGCG.K	19	YES
YDL170W	MNYGVEK.L	6	YES
YDL188C	MDMEIDDPMHGSDEDQLSPTLDEDMNSDDGK.N	30	YES
YDL194W	MDPNSNSSSETLR.Q	12	YES
YDL204W	MNRNTTTN.K	8	YES
YDL220C	MDTLEEPECPPHK.N	12	YES
YDL223C	MNMNESISK.D	8	YES
YDL239C	MNHWLAFLNKPESLK.E	14	YES
YDL241W	MNVTENALLFK.C	10	YES
YDR006C	MDQPRTHSGPTTASNPAPSSTNSSSAPSATNS.K	32	YES
YDR009W	MNTNVPIFSSPVR.D	12	YES
YDR017C	MDTSHEIHDK.I	9	YES
YDR022C	MNVTVTVYDK.N	9	YES
YDR026C	MDSVSNLK.S	7	YES
YDR030C	MDPFLEFR.V	7	YES
YDR034C-C	MESQQLSQNSPNLHGSAYASVTSK.E	23	YES
YDR042C	MEQILYNQSLK.I	10	YES
YDR068W	MEFFYEEQVACIEDDK.I	15	YES
YDR069C	MEQNIISTIR.D	9	YES
YDR072C	MNVIFSLASFVK.N	11	YES
YDR084C	MDQARNFYNTIL.K	12	YES
YDR085C	MEGSYLSAQENQPIPER.L	16	YES
YDR087C	METSNFVK.Q	7	YES
YDR088C	MNNNSR.N	5	YES
YDR096W	MEIKPVEVIDGVPVFKPSMMEFANFQYFIDEITK.F	33	YES
YDR104C	MDSIVNVVEDDVK.Y	12	YES
YDR120C	MEGFFR.I	5	YES
YDR122W	MDDYHVNTAFSMGR.G	13	YES
YDR146C	MDTSNSWFDASK.V	11	YES
YDR153C	MDSLSK.K	5	YES
YDR159W	MNTSFGSVVPSTNFNFFK.G	17	YES
YDR166C	MDRFQIGDEQLLRFYQL.K	17	YES
YDR167W	MDFEEDYDAEFDDNQEGQLETPFPSVAGADDGDNDNDDSVAENMK.K	44	YES
YDR173C	MDTVNNYR.V	7	YES
YDR184C	MNTNQSNPNTDLTDDANIEHTLHR.L	23	YES
YDR186C	MDTVGTDAAAASINER.R	15	YES
YDR205W	MNLQELLAK.V	8	YES
YDR206W	MEPSNTQK.E	7	YES
YDR210W-A	MESQQLHQNPHSQHGSAYASVTSK.E	23	YES
YDR228C	MDHDTEVIVK.D	9	YES
YDR244W	MDVGSCSVGNNPLAQLHK.H	17	YES
YDR253C	MEDQDAAFIK.Q	9	YES
YDR257C	MDDFSR.D	5	YES
YDR261W-A	MESQQLHQNPHSLHGSAAASVTSK.E	23	YES
YDR281C	MEDTSR.C	5	YES
YDR284C	MNRVSFI.K	7	YES
YDR291W	MEEGPIK.K	6	YES
YDR297W	MNVTSNATAAGSFPLAFGLK.T	19	YES
YDR301W	MNVYDDVLDATVVSHSLATHFTTSDYEELLVVR.T	32	YES
YDR303C	MDIRGR.K	6	YES
YDR320C-A	MENPHEQVQANILSR.I	14	YES
YDR323C	MDLENVSCPICLR.K	12	YES
YDR335W	MDSTGASQIVSALDVIYSPK.S	19	YES
YDR336W	MEQLCK.R	5	YES
YDR345C	MNSTPDLISPQK.S	11	YES
YDR348C	MENRNSSTSSRPFSVNNPFRNATVDSSINQY.K	31	YES
YDR356W	MDEASHLPNGSLK.N	12	YES
YDR374C	MNQIWSTGPPNFYFNSEWK.E	18	YES
YDR374W-A	MDTEALANYLLR.Q	11	YES
YDR386W	MELSSNLK.D	7	YES
YDR394W	MEELGIVTPVEK.A	11	YES
YDR398W	MDSPVLQSAYDPSGQYLCYVTVALDK.Q	25	YES
YDR435C	MERIIQQTDYDALSC.K	15	YES
YDR458C	MDHRNLDP.K	8	YES
YDR468C	MNNSEDPFQQVVK.D	12	YES
YDR469W	MNESENSPQHNEVTVPMVEDTSSNADIPMEQIQR.E	33	YES
YDR470C	MNNNNVTEATSR.A	11	YES
YDR479C	MDSVTNFFWNDTYNAGTPTR.S	19	YES
YDR486C	MNRIFGYGN.K	9	YES
YDR489W	MDINIDDILAELDK.E	13	YES
YDR505C	MDLPTVNSTTSISDNVDLK.N	18	YES
YDR513W	METNFSFDSNLIVIIIITLFATR.I	22	YES
YDR520C	MDINSNASVSPRPDGLPMTAGYNSASGK.V	27	YES
YDR524C	MDFYTTDINK.N	9	YES
YDR527W	MDLLGDIVEK.D	9	YES
YDR528W	MENLCPPPPSQMK.D	12	YES
YDR532C	MDTGSASIK.D	8	YES
YEL003W	MEQRNNVFQA.K	10	YES
YEL006W	MNNGDNK.T	6	YES
YEL007W	MDIEPTFK.G	7	YES
YEL020W-A	MDALNSK.E	6	YES
YEL023C	MDSFNYIHGK.Y	9	YES
YEL032W	MEGSTGFDGDATTFFAPDAVFGDR.V	23	YES
YEL053C	MEVDSILGSLSITDDFDQLVDVTSLFDELCSK.L	31	YES
YEL056W	MENQEKPLSVDEEYDLWK.S	17	YES
YEL065W	MDPGIANHTLPEEFEEVVVPEMLEK.E	24	YES
YER004W	MNGLVLGATGLCGGGFLR.H	17	YES
YER012W	MDIILGIR.V	7	YES
YER028C	MNYLRDRFPPDNDQRPFRCEICSRGFHRLEH.K	31	YES
YER034W	MDAFSLK.K	6	YES
YER047C	MDSQRSHHILTRLT.K	14	YES
YER055C	MDLVNHLTDR.L	9	YES
YER110C	MDQQFLSQLEQTLHAITSGVGLK.E	22	YES
YER129W	MDRSD.K	5	YES
YER133W	MDSQPVDVDNIIDR.L	13	YES
YER136W	MDQETIDTDYDVIVLGTGITECILSGLLSVDGK.K	32	YES
YER143W	MDLTISNELTGEIYGPIEVSEDMALTDLIALLQADCGFDK.T	39	YES
YER147C	MENLGDK.L	6	YES
YER151C	MNMQDANK.E	7	YES
YER162C	MNEDLPK.E	6	YES
YER173W	MDSTNLNK.R	7	YES
YER176W	MDFQCR.T	5	YES
YER180C	MDVDER.L	5	YES
YFL010W-A	MDRSLQVYICMYPYLDGS.K	18	YES
YFL023W	MDLLAASVESTLK.N	12	YES
YFL031W	MEMTDFELTSNSQSNLAIPTNFK.S	22	YES
YFL038C	MNSEYDYLFK.L	9	YES
YFL039C	MDSEVAALVIDNGSGMCK.A	17	YES
YFL067W	MESIILSIAIFIGVLLGTSVGAGSGSSISPDVDAGSGSR.T	38	YES
YFR004W	MERLQRLMMNS.K	11	YES
YFR005C	MEVDNK.R	5	YES
YFR013W	MDSPSNSIQNLQQEAQGSSSAQLADHDHDR.V	29	YES
YFR041C	MNGYWKPALVVLGLVSLSYAFTTIETEIFQLQNEISTK.Y	37	YES
YGL015C	MEDTIRPLNYADIETSGPINLLETTNNLK.S	28	YES
YGL025C	MDSIIPAGVK.L	9	YES
YGL071W	MEGFNPADIEHASPINSSDSHSSSFVYALPK.S	30	YES
YGL073W	MNNAANTGTTNESNVSDAPR.I	19	YES
YGL082W	MDVTFLTK.N	7	YES
YGL086W	MDVRAALQCFFSALSGRFTG.K	20	YES
YGL093W	MNVDER.S	5	YES
YGL094C	MNNWQHFFNNPVDLSEHLK.K	18	YES
YGL095C	MNLFDVADFYINK.I	12	YES
YGL104C	MNRILSSASLLSNVSMPRQN.K	20	YES
YGL113W	METWEVIASVK.E	10	YES
YGL124C	MNLNESYLDAEIPK.G	13	YES
YGL145W	MNGIDDLLNINDR.I	12	YES
YGL159W	MNNSIITDDEVR.E	11	YES
YGL164C	MDEILAK.A	6	YES
YGL171W	MDIFRVLTRGASV.K	13	YES
YGL186C	MNRDNMDTT.K	9	YES
YGL193C	MNSSLNANSYFFR.K	12	YES
YGL207W	MEELNIDFDVFK.K	11	YES
YGL216W	MNVPETR.Q	6	YES
YGL223C	MDEVLPLFR.D	8	YES
YGL233W	MDQEGQPLLSK.D	10	YES
YGL240W	MDPIGINK.V	7	YES
YGL241W	MDINELIIGAQSADK.H	14	YES
YGL242C	MNTEGASLSEQLLDAAR.R	16	YES
YGL260W	MEMLLFLNESYIFHR.L	14	YES
YGR006W	MDLDLASILK.G	9	YES
YGR027W-A	MESQQLSQHSHISHGSACASVTSK.E	23	YES
YGR031C-A	MNSAGR.V	5	YES
YGR070W	MNSNELDLR.N	8	YES
YGR078C	MDTLFNSTEK.N	9	YES
YGR088W	MNVFGK.K	5	YES
YGR089W	MEEQFTNQK.K	8	YES
YGR109C	MNCIPSPISER.K	10	YES
YGR116W	MEETGDSK.L	7	YES
YGR120C	MDFLNDDELDLDLPVTAEISK.E	20	YES
YGR158C	MNVQDR.R	5	YES
YGR166W	MECFVPLR.C	7	YES
YGR174W-A	MNLNAYFEAYQAIFPFLLEAFLR.K	22	YES
YGR177C	MEDIEGYEPHITQELIDR.G	17	YES
YGR180C	MEAHNQFLK.T	8	YES
YGR188C	MNLDLGSTVR.G	9	YES
YGR203W	MDSYSITNVK.Y	9	YES
YGR206W	MNNNVEELLR.R	9	YES
YGR218W	MEGILDFSNDLDIALLDQVVSTFYQGSGVQQK.Q	31	YES
YGR223C	MDVRRPIREAVNNRRKP.K	17	YES
YGR231C	MNRSPGEFQRYA.K	12	YES
YGR250C	MNIAEEPSDEVISSGPEDTDICSQQTSASAEAGDQSIK.I	37	YES
YGR275W	MDPQTLITK.A	8	YES
YGR296W	MEIENEQICTCIAQILHLLNSLIITFLDDDK.T	30	YES
YHL010C	MDQFEYIITLEFGNQNQVESAYQIFK.S	25	YES
YHL014C	MNIGGGK.F	6	YES
YHL017W	MDRTWLLLTWLLLLCGVVQGNQESINQ.K	27	YES
YHL023C	MDECLPNSCLLGVHLVISTHSGPQIVYHYPPSNTAFLTNNPTK.H	42	YES
YHL036W	MEPLLFNSGK.A	9	YES
YHL040C	MESVHSR.D	6	YES
YHR021W-A	MNRSFHFLI.K	9	YES
YHR028C	MEGGEEEVER.I	9	YES
YHR036W	MESFENLSIR.D	9	YES
YHR045W	MNWSFLLQLVITILLIVLGANWLLSSFLLDFK.R	31	YES
YHR058C	MNVTPLDELQWK.S	11	YES
YHR071W	MDGNHR.F	5	YES
YHR073W	METIDIQNR.S	8	YES
YHR077C	MDDGR.K	5	YES
YHR078W	MEALIVFIVLSVSGAFAYK.C	18	YES
YHR079C-A	MNYLETQLNK.K	9	YES
YHR081W	MEDIEK.I	5	YES
YHR090C	MDPSLVLEQTIQDVSNLPSEFR.Y	21	YES
YHR097C	MNQTGR.T	5	YES
YHR100C	MNISGTLNTLR.L	10	YES
YHR109W	MEEVFR.F	5	YES
YHR111W	MNDYHLEDTTSELEALR.L	16	YES
YHR116W	MEKPSPTR.R	7	YES
YHR124W	MNEMENTDPVLQDDLVSK.Y	17	YES
YHR129C	MDQLSDSYALYNQPVVIDNGSGIIK.A	24	YES
YHR160C	MNSNRCQTNEVN.K	12	YES
YHR166C	MNDDSQDK.I	7	YES
YHR170W	MEFTPIDPHQHQNAATLLCCNCGTPIDGSTGLVMCYDCIK.L	39	YES
YHR178W	MDGPNFAHQGGR.S	11	YES
YHR185C	MNQGYTQLSAPELK.E	13	YES
YHR198C	MDRGRCANML.K	10	YES
YHR214C-D	MEDHTLVAIVVFFGNGEPFHVSLSVEMVFVLLLSSTR.I	36	YES
YIL003W	MEEQEIGVPAASLAGIK.H	16	YES
YIL007C	MEEEELSK.L	7	YES
YIL030C	MDVDSDVNVSR.L	10	YES
YIL037C	MNNVHIIKPLSLPQR.F	14	YES
YIL040W	MDATQPQYELSVVTQCLK.S	17	YES
YIL050W	MELSSPSK.K	7	YES
YIL056W	MNGPPTFTQYR.I	10	YES
YIL061C	MNYNLSK.Y	6	YES
YIL062C	MEADWR.R	5	YES
YIL076W	MDYFNIK.Q	6	YES
YIL088C	MEATSSALSSTANLVK.T	15	YES
YIL095W	MNTPQISLYEPGTILTVGSHHAK.I	22	YES
YIL098C	MDRPRTLRTYRGLIRAIL.K	18	YES
YIL112W	MNETTTK.Q	6	YES
YIL113W	MNIYTSPTR.T	8	YES
YIL132C	MEYEDLELITIWPSPTK.N	16	YES
YIL135C	MDTSNHNQDHDSHVAAQR.E	17	YES
YIL139C	MNRWVE.K	6	YES
YIL150C	MNDPREILAVDPYNNITSDEEDEQAIARELEFMER.K	35	YES
YIL159W	MDSSPNK.K	6	YES
YIR022W	MNLRFELQ.K	8	YES
YIR023W	MDPHQSPADNAASPTK.S	15	YES
YIR030C	METRILVVNPNSS.K	13	YES
YJL001W	MNGIQVDINR.L	9	YES
YJL019W	MNNSNEHR.R	7	YES
YJL041W	MNFNTPQQNK.T	9	YES
YJL050W	MDSTDLFDVFEETPVELPTDSNGEK.N	24	YES
YJL056C	MDALTPR.D	6	YES
YJL065C	MNNETSGK.E	7	YES
YJL099W	MNLFWPSETK.K	9	YES
YJL107C	MDGRNEKPTTPVSDFRVGSSEQSQAGVNLEDSSDHRTSNSAES.K	43	YES
YJL111W	MNFGSQTPTIVVLK.E	13	YES
YJL140W	MNVSTSTFQTR.R	10	YES
YJL141C	MNSSNNNDSSSSNSNMNNSLSPTLVTHSDASMGSGR.A	35	YES
YJL146W	MDNQQESISEDITGDLAAAVR.K	20	YES
YJL151C	MDRDHINDHDHRMSYSIN.K	18	YES
YJL203W	MEPEDTQLK.E	8	YES
YJL204C	MDDLLK.V	5	YES
YJR006W	MDALLTK.F	6	YES
YJR030C	MELFNK.E	5	YES
YJR056C	MEQMHSLESSLPPEQPPTK.Q	18	YES
YJR060W	MNSLANNNK.L	8	YES
YJR066W	MEPHEEQIWK.S	9	YES
YJR078W	MNNTSITGPQVLHR.T	13	YES
YJR084W	MDVDIGCYFEEK.R	11	YES
YJR085C	MEHPAYTLSLLTTAGGLMGYYR.K	21	YES
YJR089W	MDGQIDK.M	6	YES
YJR090C	MDQDNNNHNDSNR.L	12	YES
YJR106W	MDWAINVAHPR.L	10	YES
YJR111C	MNQILNAQR.L	8	YES
YJR116W	MNANSTTTAIGLTSPFEK.L	17	YES
YJR119C	MEEIPALYPTEQEFK.N	14	YES
YJR127C	MEPFAFGR.G	7	YES
YJR129C	MNEDLFYDR.L	8	YES
YJR132W	MDITELLQCFACTLDHNAAVR.T	20	YES
YJR147W	MDATSR.M	5	YES
YJR154W	MNTDSHNLSEPYNIGGQK.Y	17	YES
YKL019W	MEEYDYSDVKPLPIETDLQDELCR.I	23	YES
YKL023C-A	MNPRYRFILRFYSS.K	14	YES
YKL028W	MDRPIDDIVK.N	9	YES
YKL032C	MNTGISPK.Q	7	YES
YKL033W	MNSDTNAFK.D	8	YES
YKL034W	MEIDGNTLVFIIVILFLFFSSPGGDGVSSQYEFNQLQR.L	37	YES
YKL038W	MNELNTVSTNSSDSTK.N	15	YES
YKL042W	MNGSPTPK.R	7	YES
YKL047W	MNSGGEEPTIKPNVFNITQLLNSNGEKPGIACIFLSK.F	36	YES
YKL052C	MDSASK.E	5	YES
YKL071W	MNTSSR.I	5	YES
YKL103C	MEEQREILEQL.K	11	YES
YKL116C	MDEYSSIYSQPK.T	11	YES
YKL132C	MDDISGR.Q	6	YES
YKL179C	MDTSVYSHALDIWAK.A	14	YES
YKL182W	MDAYSTRPLTLSHGSLEHVLLVPTASFFIASQLQEQFNK.I	38	YES
YKL186C	MNTNSNTMVMNDANQAQITATFTK.K	23	YES
YKL191W	MEVAPALSTTQSDVAFQK.V	17	YES
YKL204W	MELNDPSIISSSQFSGELSDSDTAAATHK.S	28	YES
YKL209C	MNFLSFK.T	6	YES
YKR001C	MDEHLISTINK.L	10	YES
YKR055W	MNTLLFK.R	6	YES
YKR083C	MDSIDEQIAIK.R	10	YES
YLL026W	MNDQTQFTER.A	9	YES
YLL060C	MNGRGFLIYNGGE.K	13	YES
YLL061W	MDEFESTK.L	7	YES
YLR001C	MNMAIQTIK.Y	8	YES
YLR007W	MEVHEEQVSAPVTGDATAK.Y	18	YES
YLR024C	MEDSDLSITNIR.D	11	YES
YLR030W	MEGEQIMEYVQETPIIPK.R	17	YES
YLR051C	MDQSVEDLFGALR.D	12	YES
YLR053C	MDMLHNK.C	6	YES
YLR054C	MEENQLTCLIVGETPAAQFLGWR.L	22	YES
YLR055C	MDEVDDILINNQVVDDEEDDEEMLSGLENDSK.Q	31	YES
YLR056W	MDLVLEVADHYVLDDLYAK.V	18	YES
YLR078C	MNALYNHAVK.Q	9	YES
YLR085C	METPPIVIDNGSYEIK.F	15	YES
YLR087C	MEAISQLR.G	7	YES
YLR102C	MNQNGDK.N	6	YES
YLR114C	MDEHEEAVIFGICLVDFHHK.R	19	YES
YLR117C	MDTLEPTAVDTHVSAEQILR.D	19	YES
YLR118C	MNGLRVAA.K	8	YES
YLR131C	MDNVVDPWYINPSGFAK.D	16	YES
YLR132C	MEFISADYSSSDGSDTESESSNK.S	22	YES
YLR135W	MELQRAQRNL.K	10	YES
YLR141W	MEHQQLR.K	6	YES
YLR145W	MDEMDNVIR.S	8	YES
YLR146W-A	MDTEEK.K	5	YES
YLR166C	MNSLYELDPK.W	9	YES
YLR177W	MELPSINSTTSISDNQELR.N	18	YES
YLR178C	MNQAIDFAQASIDSYK.K	15	YES
YLR190W	MNSPTMK.S	6	YES
YLR205C	MEDSSNTIIPSPTDVGALANR.I	20	YES
YLR224W	MNQSDSSLMDLPLEIHLSLLEYVPNELR.A	27	YES
YLR233C	MDNEEVNEECMR.L	11	YES
YLR256W-A	MESQQLSQHPHISHGSACASVTSK.E	23	YES
YLR264C-A	MNVIFK.L	5	YES
YLR265C	MDSELK.G	5	YES
YLR266C	MDGSHFPMK.S	8	YES
YLR277C	MERTNTTTF.K	9	YES
YLR312W-A	MENSMMFISR.S	9	YES
YLR315W	MNSEQLLHNYVSDSLLTTLISFQEFK.Q	25	YES
YLR320W	MDVDEPNPIVISDSEATDEEISIIYEPEFNENYLWAEENVQEASR.S	44	YES
YLR328W	MDPTRAPDFKPPSADEELIPPPDPES.K	26	YES
YLR342W-A	MNVFMPIR.V	7	YES
YLR362W	MEQTQTAEGTDLLIGDEK.T	17	YES
YLR372W	MNTTTSTVIAAVADQFQSLNSSSSCFLK.V	27	YES
YLR385C	MDCPSNVVLLLLQLVLQR.Q	17	YES
YLR396C	MNRFWNT.K	7	YES
YLR401C	MEQNAEK.R	6	YES
YLR411W	MNMGGSSSTAAK.K	11	YES
YLR417W	MEYWHYVETTSSGQPLLR.E	17	YES
YLR423C	MNEADVTK.F	7	YES
YLR424W	MEDSDSNTDK.K	9	YES
YLR426W	MNIDCLCR.W	7	YES
YLR430W	MNSNNPDNNNSNNINNNNK.D	18	YES
YLR431C	MELNQVLEK.K	8	YES
YLR437C	MDAQLEWASSLVPK.R	13	YES
YLR438C-A	METPLDLLK.L	8	YES
YLR447C	MEGVYFNIDNGFIEGVVR.G	17	YES
YLR451W	MEGRSDFVATSQSGSEMSHSETRNRTGMNAR.K	31	YES
YLR453C	MEHVDSDFAPIR.R	11	YES
YLR459W	MDSTALK.V	6	YES
YML002W	MDSHQLELPDGLNNMTMDADTLISLFVLVVCR.S	31	YES
YML014W	MEINQAAEK.E	8	YES
YML023C	MDGALINSVLYVSPR.N	14	YES
YML032C	MNEIMDMDEK.K	9	YES
YML034W	MNSDLEYLEDGFDPNSMK.V	17	YES
YML035C	MDNQATQR.L	7	YES
YML038C	MNRTVFLAFVFGWYFCSIALSIYNRWMFDP.K	30	YES
YML045W	MESQQLSNYPNISHGSACASVTSK.E	23	YES
YML047C	MESSLQK.L	6	YES
YML048W	MEIYIR.L	5	YES
YML071C	MELILNSLISDDLTEEQK.R	17	YES
YML076C	MDTQIAITGVAVGK.E	13	YES
YML083C	MDYLHVYNNNQAHVPR.T	15	YES
YML088W	MERPGLVLQDLPPEILINIFSHLDEK.D	25	YES
YML095C	MNNTDPTSFESILAGVAK.L	17	YES
YML101C	MDGSTIVFILTMVCLFVYTVK.H	20	YES
YML102W	MEASHLQIYWHDSQPVYSLTFQK.N	22	YES
YML112W	MDSLEAR.L	6	YES
YML118W	MDSQVEGK.I	7	YES
YML127W	MNSLASNTPLNGTPVSEAPATSSEPVNMFETMVANPIK.V	37	YES
YMR004W	MDNYEGSDPWNTSSNAWTK.D	18	YES
YMR018W	MNEVTCSITGDNPIHK.I	15	YES
YMR020W	MNTVSPAK.K	7	YES
YMR023C	MNSASFLQSR.L	9	YES
YMR036C	MNNIFHGTEDECANEDVLSFQK.I	21	YES
YMR048W	MDQDFDSLLLGFNDSDSVQK.D	19	YES
YMR052W	MNSGGSDSFDYLLQLTK.A	16	YES
YMR054W	MNQEEAIFR.S	8	YES
YMR070W	MNADHHLQQQQQQR.Q	13	YES
YMR072W	MNSYSLLTR.S	8	YES
YMR074C	MDPELQAIR.E	8	YES
YMR085W	MEFYLSSDCASLAR.Y	13	YES
YMR119W	MNSSTSSENVFINSFSYLNQTSQAVISGNSTFANVINFPYR.L	40	YES
YMR124W	MDAGLSTMATR.N	10	YES
YMR139W	MNIQSNNSPNLSNNIVSK.Q	17	YES
YMR154C	MNDWHEFNAAIK.S	11	YES
YMR160W	MDVVQQK.Q	6	YES
YMR164C	MDNTTNINTNER.S	11	YES
YMR166C	MNSWNLSSSIPIIHTPHDHPPTSEGTPDQPNNNR.K	33	YES
YMR174C	MNTDQQK.V	6	YES
YMR175W-A	MNCLCLCSLYSK.S	11	YES
YMR192W	MNSNEDIHEER.I	10	YES
YMR199W	MNHSEVK.T	6	YES
YMR224C	MDYPDPDTIR.I	9	YES
YMR236W	MNGGGK.N	5	YES
YMR253C	MNPSVPK.V	6	YES
YMR264W	MEDSRLLITLILVFGVIFL.K	19	YES
YMR265C	MEEFEEFR.R	7	YES
YMR266W	MNSTNSTNSTTTATSTNTSTQQVVTSLVSNGTIFGVFVIAFLILR.I	44	YES
YMR267W	MNLLRMNALTS.K	11	YES
YMR268C	MEYGHHARPDSK.R	11	YES
YMR294W	MNVIDLSDPAINVDYDSLIGIDNEESQEIFENEVK.E	34	YES
YMR299C	MDNCNAWDK.L	8	YES
YMR306W	MDFMSPK.F	6	YES
YNL003C	MNTFFLSLLSGAAAGTSTDLVFFPIDTIK.T	28	YES
YNL011C	MNVVVCSGGTATNSLTPCFSNISILK.G	25	YES
YNL020C	MNQPQIGTYNVGTQLTVGSHQVEIIK.Y	25	YES
YNL021W	MDSVMVK.K	6	YES
YNL022C	MNFYRDATWVLEDIE.K	15	YES
YNL024C	MESIFGGFGDLVVPRPK.E	16	YES
YNL041C	MDFVVDYQTYAMADTATPELPEPEPR.L	25	YES
YNL044W	MNQLGALAQVSR.F	11	YES
YNL046W	MEHVSK.R	5	YES
YNL062C	MNALTTIDFNQHVIVR.L	15	YES
YNL073W	MNVLLK.R	5	YES
YNL092W	MDENEFDNQR.E	9	YES
YNL094W	MNSQGYDESSSSTAATSGPTSGDPR.M	24	YES
YNL119W	MECQRCPASARNPATVESR.K	19	YES
YNL126W	MELEPTLFGIIEALAPQLLSQSHLQTFVSDVVNLLR.S	35	YES
YNL127W	MNASGR.S	5	YES
YNL153C	MELLPQGQR.N	8	YES
YNL176C	MNSNSTIGR.T	8	YES
YNL177C	MNFHTAR.I	6	YES
YNL182C	MDEQVIFTTNTSGTIASVHSFEQINLR.Q	26	YES
YNL188W	MNVTSPK.D	6	YES
YNL189W	MDNGTDSSTSK.F	10	YES
YNL202W	MNTANTLDGK.F	9	YES
YNL213C	MNILRIACRSFHCLRCGPLLNENRGWSS.K	28	YES
YNL215W	MDSEASDIEAELSDSVSAGGEEYIDDDDYTEDIDDQIVTAK.S	40	YES
YNL247W	MNIFIK.A	5	YES
YNL249C	MNSSLQVGIGIDVGSSSAR.I	18	YES
YNL258C	MESLFPNK.G	7	YES
YNL261W	MNVTTPEVAFR.E	10	YES
YNL270C	MDETVNIQMSK.E	10	YES
YNL272C	MDASEEAK.R	7	YES
YNL286W	MDADELELK.G	8	YES
YNL292W	MNGIFAIEKPSGITSNQFMLK.L	20	YES
YNL294C	MNLWRHSPEELAAYNSCHPM.K	20	YES
YNL295W	MEHQALR.R	6	YES
YNL313C	METLLHAK.L	7	YES
YNL314W	MDESVDPVELLLR.L	12	YES
YNL317W	MDGHNQNQYQNQNQIQQSQQPPLK.K	23	YES
YNL325C	MNNDAMEHTLGGGILTTSGSK.Q	20	YES
YNR010W	MNLQNNVLNQIHQILLPTNPTLDKPNAEATK.E	30	YES
YNR032W	MELDECLER.L	8	YES
YNR039C	METPQMNAIQEEDNLSPEVAFQTPK.L	24	YES
YNR056C	MNRVGAVFLFVYERNFFLSIVPDRHRTEIRMSSSERSEV.K	39	YES
YNR070W	MECVSVEGLDSSFLEGQTFGDILCLPWTIIK.G	30	YES
YOL001W	MESTSGER.S	7	YES
YOL005C	MNAPDR.F	5	YES
YOL036W	MEHQDSSPPR.F	9	YES
YOL066C	MEDSNNEASDDFNNLLNK.E	17	YES
YOL068C	MNILLMQR.I	7	YES
YOL072W	MDMANQLLDELAHGNFSHLTLNLSQNGR.E	27	YES
YOL078W	MDTVTVLNELR.A	10	YES
YOL086W-A	MNDDEDR.A	6	YES
YOL087C	MNQLTVSYGLISPDYCTSQDAHILPITK.I	27	YES
YOL089C	MENQGGDYSPNGFSNSASNMNAVFNNEITGR.S	30	YES
YOL091W	MDNILK.A	5	YES
YOL103W-A	MESQQLSNYPQISHGSACASVTSK.E	23	YES
YOL105C	MERVWFA.K	7	YES
YOL129W	MEADDHVSLFR.F	10	YES
YOL137W	MDASSVPPK.V	8	YES
YOL144W	MDSVIQK.R	6	YES
YOR034C-A	MNTQELCK.I	7	YES
YOR045W	MDGMFAMPGAAAGAASPQQPK.S	20	YES
YOR058C	METATSSPLPIK.S	11	YES
YOR064C	MEHLANENSDSDIR.Y	13	YES
YOR069W	MDYEDNLEAPVWDELNHEGDK.T	20	YES
YOR084W	MEQNRF.K	6	YES
YOR085W	MNWLFLVSLVFFCGVSTHPALAMSSNR.L	26	YES
YOR089C	MNTSVTSIK.L	8	YES
YOR093C	MDFSIPPTLPLDLQSR.L	15	YES
YOR112W	MNFSSIFK.S	7	YES
YOR128C	MDSRTVGILGGGQLGRMIVEAANRLNI.K	27	YES
YOR160W	MDNLQVSDIETALQCISSTASQDDK.N	24	YES
YOR188W	MNDMAKPLPTPPTAEIR.K	16	YES
YOR192C-A	MESQQLSQNSPTFHGSAYASVTSK.E	23	YES
YOR195W	MNEVPTTPVR.L	9	YES
YOR208W	MDRIAQQYRNG.K	11	YES
YOR211C	MNASPVR.L	6	YES
YOR213C	MDHSIEVTFR.V	9	YES
YOR266W	MDSRVALVR.K	9	YES
YOR290C	MNIPQR.Q	5	YES
YOR291W	MDIPSSNQIQHGQR.S	13	YES
YOR296W	MNRTVSTLSSTVSDVSVEIPSICNVINTELPTSDVYLYTL.K	40	YES
YOR315W	MDEMHSSDTLLLR.T	12	YES
YOR319W	MNYSADSGNTVYVGNIDPR.I	18	YES
YOR324C	MNLLIDR.M	6	YES
YOR334W	MNRRLLVRSISCFQPLSRITFGRPNTPFLR.K	30	YES
YOR341W	MDISKPVGSEITSVDFGILTAK.E	21	YES
YOR343W-A	MESQQLHQNPHCPHGSAYASVTSK.E	23	YES
YOR344C	MNSILDR.N	6	YES
YOR349W	MNNIRALLDSIQSGVQTVSPE.K	21	YES
YOR372C	MDRDISYQQNYTSTGATATSSRQPSTDNNADTNFL.K	35	YES
YOR373W	MDMDTQEAELSSQLENLTINSPR.K	22	YES
YOR377W	MNEIDEK.N	6	YES
YPL003W	MERYDRQLRLWGALGQDSLNRSRVCVVGPATPLLQEVF.K	38	YES
YPL005W	MNTLRCLTQALS.K	12	YES
YPL006W	MNVLWIIALVGQLMR.L	14	YES
YPL018W	MDFTSDTTNSHDTSNSHLSLEDAVGTHHAGEADVNIDGDEK.Q	40	YES
YPL043W	MEETIENVEVPSSNVSK.Q	16	YES
YPL054W	MDAFENMSVSNHPGGNAR.R	17	YES
YPL103C	MNFVTCHVQMR.L	10	YES
YPL105C	MNPINSLAFDLHSVK.L	14	YES
YPL111W	METGPHYNYYK.N	10	YES
YPL124W	MDYSNFGNSASK.K	11	YES
YPL128C	MDSQVPNNNESLNR.F	13	YES
YPL151C	MDGNDHK.V	6	YES
YPL153C	MENITQPTQQSTQATQR.F	16	YES
YPL161C	MDYEEILFGLQPILNASSIK.D	19	YES
YPL177C	MNYNCEIQNR.N	9	YES
YPL181W	MESTAIVPK.G	8	YES
YPL191C	MDLSFTTK.S	7	YES
YPL193W	MNYNNFENSK.G	9	YES
YPL203W	MEFVAER.A	6	YES
YPL204W	MDLRVGR.K	7	YES
YPL217C	MEQSNK.Q	5	YES
YPL230W	MENTTNR.N	6	YES
YPL241C	MDFTAK.I	5	YES
YPL247C	MDPFHNGNK.R	8	YES
YPL255W	MNQEDNTGGGGIFGLFK.W	16	YES
YPL269W	MDNDGPR.S	6	YES
YPR013C	MNFSLSK.Q	6	YES
YPR018W	MEQHLK.S	5	YES
YPR021C	MEQINSNSR.K	8	YES
YPR031W	MNRGSLDDGP.K	10	YES
YPR051W	MEIVYKPLDIR.N	10	YES
YPR054W	MNCTLTDNTR.A	9	YES
YPR055W	MDYLKPAQK.G	8	YES
YPR056W	MDAISDPTFK.H	9	YES
YPR060C	MDFTKPETVLNLQNIR.D	15	YES
YPR083W	MDENGTVKPGYELK.G	13	YES
YPR089W	MNSVWDDAR.I	8	YES
YPR093C	MEECPICLADDQEGEQFGCLNVCGHK.F	25	YES
YPR095C	MNQSISSLIK.L	9	YES
YPR101W	MDGLSFVDK.G	8	YES
YPR104C	MDGEMAIIESSNHVGTSSPTTETQFTIDSSALK.D	32	YES
YPR106W	MNSTPPTSPVTR.V	11	YES
YPR109W	MDNFESTAEGNLSIGNK.R	16	YES
YPR114W	MDVLLSLPQPELFK.T	13	YES
YPR124W	MEGMNMGSSMNMDAMSSASK.T	19	YES
YPR141C	MESLPR.T	5	YES
YPR156C	MNRQESINSFNSDETSSLSDVESQQPQQYIPSESGS.K	36	YES
YPR158C-C	MESQQLSNYSPISHGSACASVTSK.E	23	YES
YPR179C	MDLLRILDTKPIPTIVDATTLGISGNTSGDYWLPTTMSLYQ.K	41	YES
YPR181C	MDFETNEDINGVR.F	12	YES
YPR184W	MNRSLLLRLSDTGEPITSCSYG.K	22	YES
YPR188C	MDHSESLTFNQLTQDYINK.L	18	YES
YPR190C	MDELLGEALSAENQTGESTVESEK.L	23	YES
YPR202W	MEIENEQICTCIAQILHLLNSLIITFSDDDK.T	30	YES
Q0045	MVQRWLYSTNA.K	11	NO
Q0075	MLMLLMMILTNNK.V	12	NO
Q0080	MPQLVPFYFMNQLTYGFLLMITLLILFSQFFLPMILR.L	36	NO
Q0085	MFNLLNTYITSPLDQFEIR.T	18	NO
Q0130	MQLVLAAK.Y	7	NO
Q0250	MLDLLR.L	5	NO
Q0275	MTHLER.S	5	NO
R0010W	MPQFGILCK.T	8	NO
YAL001C	MVLTIYPDELVQIVSDK.I	16	NO
YAL003W	MASTDFSK.I	7	NO
YAL008W	MTLAFNMQR.L	8	NO
YAL010C	MLPYMDQVLR.A	9	NO
YAL011W	MPAVLR.T	5	NO
YAL012W	MTLQESDK.F	7	NO
YAL013W	MSQQTPQESEQTTAK.E	14	NO
YAL016W	MSGARSTTAGAVPSAATTSTTSTTSNS.K	27	NO
YAL017W	MPYIGASNLSEHSFVNLK.E	17	NO
YAL018C	MSFTGSLALAGIGGLVYK.F	17	NO
YAL019W	MSGSHSNDEDDVVQVPETSSPTK.V	22	NO
YAL020C	MSCVYAFGSNGQR.Q	12	NO
YAL022C	MSTSADTDTIK.K	10	NO
YAL023C	MSSSSSTGYSK.N	10	NO
YAL025C	MSDEIVWQVINQSFCSHR.I	17	NO
YAL027W	MAPSIATVK.I	8	NO
YAL028W	MQNAQIK.S	6	NO
YAL029C	MSFEVGTK.C	7	NO
YAL030W	MSSSTPFDPYALSEHDEERPQNVQSK.S	25	NO
YAL031C	MVDVQK.R	5	NO
YAL032C	MFSNRLPPP.K	9	NO
YAL034C	MGLYSPESEK.S	9	NO
YAL034W-A	MSAPTMR.S	6	NO
YAL036C	MSTTVEK.I	6	NO
YAL037C-A	MSISFPK.M	6	NO
YAL038W	MSRLERLTSLNVVAGSDLRRTSIIGTIGP.K	29	NO
YAL039C	MGWFWADQK.T	8	NO
YAL041W	MAIQTR.F	5	NO
YAL043C	MSSAEMEQLLQAK.T	12	NO
YAL044C	MLRTTRLWTTRMPTVS.K	16	NO
YAL049C	MASNQPGK.C	7	NO
YAL051W	MVENSTQK.A	7	NO
YAL053W	MIFLNTFAR.C	8	NO
YAL054C	MSPSAVQSSK.L	9	NO
YAL055W	MPPPSR.S	5	NO
YAL059W	MWEQRRQ.K	7	NO
YAL060W	MRALAYF.K	7	NO
YAL061W	MRALAYFG.K	8	NO
YAL062W	MTSEPEFQQAYDEIVSSVEDSK.I	21	NO
YAL063C	MSLAHYCLLLAIVTLLGLTNVVSATTAACLPANSR.K	34	NO
YAL063C-A	MCPRTVLLIININHWFYD.K	18	NO
YAL064C-A	MTGYFLPPQTSSYTFR.F	15	NO
YAL064W	MRYTATFRPLQRFVMNPFASLEGQDNISSVFFLHMQQFESQV.K	42	NO
YAL067C	MYSIVK.E	5	NO
YAL067W-A	MPIIGVPR.C	7	NO
YAR002C-A	MLLTSLLQVFACCLVLPAQVTAFYYYTSGAER.K	31	NO
YAR007C	MSSVQLSR.G	7	NO
YAR008W	MPPLVFDIDHIK.L	11	NO
YAR018C	MHRRQFFQEYRSPQQQQGHPPRSEYQVLEEIGRGSFGSVR.K	40	NO
YAR023C	MINFLLFVLTILATLTNIWVSGVLSPAMVIR.I	30	NO
YAR027W	MQTPSENTDVK.L	10	NO
YAR028W	MQTPSENTDVK.M	10	NO
YAR031W	MSPQYHFYFVSFR.N	12	NO
YAR033W	MQTPPESTDVK.L	10	NO
YAR035C-A	MRLNYSRCYYSSQRRRQSLP.K	20	NO
YAR050W	MTMPHR.Y	5	NO
YAR064W	MLIDFCCSYIAGTHGR.E	15	NO
YAR066W	MFNRFN.K	6	NO
YAR068W	MPQVQSWFPVQK.Q	11	NO
YBL002W	MSSAAEK.K	6	NO
YBL006C	MSGSNMGYYDVLAGLSALEK.S	19	NO
YBL007C	MTVFLGIYR.A	8	NO
YBL014C	MSEGQIPSSDVLGSQLGVGVQGASLYCPQENYTTK.K	34	NO
YBL015W	MTISNLLK.Q	7	NO
YBL017C	MILLHFVYSLWALLLIPLTNAEEFTPK.V	26	NO
YBL019W	MSSSENTLLDGK.S	11	NO
YBL022C	MLRTRTT.K	7	NO
YBL026W	MLFFSFFK.T	7	NO
YBL027W	MANLRTQ.K	7	NO
YBL029C-A	MSFIPIVCGMK.S	10	NO
YBL030C	MSSNAQVK.T	7	NO
YBL033C	MTIDNYDNSK.Q	9	NO
YBL034C	MSSFNNETNNNSNTNTHPDDSFPLYTVFK.D	28	NO
YBL035C	MSGSIDVITHFGPDADKPEIITALENLTK.L	28	NO
YBL036C	MSTGITYDEDR.K	10	NO
YBL038W	MFPYLTR.M	6	NO
YBL039W-B	MGFFNNNPVIEFFHR.I	14	NO
YBL042C	MPVSDSGFDNSSK.T	12	NO
YBL044W	MGEMLER.Q	6	NO
YBL045C	MLRTVTS.K	7	NO
YBL046W	MSSTMLDDVDNNMMGIK.S	16	NO
YBL047C	MASITFR.T	6	NO
YBL049W	MGLRYSIYIENPLSSPSSSY.K	20	NO
YBL050W	MSDPVELLK.R	8	NO
YBL052C	MSLTANDESPKPK.K	12	NO
YBL055C	MWGILLK.S	6	NO
YBL056W	MGQILSNPIIDK.E	11	NO
YBL057C	MITSFLMEK.M	8	NO
YBL059C-A	MHPQLEAER.F	8	NO
YBL059W	MLLDAQR.F	6	NO
YBL060W	MCASLNEVK.K	8	NO
YBL061C	MASSPQVHPYK.K	10	NO
YBL063W	MARSSLPNRRTAQFEAN.K	17	NO
YBL064C	MFSRICSAQL.K	10	NO
YBL067C	MIRRWLTIS.K	9	NO
YBL071W-A	MSTYDEIEIEDMTFEPENQMFTYPCPCGDR.F	29	NO
YBL072C	MGISRDSRH.K	9	NO
YBL076C	MSESNAHFSFPK.E	11	NO
YBL079W	MFQSFFHNNGPAAAGETFSDSR.S	21	NO
YBL080C	MLRLARFYSLART.K	13	NO
YBL081W	MPGQIISIPFLSQNEDMDK.Y	18	NO
YBL084C	MAVNPELAPFTLSR.G	13	NO
YBL085W	MSLEGNTLGK.G	9	NO
YBL086C	MPFNHNSK.A	7	NO
YBL087C	MSGNGAQGTK.F	9	NO
YBL089W	MPSNVR.S	5	NO
YBL091C	MTDAEIENSPASDLK.E	14	NO
YBL091C-A	MRIVPE.K	6	NO
YBL092W	MASLPHPK.I	7	NO
YBL095W	MSRTIPFLF.K	9	NO
YBL097W	MTTQLR.Y	5	NO
YBL098W	MSESVAIIGAGLVGCLAALAFSK.E	22	NO
YBL099W	MLARTAAIRSLSRTLINST.K	19	NO
YBL100W-C	MSRSIFFFSSLFLSPLN.K	17	NO
YBL101C	MPFITSRPVAK.N	10	NO
YBL102W	MSEEPPSDQVNSLR.D	13	NO
YBL103C	MMNNNESEAENQR.L	12	NO
YBL105C	MSFSQLEQNIK.K	10	NO
YBL108C-A	MLTGIAPDQVTR.M	11	NO
YBL112C	MQVLIGTK.L	7	NO
YBR001C	MVDFLPK.V	6	NO
YBR003W	MFQRSGAAHHI.K	11	NO
YBR004C	MIVGLTLYFVLFR.S	12	NO
YBR005W	MGLISYENEAINEVK.K	14	NO
YBR008C	MVYTSTYR.H	7	NO
YBR009C	MSGRG.K	5	NO
YBR011C	MTYTTR.Q	5	NO
YBR013C	MIYPLFR.I	6	NO
YBR014C	MAIVINK.R	6	NO
YBR016W	MSANDYYGGTAGEK.S	13	NO
YBR017C	MASTWKPAEDYVLQLATLLQNCMSPNPEIR.N	29	NO
YBR018C	MTAEEFDFSSHSHR.R	13	NO
YBR019C	MTAQLQSESTSK.I	11	NO
YBR021W	MPDNLSLHLSGSSK.R	13	NO
YBR022W	MSNITYVK.G	7	NO
YBR023C	MTGLNGDDPDDYYLNLNQDEESLLR.S	24	NO
YBR024W	MLNSSR.K	5	NO
YBR026C	MLPTFK.R	5	NO
YBR028C	MIFSLDEELHR.V	10	NO
YBR029C	MSDNPEMKPHGTSK.E	13	NO
YBR030W	MSVTFK.D	5	NO
YBR031W	MSRPQVTVHSLTGEATANALPLPAVFSAPIRPDIVHTVFTSVNK.N	43	NO
YBR033W	MSHHVPNLYGTPIR.D	13	NO
YBR036C	MSTTLLWFSSVIGYVIQTK.C	18	NO
YBR038W	MTRNPFMVEPSNGSPNRRGASNLS.K	24	NO
YBR039W	MLSRIVSNNATRSVMCHQAQVGILY.K	25	NO
YBR040W	MVAISMIWFFTK.R	11	NO
YBR041W	MSPIQVVVFALSR.I	12	NO
YBR043C	MQAQGSQSNVGSLR.S	13	NO
YBR044C	MLRNCLR.K	7	NO
YBR047W	MLINHLSK.I	7	NO
YBR048W	MSTELTVQSER.A	10	NO
YBR049C	MPSGHNDK.N	7	NO
YBR050C	MTLSNCDSLDNLFQDPPEEEESSK.F	23	NO
YBR053C	MSSVGDFEEIILHDLKPYYHVPGAIHSEGITFVK.E	33	NO
YBR054W	MSDYVELLK.R	8	NO
YBR056W	MIGSLR.N	5	NO
YBR058C	MAEAVLENVNVPAVVSK.D	16	NO
YBR059C	MSITNGTSR.S	8	NO
YBR060C	MLNGEDFVEHNDILSSPAK.S	18	NO
YBR062C	MSTYEEEHGIQQNSR.D	14	NO
YBR066C	MSIGYK.D	5	NO
YBR068C	MLSSEDFGSSGK.K	11	NO
YBR071W	MLRRS.K	5	NO
YBR072C-A	MHILTR.S	5	NO
YBR072W	MSFNSPFFDFFDNINNEVDAFNR.L	22	NO
YBR073W	MAVISVKPR.R	8	NO
YBR076W	MYPIIVDHSK.E	9	NO
YBR077C	MVMLHSK.N	6	NO
YBR079C	MAPPPFRPENAIK.R	12	NO
YBR081C	MTERIPI.K	7	NO
YBR084W	MLSRLSLLSNSRAFQQARWRIYRL.K	24	NO
YBR085C-A	MSSALYK.Q	6	NO
YBR085W	MSSDAK.Q	5	NO
YBR086C	MSQTITSLDPNCVIVFNK.T	17	NO
YBR087W	MSLWVDK.Y	6	NO
YBR090C	MVPAPGSR.A	7	NO
YBR091C	MSFFLNSLR.G	8	NO
YBR094W	MRVLITNDDGPLSDQFSPYIRPFIQHI.K	27	NO
YBR095C	MTIRSSM.K	7	NO
YBR096W	MGVCTIFR.W	7	NO
YBR097W	MGAQLSLVVQASPSIAIFSYIDVLEEVHYVSQLNSSR.F	36	NO
YBR098W	MSQIVDFVEDK.D	10	NO
YBR102C	MVEFSLK.K	6	NO
YBR103W	MSITSEELNYLIWR.Y	13	NO
YBR104W	MSEEFPTPQLLDELEDQQK.V	18	NO
YBR105C	MINNPK.V	5	NO
YBR107C	MPYTWK.F	5	NO
YBR108W	MGFWENNK.D	7	NO
YBR109C	MSSNLTEEQIAEFK.E	13	NO
YBR110W	MFLEIPR.W	6	NO
YBR111C	MFLRNVRVISLNSRRLFRTMSTV.K	23	NO
YBR111W-A	MTMDTAQLK.S	8	NO
YBR114W	MQEGGFIR.R	7	NO
YBR117C	MAQFSDIDK.L	8	NO
YBR119W	MSALYFQNLPSRPANK.E	15	NO
YBR120C	MSSSQVVR.D	7	NO
YBR121C	MSVEDIK.K	6	NO
YBR123C	MPVEEPLATLSSIPDSSADQAPPLIADEFTLDLPR.I	34	NO
YBR125C	MGQLLSHPLTEK.T	11	NO
YBR126C	MTTDNAK.A	6	NO
YBR127C	MVLSDK.E	5	NO
YBR128C	MHCPICHHR.A	8	NO
YBR129C	MIAGATAPSSQHEILIASNLIK.K	21	NO
YBR130C	MSDQDNTQTSSSK.L	12	NO
YBR131W	MRLHYITVFDPSRSTNENDTF.K	21	NO
YBR133C	MHSNVFVGVKPGFNHK.Q	15	NO
YBR135W	MYHHYHAFQGR.K	10	NO
YBR137W	MVVLDK.K	5	NO
YBR145W	MPSQVIPEK.Q	8	NO
YBR146W	MFSRLSLFRRAALAPAPMRMSFRTIYQ.K	27	NO
YBR148W	MSSLADTVEGSEAK.R	13	NO
YBR149W	MSSSVASTENIVENMLHPK.T	18	NO
YBR151W	MAFLNIFK.Q	7	NO
YBR152W	MSFRHF.K	6	NO
YBR153W	MSLTPLCEDLPQFLQNYLPNAGQTENTIVPFVTLTYAQSLDAR.V	42	NO
YBR155W	MSSVNANGGYTKPQK.Y	14	NO
YBR159W	MTFMQQLQEAGER.F	12	NO
YBR160W	MSGELANYK.R	8	NO
YBR162W-A	MAVQTPR.Q	6	NO
YBR163W	MLGRALIN.K	8	NO
YBR164C	MGNIFSSMFDK.L	10	NO
YBR165W	MAYSLTR.K	6	NO
YBR166C	MVSEDK.I	5	NO
YBR169C	MSTPFGLDLGNNNSVLAVAR.N	19	NO
YBR170C	MLIRFRS.K	7	NO
YBR171W	MSEFNETK.F	7	NO
YBR172C	MIAPDSQR.L	7	NO
YBR175W	MFQFVTPVGTQNGLK.A	14	NO
YBR177C	MSEVSK.W	5	NO
YBR180W	MGSEPFQK.K	7	NO
YBR184W	MYQNNVLNAILASEK.S	14	NO
YBR185C	MSVLRSTCLFFPPRSLLISFN.K	21	NO
YBR186W	MSYIVDLQVR.G	9	NO
YBR187W	MGNMIK.K	5	NO
YBR188C	MPSLRDLSLERDQELNQLRARINQLG.K	26	NO
YBR189W	MPRAPRTYS.K	9	NO
YBR193C	MSQSTASLVPEGNQGSLQEDVSFDFNGVPGQALDAVR.M	36	NO
YBR196C	MSNNSFTNFK.L	9	NO
YBR196C-B	MWVVLSK.E	6	NO
YBR199W	MRFLS.K	5	NO
YBR200W-A	MLLCFHMCQR.I	9	NO
YBR202W	MSAALPSIQLPVDYNNLFNEITDFLVTFK.Q	28	NO
YBR203W	MSSASR.L	5	NO
YBR205W	MSVHHK.K	5	NO
YBR207W	MAFEDYFSFQIFFIFLR.K	16	NO
YBR208C	MTVSSDTTAEISLGWSIQDWIDFHK.S	24	NO
YBR210W	MSGTGLSLFVTGLILNCLNSICQIYFTILYGDLEADYINSIELCK.R	44	NO
YBR212W	MMSNVANASQR.Q	10	NO
YBR214W	MASTSNTFPPSQSNSSNNLPTSR.H	22	NO
YBR219C	MTLLNTLSNFGGTWPR.L	15	NO
YBR221C	MFSRLPTSLARNVARRAPTSFVRPSAAAAALRFSST.K	36	NO
YBR221W-A	MFSHFEVSENRPR.K	12	NO
YBR222C	MTSAATVTASFNDTFSVSDNVAVIVPETDTQVTYR.D	34	NO
YBR223C	MSRETNFNGT.K	10	NO
YBR230C	MSATAK.H	5	NO
YBR230W-A	MRNELYQLWCVASAARGVA.K	19	NO
YBR231C	MPEVETK.I	6	NO
YBR233W	MSTETTKPSITTTPTTVLVSPNTLK.R	24	NO
YBR234C	MSFSNSK.D	6	NO
YBR236C	MSTKPEKPIWMSQEDYDR.Q	17	NO
YBR238C	MIRLAQQTQVL.K	11	NO
YBR239C	MCTPDENDYK.T	9	NO
YBR241C	MAETER.L	5	NO
YBR242W	MTATITNK.K	7	NO
YBR243C	MLRLFSLALITCLIYYS.K	17	NO
YBR244W	MTTSFYDLECK.D	10	NO
YBR245C	MAYMLAIANFHFFK.F	13	NO
YBR247C	MARASST.K	7	NO
YBR248C	MPVVHVIDVESGNLQSLTNAIEHLGYEVQLVK.S	31	NO
YBR249C	MSESPMFAANGMPK.V	13	NO
YBR250W	MLFSSSSSSLNSEVSQVFSENISSR.S	24	NO
YBR252W	MTATSDK.V	6	NO
YBR253W	MSNQALYEK.L	8	NO
YBR254C	MPQYFAIIGK.K	9	NO
YBR255C-A	MGGNVLPIHYDPK.T	12	NO
YBR255W	MTHTNEHDHK.A	9	NO
YBR258C	MAYNQEDSK.R	8	NO
YBR259W	MSIDEAVAR.Y	8	NO
YBR263W	MFPRASALA.K	9	NO
YBR267W	MSSSGVYTCNSCVLTFDSSDEQR.A	22	NO
YBR268W	MLARSLGYRLISTSRILYNKPTV.K	23	NO
YBR269C	MLCAIK.S	5	NO
YBR270C	MATDLNR.K	6	NO
YBR271W	MFDPLDLYTPDDIQVEALQFNLAER.E	24	NO
YBR273C	MLEALFR.D	6	NO
YBR274W	MSLSQVSPLPHIK.D	12	NO
YBR276C	MVLEVPSITPGELHDLMR.L	17	NO
YBR278W	MSNLVK.E	5	NO
YBR280C	MSEVESR.E	6	NO
YBR281C	MYDSRGVALHSELIHRWNHAFSILSIVAFP.K	30	NO
YBR283C	MSGFRLIDIVKPILPILPEVELPFE.K	25	NO
YBR284W	MVQNNESVFFVECDSYK.E	16	NO
YBR285W	MTIFSR.F	5	NO
YBR286W	MHFSLK.Q	5	NO
YBR287W	MVETFSFAHLAYLVFESVLQVVIIALAGFWSASSGLLPK.Q	38	NO
YBR288C	MYLSFYITDTK.N	10	NO
YBR290W	MPEQELLIGQEMNTLHAGSSTDGINVGNAGR.T	30	NO
YBR293W	MSISNWITTAYLITSTSFQPLYGSFSDALGR.R	30	NO
YBR296C	MALHQFDYIFAIAMLFAFLDAFNIGANDVANSFASSISSR.S	39	NO
YBR299W	MTISDHPETEPK.W	11	NO
YCL001W-A	MTFLQFINNNR.Q	10	NO
YCL002C	MLVIVLQGLAGFLSIIAILCQK.R	21	NO
YCL004W	MTTRLLQLTRPHYRLLSLPLQKPFNI.K	26	NO
YCL005W	MFVVDWSVQLCMGVISPLFR.A	19	NO
YCL005W-A	MSSFYTVVGVFIVVSAMSVLFWIMAPK.N	26	NO
YCL008C	MSANGK.I	5	NO
YCL009C	MLRSLLQSGHRRVVASSCATMVRCSSSSTSALAY.K	34	NO
YCL016C	MSINLHSAPEYDPSYK.L	15	NO
YCL021W-A	MVLTDAEELR.S	9	NO
YCL024W	MTVANTETHSAAKPSSTIGPWK.L	21	NO
YCL026C-A	MSPTGNYLNAITNR.R	13	NO
YCL026C-B	MSAVATYLK.T	8	NO
YCL030C	MVLPILPLIDDLASWNSK.K	17	NO
YCL031C	MGIEDISAMK.N	9	NO
YCL034W	MGFLSDHPHTAITETIFR.I	17	NO
YCL035C	MVSQETIK.H	7	NO
YCL037C	MSAETAAANTATAPVPEVQEQESSK.S	24	NO
YCL038C	MSYGTINDMNESVTNYR.I	16	NO
YCL039W	MSHTNK.I	5	NO
YCL040W	MSFDDLHK.A	7	NO
YCL044C	MAVFTPPSGNSNSTDHTHTQDDHDK.D	24	NO
YCL050C	MSIPADIASLISDK.Y	13	NO
YCL051W	MPNTHTQHVQISEPNPVNTLSTPSK.R	24	NO
YCL055W	MAFQDPTYDQNK.S	11	NO
YCL057C-A	MSEQAQTQQPAK.S	11	NO
YCL057W	MRLLLC.K	6	NO
YCL059C	MVSTHNR.D	6	NO
YCL063W	MATQALEDITER.L	11	NO
YCL064C	MSIVYNK.T	6	NO
YCL066W	MFTSKPAFK.I	8	NO
YCL068C	MFVLIDNVLAYLLEQDDLFVTAR.F	22	NO
YCL073C	MSSSVVGASSNK.K	11	NO
YCR005C	MTVPYLNSNR.N	9	NO
YCR007C	MQPHLDNNSNNDDVK.L	14	NO
YCR008W	MTGMNDNNAAIPQQTPR.K	16	NO
YCR009C	MSWEGFK.K	6	NO
YCR011C	MGSHRRYLYYSILSFLLLSCSVVLA.K	25	NO
YCR012W	MSLSSK.L	5	NO
YCR016W	MSENHVPAWK.R	9	NO
YCR017C	MLIINGK.I	6	NO
YCR018C	MRYNNYDNSGSSFLTRVV.K	18	NO
YCR019W	MMNEEDSTETK.S	10	NO
YCR020C	MSCTTDK.L	6	NO
YCR020W-B	MSQNNTISSMNPER.A	13	NO
YCR024C	MFHAFTFLK.G	8	NO
YCR024C-A	MTLPGGVILVFILVGLACIAIIATIIYR.K	27	NO
YCR024C-B	MCVCAIPFFEFFLPFIPHYAFLLFVSSVR.F	28	NO
YCR028C-A	MFLRTQARFFHATT.K	14	NO
YCR030C	MTEQRT.K	6	NO
YCR031C	MSNVVQAR.D	7	NO
YCR033W	MGYPPPTR.R	7	NO
YCR035C	MAESTTLETIEIHPITFPPEVLAR.I	23	NO
YCR036W	MGITVIGSLNYDLDTFTDR.L	18	NO
YCR037C	MRFSHFL.K	7	NO
YCR042C	MMSFSK.N	5	NO
YCR043C	MIPAPLDASLLR.E	11	NO
YCR045C	MKPQCILISLLVNLAYAEEYLVR.F	22	NO
YCR046C	MWSRNVRLLGSWTRSYMVPAT.K	21	NO
YCR047C	MSRPEELAPPEIFYNDSEAHK.Y	20	NO
YCR050C	MVAVHK.V	5	NO
YCR052W	MVTQTNPVPVTYPTDAYIPTYLPDDK.V	25	NO
YCR053W	MPNASQVYR.S	8	NO
YCR054C	MPMNNFLDEFNLFDSIITMMK.N	20	NO
YCR060W	MSQFEK.Q	5	NO
YCR065W	MMNEDISIIDGHNSFLTEK.S	18	NO
YCR067C	MSGNSANYDVGYPIYGAK.F	17	NO
YCR071C	MISSCVTR.C	7	NO
YCR072C	MSTLIPPPSK.K	9	NO
YCR073C	MMMDILNTQQQK.A	11	NO
YCR073W-A	MTTTVPK.I	6	NO
YCR075C	MVSLDDILGIVYVTSWSISMYPPIITNWR.H	28	NO
YCR077C	MSFFGLENSGNAR.D	12	NO
YCR079W	MRLGNAYAYCKPSQNVGL.K	18	NO
YCR083W	MLFYKPVMR.M	8	NO
YCR084C	MTASVSNTQNK.L	10	NO
YCR087C-A	MVTFNCEVCNDTVPK.K	14	NO
YCR088W	MALEPIDYTTHSR.E	12	NO
YCR090C	MPLFLVLK.A	7	NO
YCR091W	MTQQEYR.S	6	NO
YCR092C	MAGQPTISR.F	8	NO
YCR093W	MLSATYR.D	6	NO
YCR094W	MVSLFK.R	5	NO
YCR095C	MLVPPANFGIAEEGIYR.C	16	NO
YCR095W-A	MTVLIK.L	5	NO
YCR096C	MRSIENDRSNYQLTQ.K	15	NO
YCR099C	MRSIFLLHFDY.K	11	NO
YCR100C	MSSTDIWISNDASTFQK.A	16	NO
YCR101C	MILLHAIYTLWVIILLPLLNAEK.F	22	NO
YCR105W	MLYPEK.F	5	NO
YCR107W	MIGSASDSSSK.L	10	NO
YCR108C	MPYSPSLILMGHTHTDATVYTTLK.L	23	NO
YDL001W	MVDSNDDQPER.H	10	NO
YDL002C	MSVEEK.K	5	NO
YDL003W	MVTENPQR.L	7	NO
YDL004W	MLRSIIG.K	7	NO
YDL005C	MVVQNSPVSSVHTANFSER.G	18	NO
YDL006W	MSNHSEILERPETPYDITYR.V	19	NO
YDL007C-A	MFLPIIFHTILTLLNFGK.Y	17	NO
YDL007W	MGQGVSSGQDK.K	10	NO
YDL010W	MIPSNK.R	5	NO
YDL012C	MSAQDYYGNSASK.Q	12	NO
YDL013W	MHSDTNGR.T	7	NO
YDL014W	MSFRPGSR.G	7	NO
YDL015C	MPITIK.S	5	NO
YDL018C	MSNLCVLFFQFFFLAQFFAEASPLTFELNK.G	29	NO
YDL019C	MSREDLSIAEDLNQVSKPLL.K	20	NO
YDL020C	MASTELSLK.R	8	NO
YDL021W	MTASTPSNVMTLFLLR.H	15	NO
YDL022W	MSAAADR.L	6	NO
YDL024C	MVKPVIFAICLGVLLSK.A	16	NO
YDL028C	MSTNSFHDYVDLK.S	12	NO
YDL031W	MAGVQK.R	5	NO
YDL033C	MLARYLNLIGRRSASPYRPQRLPA.K	24	NO
YDL035C	MITEGFPPNLNALK.G	13	NO
YDL036C	MQRNNRLRNLFTVPVIMARQL.K	21	NO
YDL037C	MSQQNILHYDMDVTSVSWVK.D	19	NO
YDL042C	MTIPHMK.Y	6	NO
YDL044C	MIRTSSIL.K	8	NO
YDL045W-A	MSGKPPVYR.L	8	NO
YDL046W	MTHSLK.A	5	NO
YDL047W	MVSRGPDEWLETI.K	13	NO
YDL048C	MLVSSSFASSIDSVMSHETMSLR.R	22	NO
YDL049C	MLIVLFLTLFCSVVFR.T	15	NO
YDL051W	MSEKPQQEEQEKPQSR.R	15	NO
YDL052C	MSVIGR.F	5	NO
YDL053C	MTTTSTTSVDGR.T	11	NO
YDL056W	MSNQIYSAR.Y	8	NO
YDL059C	MTIQAKPSSSISYDSTTYGTAPGLDIK.E	26	NO
YDL060W	MAGHSHR.S	6	NO
YDL061C	MAHENVWFSHPR.R	11	NO
YDL064W	MSSLCLQR.L	7	NO
YDL066W	MSMLSR.R	5	NO
YDL067C	MTIAPITGTIK.R	10	NO
YDL070W	MSRTNMDTRHAHSALLAAPQSATANSRSSNSSSESSSN.K	38	NO
YDL072C	MSLYYTLVFAILVVEIFMFSILALPIPSR.Y	28	NO
YDL073W	MGPAIHNQLYECGLK.T	14	NO
YDL074C	MTAEPATK.K	7	NO
YDL076C	MSVSEQDPNR.A	9	NO
YDL077C	MLRAQ.K	5	NO
YDL079C	MTDVLR.S	5	NO
YDL081C	MSTESALSYAALILADSEIEISSEK.L	24	NO
YDL083C	MSAVPSVQTFGK.K	11	NO
YDL084W	MSHEGEEDLLEYSDNEQEIQIDASK.A	24	NO
YDL085C-A	MARGNQRDLARQ.K	12	NO
YDL085W	MLPRLGFARTARSIHRF.K	17	NO
YDL086W	MLITETFHDVQTSYGTTLR.I	18	NO
YDL087C	MSTMSTPAAEQR.K	11	NO
YDL089W	MGSNDLINEAYDDSEVVGEER.E	20	NO
YDL090C	MRQRVGRSIARA.K	12	NO
YDL092W	MANTGCLSPGAFLSK.V	14	NO
YDL097C	MSLPGSK.L	6	NO
YDL098C	MSNFGR.R	5	NO
YDL099W	MSEQESDEVK.R	9	NO
YDL101C	MSLSTK.R	5	NO
YDL105W	MSSTVISR.K	7	NO
YDL107W	MQRFVS.K	6	NO
YDL110C	MCSAGGIR.R	7	NO
YDL111C	MSLSVAEK.S	7	NO
YDL112W	MVGGALICK.Y	8	NO
YDL113C	MSDLNDVQENAK.L	11	NO
YDL115C	MSTISTTTAPEFIR.V	13	NO
YDL117W	MATNLTSLKPPFK.V	12	NO
YDL118W	MFESFVNEGTAFLLFAK.D	16	NO
YDL119C	MTEQATKPR.N	8	NO
YDL123W	MCCYCVCCTVSDFILYIVAFFFPPAAVLLR.S	29	NO
YDL124W	MSFHQQFFTLNNGNK.I	14	NO
YDL126C	MGEEHKPLLDASGVDPR.E	16	NO
YDL127W	MSNYEALLK.F	8	NO
YDL130W	MSDSIISFAAFILADAGLEITSDNLLTITK.A	29	NO
YDL130W-A	MLNRCISRNTRLPVNLRIASRFYSDGPLGGAGPGNPQDIFI.K	41	NO
YDL131W	MSENNEFQSVTESTTAPTTSNPYGPNPADYLSNVK.N	34	NO
YDL132W	MSETLPR.S	6	NO
YDL133W	MGDSNSSQEAYSDTTSTNASR.I	20	NO
YDL135C	MAEESTDFSQFEEER.N	14	NO
YDL137W	MGLYASK.L	6	NO
YDL140C	MVGQQYSSAPLR.T	11	NO
YDL142C	MIQMVPIYSCSALLR.R	14	NO
YDL144C	MSRILVIGAGGVGVITALSLWL.K	22	NO
YDL146W	MILDPLSPNIENHTQDEIIEFWEK.T	23	NO
YDL147W	MSRDAPI.K	7	NO
YDL148C	MAGSQLK.N	6	NO
YDL154W	MSHEWLISASETMR.S	13	NO
YDL155W	MHHNSQSLSSGHIR.S	13	NO
YDL156W	MPELTEFQK.K	8	NO
YDL157C	MSNILAVFNPPPQR.E	13	NO
YDL159W-A	MYNQIINTFIDDCLFLQTPMLQSPISSK.I	27	NO
YDL160C	MGSINNNFNTNNNSNTDLDR.D	19	NO
YDL164C	MRRLLTGCLLSSARPL.K	16	NO
YDL167C	MHYVVLELQVAHLPDTPK.D	17	NO
YDL168W	MSAATVGKPIK.C	10	NO
YDL173W	MATFNPQNEMENQAR.V	14	NO
YDL176W	MATGRIQFAVSTPCNT.K	16	NO
YDL178W	MLRNILVRSTGSNF.K	14	NO
YDL179W	MISDYDALLQFNK.K	12	NO
YDL181W	MLPRSALARSLQLQRGVAARFYSEGSTGTPRGSGSEDSFV.K	40	NO
YDL182W	MTAAKPNPYAAKPGDYLSNVNNFQLIDSTLR.E	30	NO
YDL183C	MIRSIFIPPTSITATSRLFYGMRAYST.K	27	NO
YDL185W	MAGAIENAR.K	8	NO
YDL186W	MQCNTSIEDGLDGGDITFPSYSPEAEAQNR.F	29	NO
YDL189W	MTALDSR.N	6	NO
YDL190C	MTAIEDILQITTDPSDTR.G	17	NO
YDL192W	MGLFASK.L	6	NO
YDL193W	MPTMIK.K	5	NO
YDL198C	MPHTDK.K	5	NO
YDL199C	MKPPLNMSR.S	8	NO
YDL202W	MLQLRFMPGWVPRNGFFGL.K	19	NO
YDL203C	MVNQGQPQPNLYDK.H	13	NO
YDL205C	MGPETLHIGGR.K	10	NO
YDL206W	MHKPLR.W	5	NO
YDL207W	MRFVFDEVFNSDTDSPEFEETCSTTSSTSSQCPTPEPSPAI.K	41	NO
YDL209C	MTSWRD.K	6	NO
YDL210W	MSMSSK.N	5	NO
YDL211C	MLLNVTSSQYISTPQSR.S	16	NO
YDL213C	MGSEEDK.K	6	NO
YDL214C	MSLSRILRYNQRNN.K	14	NO
YDL215C	MLFDNK.N	5	NO
YDL216C	MSLSNK.T	5	NO
YDL217C	MVYTGFGLEQISPAQK.K	15	NO
YDL224C	MSLVHNQTNLNESK.F	13	NO
YDL225W	MSTASTPPINLFR.R	12	NO
YDL227C	MLSENTTILMANGEIK.D	15	NO
YDL229W	MAEGVFQGAIGIDLGTTYSCVATYESSVEIIANEQGNR.V	37	NO
YDL230W	MAAAPWYIR.Q	8	NO
YDL232W	MISDEQLNSLAITFGIVMMTLIVIYHAVDSTMSPK.N	34	NO
YDL235C	MSTIPSEIINWTILNEIISMDDDDSDFSK.G	28	NO
YDL236W	MTAQQGVPIK.I	9	NO
YDL240W	MIQNSAGYR.S	8	NO
YDL243C	MGSMNK.E	5	NO
YDL245C	MASEQSSPEINADNLNSSAADVHVQPPGEK.E	29	NO
YDL246C	MSQNSNPAVVLEK.V	12	NO
YDR001C	MSQVNTSQGPVAQGR.Q	14	NO
YDR002W	MSSEDK.K	5	NO
YDR003W	MILREQIDFLIH.K	12	NO
YDR003W-A	MTCGIENSYK.S	9	NO
YDR004W	MPRALSI.K	7	NO
YDR007W	MSVINFTGSSGPLVK.V	14	NO
YDR013W	MYGDLGNK.L	7	NO
YDR014W	MRAYG.K	5	NO
YDR014W-A	MQQRSNRRSCSYIPLGVHNNAE.K	22	NO
YDR016C	MMASTSNDEEK.L	10	NO
YDR021W	MSFDREEDQ.K	9	NO
YDR023W	MLDINQFIEDK.G	10	NO
YDR027C	MSISETPHNK.S	9	NO
YDR028C	MSTNLANYFAGK.K	11	NO
YDR031W	MSDILDEIVIEDVVANCPQEFLQYHK.C	25	NO
YDR032C	MPRVAIIIYTLYGHVAATAEAE.K	22	NO
YDR033W	MSTFETLIK.R	8	NO
YDR034C	MFESVNLDENSPEDR.E	14	NO
YDR036C	MLRNTL.K	6	NO
YDR037W	MSQQDNVK.A	7	NO
YDR038C	MSEGTVK.E	6	NO
YDR040C	MGEGTTK.E	6	NO
YDR041W	MLRNTIALRSFIRTQSTRPYPVNVEAVYYAPL.K	32	NO
YDR043C	MFYPYNYSNLNVSTMPALPGISAFDGMQDEENVEISPER.K	38	NO
YDR044W	MPAPQDPR.N	7	NO
YDR045C	MLSFCPSCNNMLLITSGDSGVYTLACR.S	26	NO
YDR046C	MSDPIVTSSK.M	9	NO
YDR047W	MGNFPAPK.N	7	NO
YDR050C	MARTFFVGGNF.K	11	NO
YDR051C	MCEENVHVSEDVAGSHGSFTNARPR.L	24	NO
YDR052C	MVSPTK.M	5	NO
YDR056C	MLVRLLRVILLASMVFCADILQLSYSDDA.K	29	NO
YDR060W	MSENNGNPLDLSSLR.N	14	NO
YDR062W	MSTPANYTR.V	8	NO
YDR063W	MSNLYK.I	5	NO
YDR064W	MGRMHSAG.K	8	NO
YDR065W	MAQNFGK.I	6	NO
YDR066C	MQIITTTFIQK.V	10	NO
YDR067C	MTLVTPLQFSTVQPNLYR.G	17	NO
YDR070C	MLRTTFLRTPRQLMR.K	15	NO
YDR071C	MASSSSTLPLHMYIRPLIIEDLK.Q	22	NO
YDR073W	MSSEIAYSNTNTNTENENR.N	18	NO
YDR074W	MTTTAQDNSPK.K	10	NO
YDR075W	MMDLDK.I	5	NO
YDR076W	MSLGIPLSQLIVESPKPLSSGITGLDEILNLGFQAR.S	35	NO
YDR079C-A	MARAR.K	5	NO
YDR079W	MGLFNNFK.F	7	NO
YDR080W	MTTDNHQNDSVLDQQSGER.T	18	NO
YDR081C	MLSIQQR.Y	6	NO
YDR083W	MALFNVEGWSIK.T	11	NO
YDR086C	MARASE.K	6	NO
YDR092W	MASLPK.R	5	NO
YDR097C	MAPATPK.T	6	NO
YDR098C	MCSFQVPSAFSFNYTSYCYK.R	19	NO
YDR099W	MSQTREDSVYLA.K	12	NO
YDR100W	MSVIPPK.F	6	NO
YDR101C	MALAISHEDTQILLK.D	14	NO
YDR103W	MMETPTDNIVSPFHNFGSSTQYSGTLSR.T	27	NO
YDR105C	MGAVISLPVSMAGSFVASCFGGCCSNLVTK.T	29	NO
YDR106W	MSNTIVIVYLGANR.I	13	NO
YDR108W	MVFSYEHYMNLLFHLDNSK.E	18	NO
YDR110W	MTKPRYNDVLFDDDDSVPSESVTR.K	24	NO
YDR111C	MTMTHQQDLK.G	9	NO
YDR113C	MMPANEDK.E	7	NO
YDR115W	MPLFAR.L	5	NO
YDR116C	MLSVVAIPK.I	8	NO
YDR118W	MSSPINDYFIDYNPLFPIFATR.I	21	NO
YDR119W-A	MFFSQVLR.S	7	NO
YDR124W	MRIGMEELRRALALLNGQGYEFMVFI.K	26	NO
YDR126W	MSWNLLFVLLIGFVVLILLSPVFK.S	23	NO
YDR127W	MVQLAK.V	5	NO
YDR128W	MCSSINEGPYNSPTFGK.S	16	NO
YDR132C	MSNSPTVATLSQEYFDPNIPQILPHEK.M	26	NO
YDR135C	MAGNLVSWACK.L	10	NO
YDR137W	MRAHRIDTFLIRENI.K	15	NO
YDR138W	MSNTEELIQNSIGFLQK.T	16	NO
YDR140W	MLPTPYVK.C	7	NO
YDR141C	MSLPLKPLTIDSNNK.Q	14	NO
YDR142C	MLRYHMQGFSGYGVQYSPFFDNRLAVAAGSNFGLVGNG.K	38	NO
YDR143C	MSESGQEQNR.G	9	NO
YDR145W	MSSNPENSGVNANNNTGTGNADAITGAQQNMVLQPR.Q	35	NO
YDR147W	MYTNYSLTSSDAMPR.T	14	NO
YDR148C	MLSRATRTAAA.K	11	NO
YDR150W	MSHNNR.H	5	NO
YDR151C	MMPNVAPNSYYLNIPNANSTSTTTSSIFSDLNK.E	32	NO
YDR155C	MSQVYFDVEADGQPIGR.V	16	NO
YDR160W	MSSVNQIYDLFPNK.H	13	NO
YDR161W	MSELEATIR.Q	8	NO
YDR162C	MATMETTTQK.D	9	NO
YDR163W	MTTSHRPQLEAR.S	11	NO
YDR164C	MSDLIELQR.N	8	NO
YDR165W	MSVIHPLQNLLTSR.D	13	NO
YDR168W	MAIDYSK.W	6	NO
YDR169C	MSENQK.E	5	NO
YDR169C-A	MMRMSL.K	6	NO
YDR170C	MSEQNSVVNAEK.G	11	NO
YDR171W	MSFYQPSLSLYDVLNALSNQTGQR.G	23	NO
YDR172W	MSDSNQGNNQQNYQQYSQNGNQQQGNNR.Y	27	NO
YDR174W	MTTDPSVK.L	7	NO
YDR176W	MPRHGRRG.K	8	NO
YDR178W	MMLPRSM.K	7	NO
YDR179C	MVMREETI.K	8	NO
YDR179W-A	MPTILYNTNSSLITK.Y	14	NO
YDR180W	MSYPGK.D	5	NO
YDR181C	MGIFQSIEEANNTSER.L	15	NO
YDR182W	MVYRNRS.K	7	NO
YDR188W	MSLQLLNPK.A	8	NO
YDR189W	MAVEEIASR.K	8	NO
YDR190C	MVAISEVK.E	7	NO
YDR194C	MLTSILIK.G	7	NO
YDR195W	MSAPVPQLVNISHALQASTIQQIR.L	23	NO
YDR196C	MLVVGLTGGIACGK.S	13	NO
YDR197W	MSSSIPR.V	6	NO
YDR200C	MVELEK.R	5	NO
YDR201W	MTDALEQSVLALEGTVSVLK.D	19	NO
YDR202C	MSVDLFPNDR.F	9	NO
YDR204W	MLRLSLLRSTATLPV.K	15	NO
YDR208W	MSVLRSQPPSVVPLHLTTSTSR.K	22	NO
YDR212W	MSQLFNNSR.S	8	NO
YDR213W	MSEVGIQNHK.K	9	NO
YDR214W	MVVNNPNNWHWVDK.N	13	NO
YDR216W	MANVEKPNDCSGFPVVDLNSCFSNGFNNEK.Q	29	NO
YDR217C	MSGQLVQWK.S	8	NO
YDR219C	MTLFSCSVQMPLEER.S	14	NO
YDR221W	MVSMFSLFLLLIEQSPLVASLQQSQR.H	25	NO
YDR222W	MLESSSDK.I	7	NO
YDR223W	MLLSAPVNSTVR.R	11	NO
YDR226W	MSSSESIR.M	7	NO
YDR227W	MPNDNK.T	5	NO
YDR229W	MPDNNTEQLQGSPSSDQR.L	17	NO
YDR231C	MRWWPWSNQTEDQ.K	13	NO
YDR232W	MQRSIFARFGNSSAAVSTLNRLSTTAAPHA.K	30	NO
YDR233C	MSASAQHSQAQQQQQQK.S	16	NO
YDR234W	MLRSTTFTRSFHSSRAWL.K	18	NO
YDR236C	MFTWTIYVSLLLVLAGTFLMNR.N	21	NO
YDR237W	MQRFSLVTHRSFSHSCVKP.K	19	NO
YDR238C	MTSLSSQPAYTLVFDPSPSMETYSSTDFQK.A	29	NO
YDR239C	MFDGFSNNK.G	8	NO
YDR240C	MRPRRRGLAYHHTKP.K	15	NO
YDR242W	MTVHSTWK.E	7	NO
YDR243C	MARPIDVSQLIAGINK.K	15	NO
YDR245W	MSSVPYNSQLPISNHLEYDEDEK.K	22	NO
YDR246W	MAIETILVINK.S	10	NO
YDR247W	MMMFHNCR.I	7	NO
YDR249C	MGYILTGYSSR.H	10	NO
YDR251W	MTSALR.V	5	NO
YDR252W	MPVDQEK.L	6	NO
YDR254W	MSNELR.L	5	NO
YDR255C	MSELLDSFETEFAK.F	13	NO
YDR258C	MLRQAT.K	6	NO
YDR259C	MQNPPLIRPDMYNQGSSSMATYNASEK.N	26	NO
YDR260C	MSSSSYR.D	6	NO
YDR262W	MIFNLPVSVLLYFSLIWAMEPSFVR.G	24	NO
YDR263C	MGIPGLLPQLK.R	10	NO
YDR264C	MVNELENVPR.A	9	NO
YDR266C	MSESVK.E	5	NO
YDR267C	MASINLIK.S	7	NO
YDR270W	MREVILAVHGMTCSACTNTINTQLRAL.K	27	NO
YDR275W	MFFFPK.L	5	NO
YDR277C	MFVSPPPATSK.N	10	NO
YDR279W	MTVSNIGGEER.L	10	NO
YDR282C	MLSFRSLTSTFGFVSRFQIRRLGTSLSIQNLEVQDGRW.K	38	NO
YDR283C	MSLSHLTLDQYYEIQCNELEAIR.S	22	NO
YDR285W	MSNFFR.D	5	NO
YDR286C	MLRAFRCSIHTSRVLLHDAGV.K	21	NO
YDR287W	MVLTRQVLEEVENTFIELLRS.K	21	NO
YDR288W	MSSIDNDSDVDLTEDLAVAK.I	19	NO
YDR289C	MPFSSEQFTTK.L	10	NO
YDR292C	MFDQLAVFTPQGQVLYQYNCLGK.K	22	NO
YDR294C	MSGVSNK.T	6	NO
YDR298C	MFNRVFTRSFASSLRAAAS.K	19	NO
YDR308C	MTDRLTQLQICLDQMTEQFCATLNYID.K	27	NO
YDR309C	MTSASITNTGNETMNLPQMR.S	19	NO
YDR310C	MSENTTAPSDNITNEQR.L	16	NO
YDR311W	MSHSGAAIFEK.V	10	NO
YDR315C	MQVIGR.G	5	NO
YDR316W	MIVFRRFPTCLLHHIRQPASRSLLLESQRRSLSFTSY.K	37	NO
YDR317W	MSYSVNTFTDYVLLFGSSSLVGK.G	22	NO
YDR318W	MSRIDDLQQDIESLLSEINSLEESRE.K	26	NO
YDR319C	MIRQLNYWSR.K	10	NO
YDR320C	MSDPFAHLLTSLK.N	12	NO
YDR322C-A	MSTVNVLR.Y	7	NO
YDR322W	MLRRSIHTT.K	9	NO
YDR324C	MSSSLLSVLK.E	9	NO
YDR325W	MQDPDGIDINTK.I	11	NO
YDR326C	MRDEATR.K	7	NO
YDR328C	MVTSNVVLVSGEGER.F	14	NO
YDR329C	MAPNQR.S	5	NO
YDR332W	MTSTLATR.L	7	NO
YDR333C	MSSRALRRLQDDNALLESLLSNSNAN.K	26	NO
YDR334W	MTTSR.K	5	NO
YDR337W	MSIVGR.N	5	NO
YDR338C	MAGILSK.T	6	NO
YDR341C	MASTANMISQLK.K	11	NO
YDR342C	MSQDAAIAEQTPVEHLSAVDSASHSVLSTPSNK.A	32	NO
YDR347W	MLRFTGARAIR.K	11	NO
YDR349C	MTCLILWYLWLISTFQLEFATASTANTTTTAK.S	31	NO
YDR351W	MTARRLINIVPNTS.K	14	NO
YDR352W	MSCSNGIWPTVSNLCGSLSFFTSVISLFPQIIETYR.D	35	NO
YDR354W	MSEATLLSYTK.K	10	NO
YDR357C	MQDNSSHSR.E	8	NO
YDR358W	MPQRIELTSEPVRKPRSTESSLLR.K	24	NO
YDR359C	MSSRPSSAVPNSASLSEDQSSDR.S	22	NO
YDR361C	MVQAIK.L	5	NO
YDR362C	MAVIPAK.K	6	NO
YDR363W	MTGDSR.S	5	NO
YDR363W-A	MSTDVAAAQAQSK.I	12	NO
YDR364C	MGLVDGYDTSSDSDLNFDEGK.S	20	NO
YDR365C	MAGENPK.K	6	NO
YDR366C	MVTIGSSSLVLFLFFVVFVQITYTALHR.F	27	NO
YDR367W	MRSSLLTLP.K	9	NO
YDR368W	MPATLK.N	5	NO
YDR369C	MWVVRYQNTLEDGSISFISCCLQAF.K	25	NO
YDR370C	MSTEQDAVLGLAK.D	12	NO
YDR371W	MVGHSAQHR.S	8	NO
YDR372C	MSTLQR.R	5	NO
YDR375C	MSDKPIDIQYDK.Q	11	NO
YDR376W	MSFVQIR.H	6	NO
YDR379W	MSADPINDQSSLCVR.C	14	NO
YDR380W	MAPVTIEK.F	7	NO
YDR381C-A	MSNPFQNIGK.N	9	NO
YDR381W	MSANLDK.S	6	NO
YDR383C	MTDTYNSISNFIENELTALLSSDDYLMDDLAGELPNEVCR.L	39	NO
YDR384C	MTSSASSPQDLEK.G	12	NO
YDR385W	MVAFTVDQMR.S	9	NO
YDR387C	MSTDESEDVYSDLYSIISQVTSNTANDIEQLPYALTFK.T	37	NO
YDR389W	MPNNTLK.Q	6	NO
YDR390C	MPRETSLVTIIGEDSY.K	16	NO
YDR391C	MSFENK.L	5	NO
YDR393W	MLRYYGATRNLPLVFSIN.K	18	NO
YDR395W	MVQEQAILSCIEQTMVADAK.I	19	NO
YDR397C	MAGDSDNVSLPK.A	11	NO
YDR399W	MSANDK.Q	5	NO
YDR403W	MTFTSNLPSSSEQSISPPASSFSSSTDTLK.D	29	NO
YDR405W	MPRLTVGT.K	8	NO
YDR406W	MSSDIR.D	5	NO
YDR408C	MARIVVLISGSGSNLQALIDAQ.K	22	NO
YDR409W	MINLEDYWEDETPGPDR.E	16	NO
YDR410C	MHQDFQEDEHEYPDIR.R	15	NO
YDR411C	MAGPRNVRTLHGNGGRNNDVMGP.K	23	NO
YDR412W	MAVHTNR.Q	6	NO
YDR415C	MRIQSLFVLFNVAIIAWSYPYEPLRVLQVGENEVMEVPESE.K	41	NO
YDR416W	MSAYIAMK.G	7	NO
YDR422C	MGNSPSTQDPSHSTK.K	14	NO
YDR423C	MGNILR.K	5	NO
YDR424C	MSDENK.S	5	NO
YDR427W	MFNNHEIDTILSTLR.M	14	NO
YDR428C	MSNTVR.A	5	NO
YDR429C	MSEVAPEEIIENADGSR.S	16	NO
YDR430C	MLRFQRFASSYAQAQAVR.K	18	NO
YDR434W	MSNANLR.K	6	NO
YDR436W	MGNSGSK.Q	6	NO
YDR439W	MTTLLQLLSNYYK.A	12	NO
YDR440W	MGGQESISNNNSDSFIMSSPNLDSQESSISPIDEK.K	34	NO
YDR441C	MSISESYAK.E	8	NO
YDR443C	MSSDASTYR.L	8	NO
YDR447C	MGRVRT.K	6	NO
YDR450W	MSLVVQEQGSFQHILR.L	15	NO
YDR452W	MVVVGK.S	5	NO
YDR453C	MVAEVQK.Q	6	NO
YDR454C	MSRPIVISGPSGTGK.S	14	NO
YDR457W	MVLFTR.C	5	NO
YDR459C	MALSWNIR.I	7	NO
YDR460W	MLMDEYEENK.D	9	NO
YDR461W	MQPSTATAAPK.E	10	NO
YDR462W	MLAQTFK.K	6	NO
YDR463W	MPSTTLLFPQK.H	10	NO
YDR464W	MAYDEDDGEINFNELVGNLLSSHNQEGQEEGEVQGGEQEGDDFEK.I	44	NO
YDR465C	MSELHALLTFPERPISQSYYVPK.L	22	NO
YDR472W	MSQRIIQPSASDQQFPG.K	17	NO
YDR473C	MPPRNTYE.K	8	NO
YDR475C	MVVRDQDEALRNSY.K	14	NO
YDR476C	MWDSLIVSINDTHK.L	13	NO
YDR477W	MSSNNNTNTAPANANSSHHHHHHHHHHHHHGHGGSNSTLNNPK.S	42	NO
YDR481C	MMTHTLPSEQTR.L	11	NO
YDR482C	MSYNGIGLK.S	8	NO
YDR483W	MALFLSK.R	6	NO
YDR485C	MSDEGADK.S	7	NO
YDR487C	MFTPIDQAIEHFK.Q	12	NO
YDR492W	MSITTTR.R	6	NO
YDR493W	MSTRT.K	5	NO
YDR494W	MRSSMFRCVSRAHYSTSVTEDFINSILARAQEATA.K	35	NO
YDR496C	MAPLTK.K	5	NO
YDR497C	MGIHIPYLTSK.T	10	NO
YDR498C	MVVTFLQDLEVLQDALLNNLQK.L	21	NO
YDR501W	MSHLFPPSSPVAGKPLESPQK.E	20	NO
YDR503C	MISVMADEK.H	8	NO
YDR504C	MICYFLVVTINFLK.E	13	NO
YDR507C	MAINGNSIPAIK.D	11	NO
YDR508C	MTLGNR.R	5	NO
YDR510W	MSDSEVNQEAKPEVKPEVKPETHINLK.V	26	NO
YDR512C	MIITIK.F	5	NO
YDR514C	MSSSTK.C	5	NO
YDR515W	MSSQNLNDNPK.N	10	NO
YDR516C	MSFENLHK.V	7	NO
YDR517W	MFRIA.K	5	NO
YDR518W	MQVTTR.F	5	NO
YDR519W	MMFNIYLFVTFFSTILAGSLSDLEIGIIK.R	28	NO
YDR525W-A	MHARDWFLVFIAIFIPPLAVWL.K	22	NO
YDR529C	MPQSFTSIAR.I	9	NO
YDR530C	MIEENLK.Q	6	NO
YDR531W	MPRITQEISYNCDYGDNTFNLAIDIGGTLA.K	30	NO
YDR538W	MLLFPR.R	5	NO
YDR540C	MREYTS.K	6	NO
YDR541C	MSNTVLVSGASGFIALHILSQLLK.Q	23	NO
YEL002C	MRTDWNFFFCILLQAIFVVGTQTSRTLVLYDQSTEPLEEYSVYL.K	44	NO
YEL004W	MWNSLK.A	5	NO
YEL005C	MVADLTK.G	6	NO
YEL009C	MSEYQPSLFALNPMGFSPLDGSK.S	22	NO
YEL011W	MYNIPDNVK.G	8	NO
YEL013W	MGSCCSCLK.D	8	NO
YEL015W	MSQFVGFGVQVELK.D	13	NO
YEL016C	MLLFEQPVDLEK.N	11	NO
YEL017C-A	MLMSTLPGGVILVFILVGLACIAIISTIIYR.K	30	NO
YEL019C	MALNDNPIPK.S	9	NO
YEL020C	MTTTATQHFAQLLQK.Y	14	NO
YEL022W	MSDREFVTVDPVTIII.K	16	NO
YEL024W	MLGIRSSV.K	8	NO
YEL025C	MARQDETDC.K	9	NO
YEL026W	MSAPNPK.A	6	NO
YEL027W	MTELCPVYAPFFGAIGCASAIIFTSLGAAYGTAK.S	33	NO
YEL029C	MPRLLATQSHVVHGYVGN.K	18	NO
YEL030W	MLPSWK.A	5	NO
YEL034W	MSDEEHTFETADAGSSATYPMQCSALR.K	26	NO
YEL035C	MSRYG.K	5	NO
YEL037C	MVSLTFK.N	6	NO
YEL038W	MGDNYSTYLLDIEGTVCPISFVK.E	22	NO
YEL040W	MAIVNSWLICLVSIFSFVVR.V	19	NO
YEL042W	MAPIFR.N	5	NO
YEL043W	MPVSVITTVLACLWLSYR.L	17	NO
YEL046C	MTEFELPPK.Y	8	NO
YEL047C	MSLSPVVVIGTGLAGLAAANELVNK.Y	24	NO
YEL048C	MSLRPCFVSLIDESDKPILIYVPNEAENEMNDVLK.Y	34	NO
YEL050C	MLVLGSLR.S	7	NO
YEL051W	MSGNREQVFPTRMTLGLM.K	18	NO
YEL052W	MIALKPNAVR.T	9	NO
YEL057C	MANDGIQR.N	7	NO
YEL059C-A	MAPPTTIR.T	7	NO
YEL061C	MPAENQNTGQDR.S	11	NO
YEL062W	MLSYFQGFVPIHTIFYSVFHPTEGSK.I	25	NO
YEL064C	MSELGEYSK.L	8	NO
YEL067C	MAFTTIR.S	6	NO
YEL069C	MSSAQSSIDSDGDVR.D	14	NO
YEL071W	MTAAHPVAQLTAEAYPK.V	16	NO
YEL072W	MSACPCNIVILPVEILK.N	16	NO
YEL076C	MQASLPGEK.K	8	NO
YEL077C	MTLGNSYDAFNHDPWMDVVGFEDPNQVTNR.D	29	NO
YER002W	MTSVR.K	5	NO
YER005W	MLIENTNDR.F	8	NO
YER007W	MTYEIGDR.L	7	NO
YER009W	MSLDFNTLAQNFTQFYYNQFDTDR.S	23	NO
YER010C	MSDLQK.L	5	NO
YER013W	MSDISK.L	5	NO
YER014C-A	MFCTWDSWDTGTSR.K	13	NO
YER014W	MLLPLTK.L	6	NO
YER015W	MAAPDYALTDLIESDPR.F	16	NO
YER016W	MSAGIGESR.T	8	NO
YER017C	MMMWQR.Y	5	NO
YER018C	MASIDAFSDLER.R	11	NO
YER019C-A	MAASVPPGGQR.I	10	NO
YER020W	MGLCASSEK.N	8	NO
YER021W	MASTAVMMDVDSSGVNDLHHSEK.K	22	NO
YER022W	MTTEDPDSNHLSSETGIK.L	17	NO
YER023W	MTYTLAILGCGVMGQALLSAIYNAPK.A	25	NO
YER024W	MSSGSTIVSSDK.S	11	NO
YER025W	MSDLQDQEPSIIINGNLEPVGEPDIVEETEVVAQETQETQDADKPK.K	45	NO
YER026C	MVESDEDFAPQEFPHTDTDVIVNEHR.D	25	NO
YER027C	MAGDNPENK.D	8	NO
YER030W	MSDEAK.E	5	NO
YER031C	MSSEDYGYDYDLLFK.I	14	NO
YER032W	MSLPVTPVK.S	8	NO
YER033C	MRSFI.K	5	NO
YER035W	MGSETK.H	5	NO
YER036C	MPPVSASK.A	7	NO
YER038C	MGSVNSSPNEEFETVPDSQISGFDSPLIPTSVGSYFR.D	36	NO
YER039C	MIYTSSK.S	6	NO
YER040W	MQDDPENSK.L	8	NO
YER041W	MGVSQIWEFLKPYLQDSR.I	17	NO
YER042W	MSSLISK.T	6	NO
YER043C	MSAPAQNYK.I	8	NO
YER044C	MFSLQDVITTTK.T	11	NO
YER048W-A	MPGFTAPTR.R	8	NO
YER050C	MQPIIK.G	5	NO
YER051W	MQDPNICQHCQLK.D	12	NO
YER052C	MPMDFQPTSSHSNWVVQK.F	17	NO
YER053C-A	MQDLEIFLSIFAFIFVFYFGAHR.T	22	NO
YER056C	MLEEGNNVYEIQDLEK.R	15	NO
YER056C-A	MAQRVTFRRRNPYNTRSN.K	18	NO
YER057C	MVTTLTPVICESAPAAAASYSHAMK.V	24	NO
YER058W	MSRAS.K	5	NO
YER060W	MPQTHEMSLNGTQYLK.Y	15	NO
YER061C	MSRRVVITGLGCVTPLGRSLSESWGNLLSS.K	30	NO
YER062C	MGLTTKPLSLK.V	10	NO
YER063W	MADYSSLTVVQLK.D	12	NO
YER064C	MIDDTENSK.I	8	NO
YER065C	MPIPVGNTK.N	8	NO
YER068W	MMNPHVQENLQAIHNALSNFDTSFLSEDEEDYCPLCIEPMDITDK.N	44	NO
YER069W	MPSASLLVSTK.R	10	NO
YER071C	MSMQIEIK.D	7	NO
YER072W	MSSAPLLQR.T	8	NO
YER074W	MSDAVTIR.T	7	NO
YER074W-A	MVLFGLGR.L	7	NO
YER076C	MTSGYYTVSFFYAILLLCACTR.A	21	NO
YER078C	MLHRINPVRFSMQSCQRYFS.K	20	NO
YER078W-A	MVRLSYLRLILPPCRLSELSSLAILYQPVIPILISTITFQHFF.K	43	NO
YER079W	MPDSSHSISSK.D	10	NO
YER080W	MIRYTVAGHSRRCVVGAS.K	18	NO
YER081W	MTSIDINNLQNTFQQAMNMSGSPGAVCTSPTQSFMNTVPQR.L	40	NO
YER083C	MSELTEAEK.R	8	NO
YER086W	MSATLLK.Q	6	NO
YER087C-B	MSSPTPPGGQR.T	10	NO
YER088C	MSISTSLNSASIHLSSMDTHPQLHSLTR.Q	27	NO
YER089C	MGQILSNPVIDK.E	11	NO
YER090W	MTASIK.I	5	NO
YER091C	MVQSAVLGFPR.I	10	NO
YER093C	MSIPHSAK.Q	7	NO
YER094C	MSDPSSINGGIVVAMTGK.D	17	NO
YER096W	MSMTICSNTPGAYPEIGAYNEVDK.Q	23	NO
YER099C	MSTNSIK.L	6	NO
YER104W	MYSNHNLNSDDCCFDWNEEK.A	19	NO
YER105C	MYSTPLK.K	6	NO
YER107C	MSFFNR.S	5	NO
YER111C	MPFDVLISNQK.D	10	NO
YER112W	MLPLYLLTNAK.G	10	NO
YER113C	MRVRP.K	5	NO
YER114C	MSNDREVPTLSQLNTTVSRD.K	20	NO
YER115C	MAVSNIWQSYSSSNLHWIYPLYTNNCSQNVK.S	30	NO
YER116C	MARRPDNQNPEGENLRI.K	17	NO
YER118C	MSISSK.I	5	NO
YER119C	MVASIR.S	5	NO
YER120W	MSAVEISPDVLVYK.S	13	NO
YER121W	MGLSRWHD.K	8	NO
YER122C	MSNDEGETFATEQTTQQVFQK.L	20	NO
YER123W	MSQRSSQHIVGIHYAVGP.K	18	NO
YER125W	MPSSISVK.L	7	NO
YER126C	MPQNDYIER.H	8	NO
YER127W	MSELNALLK.D	8	NO
YER128W	MINEYVAR.K	7	NO
YER130C	MSLYPLQR.F	7	NO
YER132C	MTVLQPPSSVCYPLNLPIVPNPNLDEATR.K	28	NO
YER134C	MTGYPDVAAFDLDYTIWPCYCDTHLHGPFKPVK.S	32	NO
YER137C	MCESSNK.T	6	NO
YER138W-A	MIIIFIELCR.I	9	NO
YER139C	MATIEDIK.E	7	NO
YER141W	MLFRNIEVGRQAA.K	13	NO
YER144C	MGSEQALSEVVESAK.E	14	NO
YER146W	MSLPEILPLEVIDK.T	13	NO
YER148W	MADEER.L	5	NO
YER150W	MLSNAK.L	5	NO
YER153C	MLTITK.R	5	NO
YER157W	MARSR.K	5	NO
YER158C	MLQQGSSSR.R	8	NO
YER161C	MSFLSK.L	5	NO
YER163C	MTNDNSGIWVLGYGSLIYKPPSHYTHR.I	26	NO
YER165W	MADITDK.T	6	NO
YER166W	MSGTFHGDGHAPMSPFEDTFQFEDNSSNEDTHIAPTHFDDGATSNK.Y	45	NO
YER168C	MLRSTISLLMNSAAQ.K	15	NO
YER172C	MTEHETK.D	6	NO
YER174C	MTVVEIK.S	6	NO
YER175C	MSTFSASDFNSER.Y	12	NO
YER177W	MSTSREDSVYLA.K	12	NO
YER178W	MLAASFK.R	6	NO
YER179W	MSVTGTEIDSDTAK.N	13	NO
YER180C-A	MSAENISTGSPTGK.Q	13	NO
YER185W	MSTTDSGFVLYHYTPSK.A	16	NO
YER186C	MLWHPDGYEPR.V	10	NO
YER187W	MLIDQIVAAVPGVPDISGNASALSLQR.R	26	NO
YER188C-A	MAHLSLNQYK.C	9	NO
YER190W	MVYTLFQVHTLK.F	11	NO
YFL001W	MSNFIR.R	5	NO
YFL003C	MSESNLSSFISTNYFNLR.S	17	NO
YFL004W	MLFGVK.L	5	NO
YFL005W	MSGLRTVSASSGNG.K	14	NO
YFL007W	MTANNDDDIK.S	9	NO
YFL008W	MGRLVGLELSNF.K	12	NO
YFL009W	MGSFPLAEFPLR.D	11	NO
YFL011W	MVSSSVSILGTSAK.A	13	NO
YFL014W	MSDAGR.K	5	NO
YFL016C	MAFQQGVLSR.C	9	NO
YFL017C	MSLPDGFYIR.R	9	NO
YFL017W-A	MVSTPELK.K	7	NO
YFL018C	MLRIRSLLNN.K	10	NO
YFL021W	MHVFFPLLFRPSPVLFIACAYIYIDIYIHCTR.C	31	NO
YFL022C	MSDFQLEILK.K	9	NO
YFL024C	MPTPSNAIEINDGSHK.S	15	NO
YFL025C	MGIRRLVSVITRPIIN.K	16	NO
YFL027C	MPLRSLFHTNQSSHD.K	15	NO
YFL028C	MVSQFAIEVR.N	9	NO
YFL033C	MFNRSNTAGGSQAM.K	14	NO
YFL034C-A	MAPNTSR.K	6	NO
YFL034C-B	MSFFNFK.A	6	NO
YFL034W	MSDSEEDLGVQLK.G	12	NO
YFL036W	MLRPAYK.S	6	NO
YFL037W	MREIIHISTGQCGNQIGAAFWETICGEHGLDFNGTYHGHDDIQ.K	43	NO
YFL041W	MLFYSFVWSVLAASVALAK.T	18	NO
YFL042C	MSDVDNWEPVSDNEDSTDSVK.Q	20	NO
YFL045C	MSIAEFAYK.E	8	NO
YFL047W	MLSFCDYFWSEDLVSGLDVLFDR.L	22	NO
YFL048C	MMMLITMK.S	7	NO
YFL049W	MLGEDEGNTVLEK.G	12	NO
YFL050C	MSSLSTSFDSSSDLPR.S	15	NO
YFL051C	MSIPHSVFSALLVFVALATTTLASTEACLPTNK.R	32	NO
YFL052W	MARNRQACDCCCIRRV.K	16	NO
YFL054C	MSYESGR.S	6	NO
YFL055W	MAVLNLK.R	6	NO
YFL056C	MADLFAPAPEPSTELGR.L	16	NO
YFL057C	MARHFGMALAPWDVMGGGRFQS.K	22	NO
YFL060C	MTVVIGVLALQGAFIEHVR.H	18	NO
YFL061W	MSQYGFVR.V	7	NO
YFL065C	MRTFTDFVSGAPIVRSLQ.K	18	NO
YFL066C	MADTPSVAVQAPPGYGK.T	16	NO
YFR002W	MLETLR.G	5	NO
YFR003C	MSGNQMAMGSEQQQTVGSR.T	18	NO
YFR006W	MCLEPISLVVFGSLVFFFGLVK.Y	21	NO
YFR007W	MVDTHK.L	5	NO
YFR008W	MSDQINVLSMQQQQQQQQQQQQVYMSPQAENLNHMYLLVNK.L	40	NO
YFR009W	MASIGSQVR.K	8	NO
YFR010W	MSGETFEFNIR.H	10	NO
YFR011C	MGSNTSK.V	6	NO
YFR015C	MARDLQNHLLFEVATEVTNRVGGIYSVL.K	28	NO
YFR016C	MVESLTVENQEHNVQPPSVTSAGDSYSTLATDLPLPSTNDIIESR.D	44	NO
YFR017C	MTDPHLNTPQVSTSPTFER.S	18	NO
YFR019W	MSSEEPHASISFPDGSHVR.S	18	NO
YFR021W	MSDSSPTINFINFNQTGTCISLGTSK.G	25	NO
YFR022W	MGFSSGK.S	6	NO
YFR023W	MYSISNK.K	6	NO
YFR024C-A	MGINNPIPR.S	8	NO
YFR025C	MHSHHSHSGDYSAHGTDPLDSVVDQVVNLNFHTYCLTEHIPR.I	41	NO
YFR026C	MTPYAVAITVALLIVTVSALQVNNSCVAFPPSNLR.G	34	NO
YFR029W	MHSHRQ.K	6	NO
YFR030W	MPVEFATNPFGEAK.N	13	NO
YFR031C-A	MGRVIRNQR.K	9	NO
YFR032C	MTEQVNNDTTSDTTTTITTVYISNLPFTASER.D	31	NO
YFR032C-B	MVASRARENQRYSQCR.K	16	NO
YFR033C	MGMLELVGEYWEQLK.I	14	NO
YFR034C	MGRTTSEGIHGFVDDLEP.K	18	NO
YFR035C	MSASDK.T	5	NO
YFR036W	MIRRAPTTLQLSHDDVTSLIDDLNEQ.K	26	NO
YFR037C	MSDTEK.D	5	NO
YFR038W	MSRCSNAALMTVVEDAVGARVAARTRNMSNGVNYRE.K	36	NO
YFR040W	MSFWPFGQNLNHSNINK.I	16	NO
YFR043C	MVLQYPQNK.I	8	NO
YFR044C	MSHSLTSVFQK.I	10	NO
YFR045W	MANQNSDLYK.Q	9	NO
YFR046C	MSTPR.K	5	NO
YFR047C	MPVYEHLLPVNGAWR.Q	14	NO
YFR049W	MIATPIR.L	6	NO
YFR051C	MVVLAASITTR.Q	10	NO
YFR052W	MPSLAELTK.S	8	NO
YFR053C	MVHLGPK.K	6	NO
YFR055W	MIDRTELS.K	8	NO
YFR057W	MIFGPTSVYSK.C	10	NO
YGL002W	MLSHYIFLAFVLLPFR.V	15	NO
YGL003C	MSTNLNPFMNNTPSSSPLK.G	18	NO
YGL006W	MSRQDENSALLANNENNKPSYTGNENGVYDNF.K	32	NO
YGL006W-A	MLIFIIHYHR.H	9	NO
YGL007C-A	MLPSISFDYIK.R	10	NO
YGL008C	MTDTSSSSSSSSASSVSAHQPTQEKPAK.T	27	NO
YGL009C	MVYTPSK.G	6	NO
YGL010W	MGEGLLDLR.S	8	NO
YGL011C	MSGAAAASAAGYDR.H	13	NO
YGL013C	MRGLTP.K	6	NO
YGL016W	MSSIHEVVALIEELYSPHPK.H	19	NO
YGL017W	MSDRFVIWAPSMHNEPAA.K	18	NO
YGL019W	MSQEFVEDYSR.T	10	NO
YGL020C	MHWAAAVAIFFIVVTK.F	15	NO
YGL021W	MLLHFDIVIQLLSSHTLK.S	17	NO
YGL022W	MGSDRSCVLSVFQTIL.K	16	NO
YGL023C	MTALHSVSK.T	8	NO
YGL026C	MSEQLR.Q	5	NO
YGL028C	MISPISFLSSLLCLTYLTSALPILPK.R	25	NO
YGL029W	MVNETGESQK.A	9	NO
YGL035C	MQSPYPMTQVSNVDDGSLLK.E	19	NO
YGL040C	MHTAEFLETEPTEISSVLAGGYNHPLLR.Q	27	NO
YGL041C-B	MFDSSIER.V	7	NO
YGL045W	MSLLRLWN.K	8	NO
YGL047W	MGIIEEK.A	6	NO
YGL048C	MTAAVTSSNIVLETHESGIKPYFEQK.I	25	NO
YGL049C	MTDQRGPPPPHPQQANGY.K	18	NO
YGL050W	MAAQNAFEQK.K	9	NO
YGL051W	MQTPLESTDVK.L	10	NO
YGL053W	MQTPSENTNAK.S	10	NO
YGL054C	MGAWLFILAVVVNCINLFGQVHFTILYADLEADYINPIELCSK.V	42	NO
YGL055W	MPTSGTTIELIDDQFPK.D	16	NO
YGL056C	MPQNTR.H	5	NO
YGL057C	MVLSNVK.I	6	NO
YGL058W	MSTPAR.R	5	NO
YGL060W	MYNEQVNSGK.S	9	NO
YGL061C	MSEQSQLDDSTIDK.L	13	NO
YGL063W	MLLGYCGSGYYGMQYNPPHK.T	19	NO
YGL064C	MSLFFKPVISPQWSFPVLLK.I	19	NO
YGL066W	MRSGDAEI.K	8	NO
YGL067W	MSTAVTFFGQHVLNR.V	14	NO
YGL068W	MSLRILA.K	7	NO
YGL070C	MTTFRFCRDCNNMLYPRED.K	19	NO
YGL075C	MSNGAFDAIFEYAWGQIDKPISGDFIYGK.D	28	NO
YGL077C	MSIRNDNASGGYMQPDQSSNASMH.K	24	NO
YGL080W	MSQPVQR.A	6	NO
YGL081W	MGDIRTFVFAIEDTETTQGLC.K	21	NO
YGL083W	MMFWSSK.T	6	NO
YGL084C	MSLISILSPLITSEGLDSR.I	18	NO
YGL085W	MREGDSNS.K	8	NO
YGL090W	MSQLTEFISCIPVVNEEQNEEDER.G	23	NO
YGL091C	MTEILPHVNDEVLPAEYELNQPEPEHCPGPESDMAGK.S	36	NO
YGL096W	MGTSIVNLNQK.I	10	NO
YGL098W	MAETSNDPFLSYVLSSK.Q	16	NO
YGL100W	MQPFDSGHDDLVHDVVYDFYGR.H	21	NO
YGL101W	MTAVNIWKPEDNIPR.E	14	NO
YGL103W	MPSRFT.K	6	NO
YGL105W	MSDLVTK.F	6	NO
YGL106W	MSATRAN.K	7	NO
YGL107C	MMLRRNAVRSL.K	11	NO
YGL108C	MGLCGSK.T	6	NO
YGL110C	MLSRYNRVIEINGGNADISLPIV.K	23	NO
YGL111W	MRLLVSCVDSGSI.K	13	NO
YGL112C	MSTQQQSYTIWSPQDTVK.D	17	NO
YGL114W	MPQSTPSQEVQR.V	11	NO
YGL115W	MKPTQDSQEK.V	9	NO
YGL116W	MPESSR.D	5	NO
YGL117W	MQPISIK.D	6	NO
YGL119W	MVTNMVK.L	6	NO
YGL122C	MSQEQYTENLK.V	10	NO
YGL123W	MSAPEAQQQK.R	9	NO
YGL127C	MSSTNGNAPATPSSDQNPLPTR.F	21	NO
YGL128C	MPGHELEDVINQR.L	12	NO
YGL130W	MVLAMESR.V	7	NO
YGL136C	MILVYNR.I	6	NO
YGL138C	MYNFLEFFFFFITYTLFK.S	17	NO
YGL139W	MRFLQVY.K	7	NO
YGL141W	MLNFTGQTR.R	8	NO
YGL142C	MAHEVHR.I	6	NO
YGL144C	MSLTPTNEILFHYK.S	13	NO
YGL148W	MSTFGK.L	5	NO
YGL150C	MSLAVLLNK.E	8	NO
YGL153W	MSDVVSK.D	6	NO
YGL155W	MCQATNGPSR.V	9	NO
YGL156W	MSSEDIIYDPQFKPVQGIYENR.L	21	NO
YGL157W	MTTDTTVFVSGATGFIALHIMNDLLK.A	25	NO
YGL158W	MSVNPEFIADGIDFYPTTPDAAYFNAADGK.N	29	NO
YGL161C	MPSNNSSFLDIDDDLEGVDDFGNEPNPFDDATVPDSPNMNNSTAGK.G	45	NO
YGL162W	MSTSITVR.N	7	NO
YGL163C	MARRRLPDRPPNGIGAGERPRLVPRPINVQDSVNRLTKPFRVPY.K	44	NO
YGL166W	MVVINGVK.Y	7	NO
YGL167C	MSDNPFNASLLDEDSNR.E	16	NO
YGL168W	MFILVSVVNICTYIHLHMFPLISTFTSIGLGVLMK.D	34	NO
YGL169W	MYLGRHFLAMTS.K	12	NO
YGL170C	MGAGTLLNGLEK.E	11	NO
YGL172W	MFGLNK.A	5	NO
YGL174W	MALHQYLSETYGPTKPK.N	16	NO
YGL175C	MVTGEENVYLK.S	10	NO
YGL176C	MTPNLPGFYYDR.E	11	NO
YGL181W	MRFRSSSHSL.K	10	NO
YGL185C	MCDSPATTGKPTILFIADPCETSATLNSK.A	28	NO
YGL187C	MLSLRQSIRFFKPATRTLCSSRYLLQQKPVV.K	31	NO
YGL188C-A	MLTTQK.C	5	NO
YGL190C	MAQNNFDFK.F	8	NO
YGL191W	MFRQCA.K	6	NO
YGL194C	MSGTFSYDVK.T	9	NO
YGL195W	MTAILNWEDISPVLEK.G	15	NO
YGL196W	MSDVLSQYK.G	8	NO
YGL197W	MPLLQPSTCFCYPLK.L	14	NO
YGL200C	MASFATK.F	6	NO
YGL201C	MSSPFPADTPSSNRPSNSSPPPSSIGAGFGSSSGLDSQIGSR.L	41	NO
YGL202W	MTLPESK.D	6	NO
YGL203C	MFYNRWLGTWLAMSALIRISVSLPSSEEY.K	29	NO
YGL205W	MTRRTTINPDSVVLNPQ.K	17	NO
YGL206C	MSDLPIEFTELVDLMSLGISPQFLDFR.S	26	NO
YGL208W	MGTTTSHPAQK.K	10	NO
YGL210W	MSNEDYGYDYDYLFK.I	14	NO
YGL211W	MSFTAPSDPVNKPTK.V	14	NO
YGL212W	MAANSVGK.M	7	NO
YGL215W	MANTFK.Y	5	NO
YGL219C	MSFRFNEAVFGDNSFNERIRE.K	21	NO
YGL220W	MTGERIE.K	7	NO
YGL221C	MSRAITRAQLD.K	11	NO
YGL222C	MSTDTMYFNSSR.L	11	NO
YGL224C	MTVEYTASDLATYQNEVNEQIAK.N	22	NO
YGL226C-A	MTYEQLYK.E	7	NO
YGL226W	MMGRNGIRLAL.K	11	NO
YGL227W	MSEYMDDVDR.E	9	NO
YGL229C	MSLWPFGETLSHSGIDSILEEYYLIFR.S	26	NO
YGL230C	MGIITLSGNVLHLLK.A	14	NO
YGL231C	MSEQEPYEWAK.H	10	NO
YGL234W	MLNILVLGNGAR.E	11	NO
YGL235W	MTLWPHPGSYK.I	10	NO
YGL236C	MLRVTTLASSCTSFPLQVLRRRLTISSLTSFQPTT.K	35	NO
YGL237C	MSADETDAK.F	8	NO
YGL238W	MSDLETVAK.F	8	NO
YGL243W	MVSCQGTRPCIVNLLTMPSEDK.L	21	NO
YGL244W	MSDLDEDLLALAGADESEEEDQVLTTTSAK.R	29	NO
YGL245W	MPSTLTINGK.A	9	NO
YGL246C	MGVSANLFVK.Q	9	NO
YGL248W	MVVFEITILGANGGPTEYGTQCFILKPAR.T	28	NO
YGL249W	MIIERWEV.K	8	NO
YGL250W	MSEEEAHK.T	7	NO
YGL252C	MSTLSDSDTETEVVSR.N	15	NO
YGL254W	MTDIGR.T	5	NO
YGL255W	MSNVTTPWWK.Q	9	NO
YGL256W	MSSVTGFYIPPISFFGEGALEETADYIK.N	27	NO
YGL258W	MSFLSIFTFFSVLISVATTVR.F	20	NO
YGL258W-A	MAFERQG.K	7	NO
YGL259W	MQLFSILSLLSSLMCSLTVLGSSASSYVK.F	28	NO
YGR001C	MSDSDSDSDYELTLSANALAALEEFK.R	25	NO
YGR002C	MSSSDIFDVLNIK.Q	12	NO
YGR004W	MSEINNENLEPTSSTVAESTESK.N	22	NO
YGR005C	MSSGSAGAPALSNNSTNSVAK.E	20	NO
YGR007W	MTVNLDPDK.V	8	NO
YGR008C	MTRTN.K	5	NO
YGR012W	MSCSQNK.T	6	NO
YGR013W	MRDIVFVSPQLYLSSQEGW.K	19	NO
YGR014W	MQFPFACLLSTLVISGSLAR.A	19	NO
YGR015C	MSRLAHN.K	7	NO
YGR016W	MSRLRRFNR.K	9	NO
YGR017W	MSHQMAPWIPMFIQSCK.N	16	NO
YGR019W	MSICEQYYPEEPTKPTVK.T	17	NO
YGR021W	MLVRNRYLGELL.K	12	NO
YGR023W	MASCNPTR.K	7	NO
YGR030C	MINGVYYNEISR.D	11	NO
YGR031W	MMILGK.A	5	NO
YGR033C	MSSSLPR.S	6	NO
YGR035C	MLLTPAK.T	6	NO
YGR035W-A	MLLYLYILYIALK.T	12	NO
YGR037C	MVSQLFEEK.A	8	NO
YGR038W	MTELDYQGTAEAASTSYSR.N	18	NO
YGR040W	MARTITFDIPSQY.K	13	NO
YGR042W	MLSHIVEYECQYTDQLYK.K	17	NO
YGR043C	MSEPSEK.K	6	NO
YGR044C	MSPCYGQNSAIAK.G	12	NO
YGR046W	MLRVSENGLRFLL.K	13	NO
YGR048W	MFSGFSSFGGGNGFVNMPQTFEEFFR.C	25	NO
YGR049W	MQVSPAIVK.G	8	NO
YGR054W	MSSQFFLK.T	7	NO
YGR055W	MSEGRTFLSQLNVFN.K	15	NO
YGR056W	MVEQDNGFLQK.L	10	NO
YGR057C	MSSTVISLAHFCDK.H	13	NO
YGR060W	MSAVFNNATLSGLVQASTYSQTLQNVAHYQPQLNFMEK.Y	37	NO
YGR061C	MTDYILPGPK.A	9	NO
YGR065C	MTISNK.S	5	NO
YGR066C	MTSLNIMGR.K	8	NO
YGR067C	MAAGQK.K	5	NO
YGR068C	MFSLSSLSSSGGHSEQK.E	16	NO
YGR072W	MSNVAGELK.N	8	NO
YGR075C	MAVNEFQVESNISPK.Q	14	NO
YGR077C	MFDHDVEYLITALSSETR.I	17	NO
YGR079W	MSSAANEGCVYLFIVVLR.L	17	NO
YGR080W	MSTQSGIVAEQALLHSLNENLSADGIVIIIAK.I	31	NO
YGR082W	MSQSNPILR.G	8	NO
YGR083C	MSESEAK.S	6	NO
YGR084C	MGTITVVINEGPILLIR.A	16	NO
YGR086C	MHRTYSLRNSRAPTASQLQNPPPPPSTT.K	28	NO
YGR087C	MSEITLGK.Y	7	NO
YGR090W	MATSVK.R	5	NO
YGR091W	MSSEEDYFDELEYDLADEVNEEK.E	22	NO
YGR095C	MSVQAEIGILDHVDGSSEFVSQDTK.V	24	NO
YGR097W	MSDYFSSRPSQTLTPMGNKPSGGGGGDDASSIHSK.S	34	NO
YGR099W	MVLETLK.Q	6	NO
YGR100W	MSFFDSLR.Q	7	NO
YGR101W	MSGVSSVMLGLRPATR.I	15	NO
YGR105W	MAVDVPR.A	6	NO
YGR106C	MVFGQLYALFIFTLSCCISK.T	19	NO
YGR108W	MSRSLLVENSRTINSNEE.K	18	NO
YGR109W-A	MSFMDQIPGGGNYPK.L	14	NO
YGR111W	MTASSNDDDLIFECYSDPELK.R	20	NO
YGR112W	MSLLGAR.S	6	NO
YGR117C	MADNSTSR.F	7	NO
YGR122W	MRENAMST.K	8	NO
YGR123C	MSTPTAADR.A	8	NO
YGR124W	MCGIFAAFK.H	8	NO
YGR125W	MGRTIRRRRSNSSLSEAISVSLGINQDSSVN.K	31	NO
YGR126W	MPVPSVTVTTDNEYEDISSFSSIDSYKPEPFTGFK.D	34	NO
YGR127W	MCILMATR.A	7	NO
YGR128C	MPSLSQPFR.L	8	NO
YGR130C	MLFNINR.Q	6	NO
YGR131W	MLSAADNLVR.I	9	NO
YGR132C	MSNSAK.L	5	NO
YGR133W	MPNFWILENR.R	9	NO
YGR136W	MSASLVNR.S	7	NO
YGR138C	MSDQESVVSFNSQNTSMVDVEGQQPQQYVPSK.T	31	NO
YGR140W	MRSSILFLL.K	9	NO
YGR142W	MFSIFNSPCVFEQLPSFSQPLHSR.Y	23	NO
YGR144W	MSATSTATSTSASQLHLNSTPVTHCLSDIVK.K	30	NO
YGR146C	MSTAFNDYCTVCDR.L	13	NO
YGR146C-A	MGFLPECNLTCAFLLHSFTFPIAHCPSFSWASFFFTIRPPFFPK.L	43	NO
YGR147C	MMVPRISASPVF.K	12	NO
YGR150C	MYMARCGP.K	8	NO
YGR154C	MSVSYK.G	5	NO
YGR161C	MIATSR.A	5	NO
YGR162W	MTDETAHPTQSASK.Q	13	NO
YGR163W	MSLEATDSK.A	8	NO
YGR165W	MSYGLTGTSSK.L	10	NO
YGR171C	MQCRSIVHRLYS.K	12	NO
YGR173W	MGIIDK.I	5	NO
YGR174C	MQCAITPR.E	7	NO
YGR175C	MSAVNVAPELINADNTITYDAIVIGAGVIGPCVATGLAR.K	38	NO
YGR179C	MAADRDNFLQNIENDSINNGQAMDLSPNRSSSESDSSILMNVNDI.K	45	NO
YGR181W	MGLSSIFGGGAPSQQK.E	15	NO
YGR183C	MSFSSLYK.T	7	NO
YGR184C	MSVADDDLGSLQGHIR.R	15	NO
YGR185C	MSSAATVDPNEAFGLITK.N	17	NO
YGR186W	MSRRNPPGSRNGGGPTNASPFI.K	22	NO
YGR187C	MTSQLNELVEFLHSPQPAVR.Q	19	NO
YGR191W	MPRNPL.K	6	NO
YGR192C	MVRVAINGFGRIGRLVMRIALSRPNVEVVALNDPFITNDYAAYMF.K	45	NO
YGR193C	MLSAISK.V	6	NO
YGR194C	MLCSVIQR.Q	7	NO
YGR196C	MSTEQVGR.K	7	NO
YGR198W	MPNSNVR.I	6	NO
YGR200C	MVECITPEAIFIGANK.Q	15	NO
YGR201C	MSDGTLFTDLK.E	10	NO
YGR202C	MANPTTGK.S	7	NO
YGR204C-A	MQWNAFSFVSYVYLR.Y	14	NO
YGR204W	MAGQVLDGK.A	8	NO
YGR209C	MVTQLK.S	5	NO
YGR210C	MPRDPLIGIVGKPSSG.K	16	NO
YGR214W	MSLPATFDLTPEDAQLLLAANTHLGAR.N	26	NO
YGR216C	MPNYIFWPYESLFENSAAQGPQVALAISFEK.T	30	NO
YGR221C	MFSHYR.Y	5	NO
YGR225W	MATPHLYHR.Y	8	NO
YGR230W	MSYGGSASQDIVTK.L	13	NO
YGR232W	MSNYPLHQACMENEFFK.V	16	NO
YGR239C	MPSVCHTSPIEK.I	11	NO
[truncated: 2,016 more rows]
